# Supplementary material for: Comparative ubiquitinome analysis reveals the roles of protein ubiquitination in the heat stress response from Metarhizium robertsii
Source: Appl Environ Microbiol. 2025 Dec 1;91(12):e01468-25. doi: 10.1128/aem.01468-25 (PMC12724308; doi:10.1128/aem.01468-25)
Supplement: Supplemental tables — Tables S1 to S7. [file aem.01468-25-s0002.xlsx]

## Sheet: Table S1
Table S1 Proteome data of the identified protein including the proteins whose abundance were quantified and not quantified
Protein accession	Protein description	Gene name	Sequence	Length	Modifications	Modified sequence	MW [kDa]	Charge	Score	Intensity W1	Intensity W2	Intensity W3	Intensity H1	Intensity H2	Intensity H3
A0A0A1V396	Pentafunctional AROM polypeptide OS=Metarhizium robertsii OX=568076 GN=X797_002424 PE=3 SV=1	X797_002424	ALQYGNVIK	9	Unmodified	_ALQYGNVIK_	170.865	2	54.0303	487.057	410.073	518.144	392.692	338.469	313.8
A0A0A1V396	Pentafunctional AROM polypeptide OS=Metarhizium robertsii OX=568076 GN=X797_002424 PE=3 SV=1	X797_002424	ALLGQIKK	8	GlyGly (K)	_ALLGQIK[GlyGly (K)]K_	170.865	2	54.0303	165.191	284.693	286.987	224.694	255.056	104.6
A0A0A1V396	Pentafunctional AROM polypeptide OS=Metarhizium robertsii OX=568076 GN=X797_002424 PE=3 SV=1	X797_002424	SIEDNFDLANFKSR	14	GlyGly (K)	_SIEDNFDLANFK[GlyGly (K)]SR_	170.865	2	54.0303	157.637	301.451	269.092	127.728	130.581	128.532
A0A0A1V396	Pentafunctional AROM polypeptide OS=Metarhizium robertsii OX=568076 GN=X797_002424 PE=3 SV=1	X797_002424	NASWIPFYNR	10	Unmodified	_NASWIPFYNR_	170.865	2	54.0303	101.8	95.6354	154.809	125.137	65.6072	107.775
A0A0A1V396	Pentafunctional AROM polypeptide OS=Metarhizium robertsii OX=568076 GN=X797_002424 PE=3 SV=1	X797_002424	NESAAVIGSGGTTR	14	Unmodified	_NESAAVIGSGGTTR_	170.865	2	54.0303	88.789	92.214	118.269	111.369	107.704	64.9185
A0A0A1V396	Pentafunctional AROM polypeptide OS=Metarhizium robertsii OX=568076 GN=X797_002424 PE=3 SV=1	X797_002424	FVTSITVGNSCVK	13	Carbamidomethyl (C)	_FVTSITVGNSC[Carbamidomethyl (C)]VK_	170.865	2	54.0303	78.5974	120.194	120.429	80.0694	93.7485	60.8219
A0A0A1V396	Pentafunctional AROM polypeptide OS=Metarhizium robertsii OX=568076 GN=X797_002424 PE=3 SV=1	X797_002424	IVLLSQIGR	9	Unmodified	_IVLLSQIGR_	170.865	2	54.0303	71.6898	86.1879	60.6692	57.7364	109.495	148.278
A0A0A1V396	Pentafunctional AROM polypeptide OS=Metarhizium robertsii OX=568076 GN=X797_002424 PE=3 SV=1	X797_002424	TIPEIINSPK	10	Unmodified	_TIPEIINSPK_	170.865	2	54.0303	80.1147	65.357	99.8269	88.2995	41.4437	40.4517
A0A0A1V396	Pentafunctional AROM polypeptide OS=Metarhizium robertsii OX=568076 GN=X797_002424 PE=3 SV=1	X797_002424	LPIIFTVR	8	Unmodified	_LPIIFTVR_	170.865	2	54.0303	34.2369	78.8997	51.0181	17.3933	50.7244	43.4559
A0A0A1V396	Pentafunctional AROM polypeptide OS=Metarhizium robertsii OX=568076 GN=X797_002424 PE=3 SV=1	X797_002424	ALILAALGSGPCK	13	Carbamidomethyl (C)	_ALILAALGSGPC[Carbamidomethyl (C)]K_	170.865	2	54.0303	40.1928	63.6929	23.448	25.6908	53.1187	44.4873
A0A0A1V396	Pentafunctional AROM polypeptide OS=Metarhizium robertsii OX=568076 GN=X797_002424 PE=3 SV=1	X797_002424	FVTSITVGNSCVKNIAK	17	Carbamidomethyl (C),GlyGly (K)	_FVTSITVGNSC[Carbamidomethyl (C)]VK[GlyGly (K)]NIAK_	170.865	2	54.0303	2.08677	6.72264	4.02725	14.123	7.39798	23.339
A0A0A1V396	Pentafunctional AROM polypeptide OS=Metarhizium robertsii OX=568076 GN=X797_002424 PE=3 SV=1	X797_002424	TIPEIINSPKGWDGFR	16	GlyGly (K)	_TIPEIINSPK[GlyGly (K)]GWDGFR_	170.865	2	54.0303	34.7282	56.0669	35.22	230.054	181.267	349.305
A0A0A1V396	Pentafunctional AROM polypeptide OS=Metarhizium robertsii OX=568076 GN=X797_002424 PE=3 SV=1	X797_002424	TIPEIINSPKGWDGFR	16	GlyGly (K)	_TIPEIINSPK[GlyGly (K)]GWDGFR_	170.865	3	54.0303	34.7282	56.0669	35.22	230.054	181.267	349.305
A0A0A1V396	Pentafunctional AROM polypeptide OS=Metarhizium robertsii OX=568076 GN=X797_002424 PE=3 SV=1	X797_002424	GMVYTLSEAGVINPIK	16	Unmodified	_GMVYTLSEAGVINPIK_	170.865	2	54.0303		62.7918	73.0674	78.7637	55.1626	49.9791
A0A0A1V396	Pentafunctional AROM polypeptide OS=Metarhizium robertsii OX=568076 GN=X797_002424 PE=3 SV=1	X797_002424	SIEDNFDLANFK	12	Unmodified	_SIEDNFDLANFK_	170.865	2	54.0303	48.6531	34.7639	38.8489	58.6972		48.5246
A0A0A1V396	Pentafunctional AROM polypeptide OS=Metarhizium robertsii OX=568076 GN=X797_002424 PE=3 SV=1	X797_002424	DAHKVNTLASEFPR	14	GlyGly (K)	_DAHK[GlyGly (K)]VNTLASEFPR_	170.865	3	54.0303	73.017	106.962	84.6219	140.008	95.6192	175.699
A0A0A1V396	Pentafunctional AROM polypeptide OS=Metarhizium robertsii OX=568076 GN=X797_002424 PE=3 SV=1	X797_002424	DAHKVNTLASEFPR	14	GlyGly (K)	_DAHK[GlyGly (K)]VNTLASEFPR_	170.865	2	54.0303	73.017	106.962	84.6219	140.008	95.6192	175.699
A0A0A1V396	Pentafunctional AROM polypeptide OS=Metarhizium robertsii OX=568076 GN=X797_002424 PE=3 SV=1	X797_002424	VTVTPPGSKSISNR	14	GlyGly (K)	_VTVTPPGSK[GlyGly (K)]SISNR_	170.865	2	54.0303	36.5559	43.1905		58.0923	86.7964	229.939
A0A0A1V396	Pentafunctional AROM polypeptide OS=Metarhizium robertsii OX=568076 GN=X797_002424 PE=3 SV=1	X797_002424	VTVTPPGSKSISNR	14	GlyGly (K)	_VTVTPPGSK[GlyGly (K)]SISNR_	170.865	3	54.0303	36.5559	43.1905		58.0923	86.7964	229.939
A0A0A1V396	Pentafunctional AROM polypeptide OS=Metarhizium robertsii OX=568076 GN=X797_002424 PE=3 SV=1	X797_002424	VKAEVVSADER	11	GlyGly (K)	_VK[GlyGly (K)]AEVVSADER_	170.865	2	54.0303			38.1287	200.883	133.729	265.647
A0A0A1V396	Pentafunctional AROM polypeptide OS=Metarhizium robertsii OX=568076 GN=X797_002424 PE=3 SV=1	X797_002424	KIVLLSQIGR	10	GlyGly (K)	_K[GlyGly (K)]IVLLSQIGR_	170.865	2	54.0303				56.9883	50.5215	161.3
A0A0A1V396	Pentafunctional AROM polypeptide OS=Metarhizium robertsii OX=568076 GN=X797_002424 PE=3 SV=1	X797_002424	TFEPKASVVADSDIR	15	GlyGly (K)	_TFEPK[GlyGly (K)]ASVVADSDIR_	170.865	2	54.0303				205.923	235.476	292.978
A0A0A1V396	Pentafunctional AROM polypeptide OS=Metarhizium robertsii OX=568076 GN=X797_002424 PE=3 SV=1	X797_002424	LSKCIASYGLPTSLK	15	Carbamidomethyl (C),GlyGly (K)	_LSK[GlyGly (K)]C[Carbamidomethyl (C)]IASYGLPTSLK_	170.865	2	54.0303				108.12	76.7971	309.666
A0A0A1V396	Pentafunctional AROM polypeptide OS=Metarhizium robertsii OX=568076 GN=X797_002424 PE=3 SV=1	X797_002424	IAAMKEQLAK	10	Oxidation (M)	_IAAM[Oxidation (M)]KEQLAK_	170.865	2	54.0303				110.842	129.247	42.4546
A0A0A1V396	Pentafunctional AROM polypeptide OS=Metarhizium robertsii OX=568076 GN=X797_002424 PE=3 SV=1	X797_002424	LDGSDITDSNSGVKHASTR	19	GlyGly (K)	_LDGSDITDSNSGVK[GlyGly (K)]HASTR_	170.865	3	54.0303				43.8482	33.2885	91.61
A0A0A1V396	Pentafunctional AROM polypeptide OS=Metarhizium robertsii OX=568076 GN=X797_002424 PE=3 SV=1	X797_002424	LVGNAKSIEDNFDLANFK	18	GlyGly (K)	_LVGNAK[GlyGly (K)]SIEDNFDLANFK_	170.865	3	54.0303				20.721	18.7596	59.079
A0A0A1V5I8	4-trimethylaminobutyraldehyde dehydrogenase OS=Metarhizium robertsii OX=568076 GN=X797_000202 PE=3 SV=1	X797_000202	AAFPVWSQTPAPKR	14	GlyGly (K)	_AAFPVWSQTPAPK[GlyGly (K)]R_	54.08	2	46.8558	241.017	190.635	155.696	211.186	282.375	362.471
A0A0A1V5I8	4-trimethylaminobutyraldehyde dehydrogenase OS=Metarhizium robertsii OX=568076 GN=X797_000202 PE=3 SV=1	X797_000202	AAFPVWSQTPAPKR	14	GlyGly (K)	_AAFPVWSQTPAPK[GlyGly (K)]R_	54.08	3	46.8558	241.017	190.635	155.696	211.186	282.375	362.471
A0A0A1V5I8	4-trimethylaminobutyraldehyde dehydrogenase OS=Metarhizium robertsii OX=568076 GN=X797_000202 PE=3 SV=1	X797_000202	STLVQLGKGACK	12	Carbamidomethyl (C),GlyGly (K)	_STLVQLGK[GlyGly (K)]GAC[Carbamidomethyl (C)]K_	54.08	2	46.8558	101.107	113.139	63.9601	191.99	203.973	157.606
A0A0A1V5I8	4-trimethylaminobutyraldehyde dehydrogenase OS=Metarhizium robertsii OX=568076 GN=X797_000202 PE=3 SV=1	X797_000202	DEKTNFGPVVSAAQR	15	GlyGly (K)	_DEK[GlyGly (K)]TNFGPVVSAAQR_	54.08	2	46.8558	28.7791	26.9426		47.0836	78.2216	119.665
A0A0A1V5I8	4-trimethylaminobutyraldehyde dehydrogenase OS=Metarhizium robertsii OX=568076 GN=X797_000202 PE=3 SV=1	X797_000202	VSFTGQVSTGSKVASEAVK	19	GlyGly (K)	_VSFTGQVSTGSK[GlyGly (K)]VASEAVK_	54.08	2	46.8558	1.08134			9.08194	10.139	14.1794
A0A0A1V5I8	4-trimethylaminobutyraldehyde dehydrogenase OS=Metarhizium robertsii OX=568076 GN=X797_000202 PE=3 SV=1	X797_000202	AKVLYDGSVDAQK	13	GlyGly (K)	_AK[GlyGly (K)]VLYDGSVDAQK_	54.08	2	46.8558				55.8504	44.0971	118.538
A0A0A1V5I8	4-trimethylaminobutyraldehyde dehydrogenase OS=Metarhizium robertsii OX=568076 GN=X797_000202 PE=3 SV=1	X797_000202	VASEAVKSMK	10	GlyGly (K)	_VASEAVK[GlyGly (K)]SMK_	54.08	2	46.8558				67.7142	49.8796	88.2255
A0A0A1V5I8	4-trimethylaminobutyraldehyde dehydrogenase OS=Metarhizium robertsii OX=568076 GN=X797_000202 PE=3 SV=1	X797_000202	VKSTLVQLGK	10	GlyGly (K)	_VK[GlyGly (K)]STLVQLGK_	54.08	2	46.8558				39.1864	33.7037	52.0004
A0A014N0X6	Phosphatidylserine decarboxylase proenzyme 2 OS=Metarhizium robertsii OX=568076 GN=PSD2 PE=3 SV=1	PSD2	NLSIKQGR	8	GlyGly (K)	_NLSIK[GlyGly (K)]QGR_	124.36	2	51.0575	538.631	718.548	852.842	326.524	321.042	384.534
A0A014N0X6	Phosphatidylserine decarboxylase proenzyme 2 OS=Metarhizium robertsii OX=568076 GN=PSD2 PE=3 SV=1	PSD2	KFDDPASR	8	GlyGly (K)	_K[GlyGly (K)]FDDPASR_	124.36	2	51.0575	335.335	324.412	638.41	154.945	176.541	154.213
A0A014N0X6	Phosphatidylserine decarboxylase proenzyme 2 OS=Metarhizium robertsii OX=568076 GN=PSD2 PE=3 SV=1	PSD2	LLYKGLK	7	GlyGly (K)	_LLYK[GlyGly (K)]GLK_	124.36	2	51.0575	348.111	396.87	538.829	117.73	134.13	107.122
A0A014N0X6	Phosphatidylserine decarboxylase proenzyme 2 OS=Metarhizium robertsii OX=568076 GN=PSD2 PE=3 SV=1	PSD2	GGTSDPYLVITSGDSR	16	Unmodified	_GGTSDPYLVITSGDSR_	124.36	2	51.0575	210.087	165.467	240.413	182.332	109.534	153.057
A0A014N0X6	Phosphatidylserine decarboxylase proenzyme 2 OS=Metarhizium robertsii OX=568076 GN=PSD2 PE=3 SV=1	PSD2	LLGDAYPNDAAR	12	Unmodified	_LLGDAYPNDAAR_	124.36	2	51.0575	178.619	156.507	223.003	179.309	149.582	170.932
A0A014N0X6	Phosphatidylserine decarboxylase proenzyme 2 OS=Metarhizium robertsii OX=568076 GN=PSD2 PE=3 SV=1	PSD2	SALDVYGENVR	11	Unmodified	_SALDVYGENVR_	124.36	2	51.0575	178.499	150.518	218.968	174.026	116.681	140.059
A0A014N0X6	Phosphatidylserine decarboxylase proenzyme 2 OS=Metarhizium robertsii OX=568076 GN=PSD2 PE=3 SV=1	PSD2	AKYMPYPALR	10	GlyGly (K)	_AK[GlyGly (K)]YMPYPALR_	124.36	2	51.0575	50.3448	217.932	209.277	83.229	86.6608	111.05
A0A014N0X6	Phosphatidylserine decarboxylase proenzyme 2 OS=Metarhizium robertsii OX=568076 GN=PSD2 PE=3 SV=1	PSD2	WYSKVITK	8	GlyGly (K)	_WYSK[GlyGly (K)]VITK_	124.36	2	51.0575	112.75	112.973	104.042	98.5402	113.869	193.029
A0A014N0X6	Phosphatidylserine decarboxylase proenzyme 2 OS=Metarhizium robertsii OX=568076 GN=PSD2 PE=3 SV=1	PSD2	NFNEFFYR	8	Unmodified	_NFNEFFYR_	124.36	2	51.0575	82.0399	52.2917	100.293	80.0712	47.31	57.6877
A0A014N0X6	Phosphatidylserine decarboxylase proenzyme 2 OS=Metarhizium robertsii OX=568076 GN=PSD2 PE=3 SV=1	PSD2	LAPQDYHR	8	Unmodified	_LAPQDYHR_	124.36	2	51.0575	79.6696	53.8206	108.903	74.5114	42.6392	25.5066
A0A014N0X6	Phosphatidylserine decarboxylase proenzyme 2 OS=Metarhizium robertsii OX=568076 GN=PSD2 PE=3 SV=1	PSD2	RAEELGYFK	9	Unmodified	_RAEELGYFK_	124.36	2	51.0575	46.0716	36.666	50.0988	39.2359	41.3953	62.1276
A0A014N0X6	Phosphatidylserine decarboxylase proenzyme 2 OS=Metarhizium robertsii OX=568076 GN=PSD2 PE=3 SV=1	PSD2	SVVFNQMTQATKIWVK	16	GlyGly (K)	_SVVFNQMTQATK[GlyGly (K)]IWVK_	124.36	2	51.0575	24.7097	39.2665	26.8556	14.3147	14.8988	7.55696
A0A014N0X6	Phosphatidylserine decarboxylase proenzyme 2 OS=Metarhizium robertsii OX=568076 GN=PSD2 PE=3 SV=1	PSD2	SVVFNQMTQATKIWVK	16	GlyGly (K),Oxidation (M)	_SVVFNQM[Oxidation (M)]TQATK[GlyGly (K)]IWVK_	124.36	2	51.0575	24.7097	39.2665	26.8556	14.3147	14.8988	7.55696
A0A014N0X6	Phosphatidylserine decarboxylase proenzyme 2 OS=Metarhizium robertsii OX=568076 GN=PSD2 PE=3 SV=1	PSD2	TDKTDNAGGPGGEAASGLALK	21	GlyGly (K)	_TDK[GlyGly (K)]TDNAGGPGGEAASGLALK_	124.36	3	51.0575	1.87751	7.29675	14.61	6.11998	17.1116	36.2268
A0A014N0X6	Phosphatidylserine decarboxylase proenzyme 2 OS=Metarhizium robertsii OX=568076 GN=PSD2 PE=3 SV=1	PSD2	VITKISYGGYK	11	GlyGly (K)	_VITK[GlyGly (K)]ISYGGYK_	124.36	2	51.0575	339.897	327.598	405.112	65.8969	77.7572
A0A014N0X6	Phosphatidylserine decarboxylase proenzyme 2 OS=Metarhizium robertsii OX=568076 GN=PSD2 PE=3 SV=1	PSD2	EILDKFSALVR	11	GlyGly (K)	_EILDK[GlyGly (K)]FSALVR_	124.36	2	51.0575				22.3616	21.3103	61.6907
A0A014N0X6	Phosphatidylserine decarboxylase proenzyme 2 OS=Metarhizium robertsii OX=568076 GN=PSD2 PE=3 SV=1	PSD2	VGMSIGHSPDVPQYTPDMR	19	Oxidation (M)	_VGMSIGHSPDVPQYTPDM[Oxidation (M)]R_	124.36	3	51.0575			42.3453
A0A014NDA2	Nuclear distribution protein PAC1 OS=Metarhizium robertsii OX=568076 GN=PAC1 PE=3 SV=1	PAC1	KPPPASSSAEFLATGSR	17	GlyGly (K)	_K[GlyGly (K)]PPPASSSAEFLATGSR_	51.152	2	53.5859	269.461	613.707	528.455	73.5341	78.0704	43.7189
A0A014NDA2	Nuclear distribution protein PAC1 OS=Metarhizium robertsii OX=568076 GN=PAC1 PE=3 SV=1	PAC1	KPPPASSSAEFLATGSR	17	GlyGly (K)	_K[GlyGly (K)]PPPASSSAEFLATGSR_	51.152	3	53.5859	269.461	613.707	528.455	73.5341	78.0704	43.7189
A0A014NDA2	Nuclear distribution protein PAC1 OS=Metarhizium robertsii OX=568076 GN=PAC1 PE=3 SV=1	PAC1	AVKGLDYGGPR	11	GlyGly (K)	_AVK[GlyGly (K)]GLDYGGPR_	51.152	2	53.5859	210.113	338.978	349.83	333.968	339.214	203.367
A0A014NDA2	Nuclear distribution protein PAC1 OS=Metarhizium robertsii OX=568076 GN=PAC1 PE=3 SV=1	PAC1	KWTSIVR	7	GlyGly (K)	_K[GlyGly (K)]WTSIVR_	51.152	2	53.5859	240.332	454.984	388.657	134.886	150.714	129.176
A0A014NDA2	Nuclear distribution protein PAC1 OS=Metarhizium robertsii OX=568076 GN=PAC1 PE=3 SV=1	PAC1	GHVDWVR	7	Unmodified	_GHVDWVR_	51.152	2	53.5859	131.4	145.449	195.532	133.45	134.362	80.6019
A0A014NDA2	Nuclear distribution protein PAC1 OS=Metarhizium robertsii OX=568076 GN=PAC1 PE=3 SV=1	PAC1	TLVGHDNWVSSLVFHPGGK	19	Unmodified	_TLVGHDNWVSSLVFHPGGK_	51.152	3	53.5859	45.9379	35.4572	45.1927	49.2035	52.0553	45.8543
A0A014NDA2	Nuclear distribution protein PAC1 OS=Metarhizium robertsii OX=568076 GN=PAC1 PE=3 SV=1	PAC1	KYETLLEK	8	GlyGly (K)	_K[GlyGly (K)]YETLLEK_	51.152	2	53.5859	98.4574	161.548	38.7691	42.3393	32.9504
A0A014NDA2	Nuclear distribution protein PAC1 OS=Metarhizium robertsii OX=568076 GN=PAC1 PE=3 SV=1	PAC1	FSSIASGSDDCTIK	14	Carbamidomethyl (C)	_FSSIASGSDDC[Carbamidomethyl (C)]TIK_	51.152	2	53.5859	21.5221	10.1026		27.2408		21.7227
A0A014NDA2	Nuclear distribution protein PAC1 OS=Metarhizium robertsii OX=568076 GN=PAC1 PE=3 SV=1	PAC1	KSVGPAGASDEQIR	14	GlyGly (K)	_K[GlyGly (K)]SVGPAGASDEQIR_	51.152	3	53.5859				15.4946	18.0688	26.8977
A0A0A1UNL8	Adenylyltransferase and sulfurtransferase uba4 OS=Metarhizium robertsii OX=568076 GN=uba4 PE=3 SV=1	uba4	LKELGLDR	8	GlyGly (K)	_LK[GlyGly (K)]ELGLDR_	49.265	2	50.0428		73.9615	56.396	979.259	931.251	1328.29
A0A0A1UNL8	Adenylyltransferase and sulfurtransferase uba4 OS=Metarhizium robertsii OX=568076 GN=uba4 PE=3 SV=1	uba4	GKEHYSLSHIPGSINVPISR	20	GlyGly (K)	_GK[GlyGly (K)]EHYSLSHIPGSINVPISR_	49.265	3	50.0428	20.0364			1171.27	999.344	1583.62
A0A0A1UNL8	Adenylyltransferase and sulfurtransferase uba4 OS=Metarhizium robertsii OX=568076 GN=uba4 PE=3 SV=1	uba4	LNWKWPLEEHEYQR	14	GlyGly (K)	_LNWK[GlyGly (K)]WPLEEHEYQR_	49.265	3	50.0428				208.485	184.351	350.709
A0A0A1UNL8	Adenylyltransferase and sulfurtransferase uba4 OS=Metarhizium robertsii OX=568076 GN=uba4 PE=3 SV=1	uba4	LNWKWPLEEHEYQR	14	GlyGly (K)	_LNWK[GlyGly (K)]WPLEEHEYQR_	49.265	2	50.0428				208.485	184.351	350.709
A0A0A1UNL8	Adenylyltransferase and sulfurtransferase uba4 OS=Metarhizium robertsii OX=568076 GN=uba4 PE=3 SV=1	uba4	QASPKLNWK	9	GlyGly (K)	_QASPK[GlyGly (K)]LNWK_	49.265	2	50.0428				379.364	357.94	514.757
A0A0A1UNL8	Adenylyltransferase and sulfurtransferase uba4 OS=Metarhizium robertsii OX=568076 GN=uba4 PE=3 SV=1	uba4	PLVSASAFQTSGQLIVLNSPAGKGPCYR	28	Carbamidomethyl (C),GlyGly (K)	_PLVSASAFQTSGQLIVLNSPAGK[GlyGly (K)]GPC[Carbamidomethyl (C)]YR_	49.265	3	50.0428				79.9579	284.676	199.218
A0A0A1UNL8	Adenylyltransferase and sulfurtransferase uba4 OS=Metarhizium robertsii OX=568076 GN=uba4 PE=3 SV=1	uba4	VGMAKVESAITFLR	14	GlyGly (K)	_VGMAK[GlyGly (K)]VESAITFLR_	49.265	3	50.0428				16.5281	6.45905	27.0993
A0A0A1UNL8	Adenylyltransferase and sulfurtransferase uba4 OS=Metarhizium robertsii OX=568076 GN=uba4 PE=3 SV=1	uba4	YLISDICVLLGK	12	Carbamidomethyl (C)	_YLISDIC[Carbamidomethyl (C)]VLLGK_	49.265	2	50.0428				64.262	58.9571
A0A0A1UR00	ATP-dependent 6-phosphofructokinase OS=Metarhizium robertsii OX=568076 GN=X797_009213 PE=3 SV=1	X797_009213	AVQETKELAK	10	GlyGly (K)	_AVQETK[GlyGly (K)]ELAK_	85.887	2	51.4942	2386.12	3179.64	2351.51	915.328	1429.78	1026.39
A0A0A1UR00	ATP-dependent 6-phosphofructokinase OS=Metarhizium robertsii OX=568076 GN=X797_009213 PE=3 SV=1	X797_009213	LAIKCIQHLEDFGCNAHNR	19	2 Carbamidomethyl (C),GlyGly (K)	_LAIK[GlyGly (K)]C[Carbamidomethyl (C)]IQHLEDFGC[Carbamidomethyl (C)]NAHNR_	85.887	3	51.4942	414.244	468.256	425.364	322.395	414.043	337.925
A0A0A1UR00	ATP-dependent 6-phosphofructokinase OS=Metarhizium robertsii OX=568076 GN=X797_009213 PE=3 SV=1	X797_009213	KTIVIVAEGAR	11	GlyGly (K)	_K[GlyGly (K)]TIVIVAEGAR_	85.887	2	51.4942	161.402	166.784	150.709	157.834	193.369	193.009
A0A0A1UR00	ATP-dependent 6-phosphofructokinase OS=Metarhizium robertsii OX=568076 GN=X797_009213 PE=3 SV=1	X797_009213	KTIVIVAEGAR	11	Unmodified	_KTIVIVAEGAR_	85.887	2	51.4942	161.402	166.784	150.709	157.834	193.369	193.009
A0A0A1UR00	ATP-dependent 6-phosphofructokinase OS=Metarhizium robertsii OX=568076 GN=X797_009213 PE=3 SV=1	X797_009213	ITTLGHVQR	9	Unmodified	_ITTLGHVQR_	85.887	2	51.4942	163.195	145.278	206.606	122.773	70.0831	28.8878
A0A0A1UR00	ATP-dependent 6-phosphofructokinase OS=Metarhizium robertsii OX=568076 GN=X797_009213 PE=3 SV=1	X797_009213	GWLSEGGTLIGTAR	14	Unmodified	_GWLSEGGTLIGTAR_	85.887	2	51.4942	99.2527	78.4779	101.456	105.887	109.618	98.9933
A0A0A1UR00	ATP-dependent 6-phosphofructokinase OS=Metarhizium robertsii OX=568076 GN=X797_009213 PE=3 SV=1	X797_009213	DPHSTSVIGIQGSEVVFTPVK	21	Unmodified	_DPHSTSVIGIQGSEVVFTPVK_	85.887	3	51.4942	71.798	76.8615	73.7195	99.9143	145.592	52.3069
A0A0A1UR00	ATP-dependent 6-phosphofructokinase OS=Metarhizium robertsii OX=568076 GN=X797_009213 PE=3 SV=1	X797_009213	EVFKNDR	7	GlyGly (K)	_EVFK[GlyGly (K)]NDR_	85.887	2	51.4942		100.993	73.6384	120.537	145.914	136.626
A0A0A1UR00	ATP-dependent 6-phosphofructokinase OS=Metarhizium robertsii OX=568076 GN=X797_009213 PE=3 SV=1	X797_009213	GGTAVAYDR	9	Unmodified	_GGTAVAYDR_	85.887	2	51.4942	96.8401		122.142	100.327	57.5954
A0A0A1UR00	ATP-dependent 6-phosphofructokinase OS=Metarhizium robertsii OX=568076 GN=X797_009213 PE=3 SV=1	X797_009213	AAHWLEVR	8	Unmodified	_AAHWLEVR_	85.887	2	51.4942	9.79125	16.3174	18.6428	16.6393	14.1563
A0A0A1UR00	ATP-dependent 6-phosphofructokinase OS=Metarhizium robertsii OX=568076 GN=X797_009213 PE=3 SV=1	X797_009213	AVDAKDFEK	9	GlyGly (K)	_AVDAK[GlyGly (K)]DFEK_	85.887	2	51.4942		23.1684		128.159	101.496	217.638
A0A0A1UR00	ATP-dependent 6-phosphofructokinase OS=Metarhizium robertsii OX=568076 GN=X797_009213 PE=3 SV=1	X797_009213	VFVIETQGGR	10	Unmodified	_VFVIETQGGR_	85.887	2	51.4942	105.885	115.993	123.56
A0A0A1UR00	ATP-dependent 6-phosphofructokinase OS=Metarhizium robertsii OX=568076 GN=X797_009213 PE=3 SV=1	X797_009213	SLTGLIAKDTK	11	GlyGly (K)	_SLTGLIAK[GlyGly (K)]DTK_	85.887	2	51.4942	32.271					114.332
A0A0A1V075	Sulfate adenylyltransferase OS=Metarhizium robertsii OX=568076 GN=MET3 PE=3 SV=1	MET3	GFTVFLTGYQNSGKDQVAR	19	GlyGly (K)	_GFTVFLTGYQNSGK[GlyGly (K)]DQVAR_	64.484	3	52.7335	774.593	855.05	366.053	802.175	713.622	987.291
A0A0A1V075	Sulfate adenylyltransferase OS=Metarhizium robertsii OX=568076 GN=MET3 PE=3 SV=1	MET3	GFTVFLTGYQNSGK	14	Unmodified	_GFTVFLTGYQNSGK_	64.484	2	52.7335	608.868	748.369	348.806	442.26	681.742	508.919
A0A0A1V075	Sulfate adenylyltransferase OS=Metarhizium robertsii OX=568076 GN=MET3 PE=3 SV=1	MET3	VYKALLPR	8	GlyGly (K)	_VYK[GlyGly (K)]ALLPR_	64.484	2	52.7335	292.477	330.163	346.88	329.823	391.321	230.18
A0A0A1V075	Sulfate adenylyltransferase OS=Metarhizium robertsii OX=568076 GN=MET3 PE=3 SV=1	MET3	DEAEKYPAIVLSDR	14	GlyGly (K)	_DEAEK[GlyGly (K)]YPAIVLSDR_	64.484	2	52.7335	75.9837	83.7318	68.56	275.411	299.19	506.719
A0A0A1V075	Sulfate adenylyltransferase OS=Metarhizium robertsii OX=568076 GN=MET3 PE=3 SV=1	MET3	EALWHAVIR	9	Unmodified	_EALWHAVIR_	64.484	2	52.7335	205.602	172.112	181.127	274.126	202.203	187.121
A0A0A1V075	Sulfate adenylyltransferase OS=Metarhizium robertsii OX=568076 GN=MET3 PE=3 SV=1	MET3	YPAIVLSDR	9	Unmodified	_YPAIVLSDR_	64.484	2	52.7335	212.92	165.706	121.912	219.065	98.5935	142.55
A0A0A1V075	Sulfate adenylyltransferase OS=Metarhizium robertsii OX=568076 GN=MET3 PE=3 SV=1	MET3	ANTPHGGVLK	10	Acetyl (Protein N-term)	_[Acetyl (Protein N-term)]ANTPHGGVLK_	64.484	2	52.7335	177.897	94.3285	115.095	177.312	72.4445	91.7274
A0A0A1V075	Sulfate adenylyltransferase OS=Metarhizium robertsii OX=568076 GN=MET3 PE=3 SV=1	MET3	SELSPELGFSR	11	Unmodified	_SELSPELGFSR_	64.484	2	52.7335	203.04	99.8412	56.648	141.129	50.475	175.303
A0A0A1V075	Sulfate adenylyltransferase OS=Metarhizium robertsii OX=568076 GN=MET3 PE=3 SV=1	MET3	EVFGSDDDTHPGIK	14	Unmodified	_EVFGSDDDTHPGIK_	64.484	2	52.7335	103.124	78.9207	124.973	132.864	72.5463	67.3868
A0A0A1V075	Sulfate adenylyltransferase OS=Metarhizium robertsii OX=568076 GN=MET3 PE=3 SV=1	MET3	ALQTTLNQGGGR	12	Unmodified	_ALQTTLNQGGGR_	64.484	2	52.7335	119.168	46.8414	48.3186	125.611	90.5073	148.599
A0A0A1V075	Sulfate adenylyltransferase OS=Metarhizium robertsii OX=568076 GN=MET3 PE=3 SV=1	MET3	AGAAVIAAPIAPFDQAR	17	Unmodified	_AGAAVIAAPIAPFDQAR_	64.484	2	52.7335	98.3974	30.4401	11.3267	24.5905	36.3834	107.24
A0A0A1V075	Sulfate adenylyltransferase OS=Metarhizium robertsii OX=568076 GN=MET3 PE=3 SV=1	MET3	NHGATHFIVGR	11	Unmodified	_NHGATHFIVGR_	64.484	2	52.7335	74.9832	48.2406	25.6967	51.4461	50.3772	55.7367
A0A0A1V075	Sulfate adenylyltransferase OS=Metarhizium robertsii OX=568076 GN=MET3 PE=3 SV=1	MET3	LVQQYQEELGIK	12	Unmodified	_LVQQYQEELGIK_	64.484	2	52.7335	56.2878	57.101	50.0384	57.7551	32.203	39.5392
A0A0A1V075	Sulfate adenylyltransferase OS=Metarhizium robertsii OX=568076 GN=MET3 PE=3 SV=1	MET3	DDHNVAILTVEDVYRPDK	18	Unmodified	_DDHNVAILTVEDVYRPDK_	64.484	3	52.7335	42.2048	48.156	41.4636	57.7177	43.1059	55.0119
A0A0A1V075	Sulfate adenylyltransferase OS=Metarhizium robertsii OX=568076 GN=MET3 PE=3 SV=1	MET3	PVSMLLGETVR	11	Unmodified	_PVSMLLGETVR_	64.484	2	52.7335	32.0395	20.8061	19.6246	35.5222	30.7448	44.6571
A0A0A1V075	Sulfate adenylyltransferase OS=Metarhizium robertsii OX=568076 GN=MET3 PE=3 SV=1	MET3	ANTPHGGVLKDLFAR	15	GlyGly (K),Acetyl (Protein N-term)	_[Acetyl (Protein N-term)]ANTPHGGVLK[GlyGly (K)]DLFAR_	64.484	3	52.7335	19.8386	16.9953	12.9325	18.4573	23.9674	63.1811
A0A0A1V075	Sulfate adenylyltransferase OS=Metarhizium robertsii OX=568076 GN=MET3 PE=3 SV=1	MET3	SQQANVLIHPVVGMTKPGDIDHFTR	25	GlyGly (K)	_SQQANVLIHPVVGMTK[GlyGly (K)]PGDIDHFTR_	64.484	4	52.7335	34.9295	36.1166	16.9243	31.3664	26.7911	24.8615
A0A0A1V075	Sulfate adenylyltransferase OS=Metarhizium robertsii OX=568076 GN=MET3 PE=3 SV=1	MET3	SQQANVLIHPVVGMTKPGDIDHFTR	25	GlyGly (K)	_SQQANVLIHPVVGMTK[GlyGly (K)]PGDIDHFTR_	64.484	3	52.7335	34.9295	36.1166	16.9243	31.3664	26.7911	24.8615
A0A0A1V075	Sulfate adenylyltransferase OS=Metarhizium robertsii OX=568076 GN=MET3 PE=3 SV=1	MET3	EKGFTVFLTGYQNSGK	16	GlyGly (K)	_EK[GlyGly (K)]GFTVFLTGYQNSGK_	64.484	2	52.7335	19.9744	22.2207		32.6892	62.911	74.3127
A0A0A1V075	Sulfate adenylyltransferase OS=Metarhizium robertsii OX=568076 GN=MET3 PE=3 SV=1	MET3	NGKDHYGPYDAQK	13	GlyGly (K)	_NGK[GlyGly (K)]DHYGPYDAQK_	64.484	2	52.7335	26.7155	29.3265		14.9295	19.2589
A0A0A1V075	Sulfate adenylyltransferase OS=Metarhizium robertsii OX=568076 GN=MET3 PE=3 SV=1	MET3	QIDDLGIKTGAK	12	GlyGly (K)	_QIDDLGIK[GlyGly (K)]TGAK_	64.484	2	52.7335		45.3767		114.009	151.68	144.855
A0A0A1V075	Sulfate adenylyltransferase OS=Metarhizium robertsii OX=568076 GN=MET3 PE=3 SV=1	MET3	EAKEVFGSDDDTHPGIK	17	GlyGly (K)	_EAK[GlyGly (K)]EVFGSDDDTHPGIK_	64.484	2	52.7335	13.6498			40.6643	32.4141	48.6187
A0A0A1V075	Sulfate adenylyltransferase OS=Metarhizium robertsii OX=568076 GN=MET3 PE=3 SV=1	MET3	EAKEVFGSDDDTHPGIK	17	GlyGly (K)	_EAK[GlyGly (K)]EVFGSDDDTHPGIK_	64.484	3	52.7335	13.6498			40.6643	32.4141	48.6187
A0A0A1V075	Sulfate adenylyltransferase OS=Metarhizium robertsii OX=568076 GN=MET3 PE=3 SV=1	MET3	TGKEIPEWFSYPEVVK	16	GlyGly (K)	_TGK[GlyGly (K)]EIPEWFSYPEVVK_	64.484	2	52.7335			7.11877	19.5325	26.9873	64.4769
A0A0A1V075	Sulfate adenylyltransferase OS=Metarhizium robertsii OX=568076 GN=MET3 PE=3 SV=1	MET3	EFYVGGKLEAVAR	13	GlyGly (K)	_EFYVGGK[GlyGly (K)]LEAVAR_	64.484	2	52.7335				156.186	235.088	234.835
A0A0A1V075	Sulfate adenylyltransferase OS=Metarhizium robertsii OX=568076 GN=MET3 PE=3 SV=1	MET3	TGAKLTLR	8	GlyGly (K)	_TGAK[GlyGly (K)]LTLR_	64.484	2	52.7335				78.8061	98.2498	187.226
A0A0A1V075	Sulfate adenylyltransferase OS=Metarhizium robertsii OX=568076 GN=MET3 PE=3 SV=1	MET3	SHFNKLGWQK	10	GlyGly (K)	_SHFNK[GlyGly (K)]LGWQK_	64.484	2	52.7335				68.1592	90.0024	82.0076
A0A0A1V4M7	Kynureninase OS=Metarhizium robertsii OX=568076 GN=BNA5 PE=3 SV=1	BNA5	SMVKIEPDDNSLIPTDK	17	GlyGly (K)	_SMVK[GlyGly (K)]IEPDDNSLIPTDK_	54.466	2	50.9822	32.9639	78.3462	53.0698	57.2237	67.0738	76.4841
A0A0A1V4M7	Kynureninase OS=Metarhizium robertsii OX=568076 GN=BNA5 PE=3 SV=1	BNA5	SMVKIEPDDNSLIPTDK	17	GlyGly (K)	_SMVK[GlyGly (K)]IEPDDNSLIPTDK_	54.466	3	50.9822	32.9639	78.3462	53.0698	57.2237	67.0738	76.4841
A0A0A1V4M7	Kynureninase OS=Metarhizium robertsii OX=568076 GN=BNA5 PE=3 SV=1	BNA5	ALEDNGAICDKR	12	Carbamidomethyl (C),GlyGly (K)	_ALEDNGAIC[Carbamidomethyl (C)]DK[GlyGly (K)]R_	54.466	2	50.9822	28.9311	38.3428	35.5257	53.0222	77.7557	62.8192
A0A0A1V4M7	Kynureninase OS=Metarhizium robertsii OX=568076 GN=BNA5 PE=3 SV=1	BNA5	IEPDDNSLIPTDKILR	16	GlyGly (K)	_IEPDDNSLIPTDK[GlyGly (K)]ILR_	54.466	2	50.9822	37.109	28.404		467.654	606.844	500.08
A0A0A1V4M7	Kynureninase OS=Metarhizium robertsii OX=568076 GN=BNA5 PE=3 SV=1	BNA5	LAGWYGGDKSVR	12	GlyGly (K)	_LAGWYGGDK[GlyGly (K)]SVR_	54.466	2	50.9822	57.4229	81.8809		326.797	455.541	662.743
A0A0A1V4M7	Kynureninase OS=Metarhizium robertsii OX=568076 GN=BNA5 PE=3 SV=1	BNA5	DEFVLPTKGSLK	12	GlyGly (K)	_DEFVLPTK[GlyGly (K)]GSLK_	54.466	2	50.9822	56.4399	37.0118		83.9656	113.936	547.8
A0A0A1V4M7	Kynureninase OS=Metarhizium robertsii OX=568076 GN=BNA5 PE=3 SV=1	BNA5	VAPVPLYTR	9	Unmodified	_VAPVPLYTR_	54.466	2	50.9822	97.5433	56.8486	90.0346	22.6449
A0A0A1V4M7	Kynureninase OS=Metarhizium robertsii OX=568076 GN=BNA5 PE=3 SV=1	BNA5	SGSAAKFPADANTLAFAQK	19	GlyGly (K)	_SGSAAK[GlyGly (K)]FPADANTLAFAQK_	54.466	2	50.9822	165.113	185.517	52.4548	14.1552	37.1407	34.7564
A0A0A1V4M7	Kynureninase OS=Metarhizium robertsii OX=568076 GN=BNA5 PE=3 SV=1	BNA5	SGSAAKFPADANTLAFAQK	19	GlyGly (K)	_SGSAAK[GlyGly (K)]FPADANTLAFAQK_	54.466	3	50.9822	165.113	185.517	52.4548	14.1552	37.1407	34.7564
A0A0A1V4M7	Kynureninase OS=Metarhizium robertsii OX=568076 GN=BNA5 PE=3 SV=1	BNA5	HKVILEWK	8	GlyGly (K)	_HK[GlyGly (K)]VILEWK_	54.466	2	50.9822				125.975	144.632	236.594
A0A0A1V4M7	Kynureninase OS=Metarhizium robertsii OX=568076 GN=BNA5 PE=3 SV=1	BNA5	LDSQDQLKHLR	11	GlyGly (K)	_LDSQDQLK[GlyGly (K)]HLR_	54.466	3	50.9822				36.4843	47.8074	115.936
A0A0A1V5I6	Inosine triphosphate pyrophosphatase OS=Metarhizium robertsii OX=568076 GN=X797_002797 PE=3 SV=1	X797_002797	SNPIDVEEVQGSIEEVTESKCR	22	Carbamidomethyl (C),GlyGly (K)	_SNPIDVEEVQGSIEEVTESK[GlyGly (K)]C[Carbamidomethyl (C)]R_	20.314	3	43.923	152.69	209.482	247.679	236.408	225.385	182.755
A0A0A1V5I6	Inosine triphosphate pyrophosphatase OS=Metarhizium robertsii OX=568076 GN=X797_002797 PE=3 SV=1	X797_002797	AILEPGIEVR	10	Unmodified	_AILEPGIEVR_	20.314	2	43.923	97.1827		65.2315	69.6046		51.7295
A0A014MVL5	non-specific serine/threonine protein kinase OS=Metarhizium robertsii OX=568076 GN=X797_011723 PE=4 SV=1	X797_011723	SKSYGTLATLGR	12	GlyGly (K)	_SK[GlyGly (K)]SYGTLATLGR_	62.77	2	44.8037				107.142	101.488	119.418
A0A014MVL5	non-specific serine/threonine protein kinase OS=Metarhizium robertsii OX=568076 GN=X797_011723 PE=4 SV=1	X797_011723	NSEKYSSIQDVHR	13	GlyGly (K)	_NSEK[GlyGly (K)]YSSIQDVHR_	62.77	3	44.8037				62.4216	31.1088	40.0314
A0A014MX88	DNA replication licensing factor MCM2 OS=Metarhizium robertsii OX=568076 GN=X797_010883 PE=4 SV=1	X797_010883	AFLTSYTDASGSSVYGNR	18	Unmodified	_AFLTSYTDASGSSVYGNR_	96.689	2	52.3811	23.5842	14.992	15.1401	14.6215	26.2334	22.6215
A0A014MX88	DNA replication licensing factor MCM2 OS=Metarhizium robertsii OX=568076 GN=X797_010883 PE=4 SV=1	X797_010883	GPFTLNSEKTVYR	13	GlyGly (K)	_GPFTLNSEK[GlyGly (K)]TVYR_	96.689	2	52.3811		8.09636	11.7478	53.1993	76.2078	86.1478
A0A014MX88	DNA replication licensing factor MCM2 OS=Metarhizium robertsii OX=568076 GN=X797_010883 PE=4 SV=1	X797_010883	SQVLKYVEK	9	GlyGly (K)	_SQVLK[GlyGly (K)]YVEK_	96.689	2	52.3811				226.659	266.047	251.618
A0A014MX88	DNA replication licensing factor MCM2 OS=Metarhizium robertsii OX=568076 GN=X797_010883 PE=4 SV=1	X797_010883	NYQKLTLQESPGTVPAGR	18	GlyGly (K)	_NYQK[GlyGly (K)]LTLQESPGTVPAGR_	96.689	3	52.3811				132.32	128.715	242.659
A0A014MX88	DNA replication licensing factor MCM2 OS=Metarhizium robertsii OX=568076 GN=X797_010883 PE=4 SV=1	X797_010883	YVKFDCTK	8	Carbamidomethyl (C),GlyGly (K)	_YVK[GlyGly (K)]FDC[Carbamidomethyl (C)]TK_	96.689	2	52.3811				93.6463	121.151	85.9823
A0A014MX88	DNA replication licensing factor MCM2 OS=Metarhizium robertsii OX=568076 GN=X797_010883 PE=4 SV=1	X797_010883	GDINVLLLGDPGTAKSQVLK	20	GlyGly (K)	_GDINVLLLGDPGTAK[GlyGly (K)]SQVLK_	96.689	3	52.3811				32.325	23.1779	49.0658
A0A014MX88	DNA replication licensing factor MCM2 OS=Metarhizium robertsii OX=568076 GN=X797_010883 PE=4 SV=1	X797_010883	LYHMDEDKVAR	11	GlyGly (K)	_LYHMDEDK[GlyGly (K)]VAR_	96.689	2	52.3811				21.0065	19.3318	11.4569
A0A014N184	glucan endo-1,3-beta-D-glucosidase OS=Metarhizium robertsii OX=568076 GN=X797_007672 PE=3 SV=1	X797_007672	EKPDNWVAPDKGR	13	GlyGly (K)	_EKPDNWVAPDK[GlyGly (K)]GR_	77.218	3	48.1914	407.153	568.637	442.008	526.794	580.725	362.587
A0A014N184	glucan endo-1,3-beta-D-glucosidase OS=Metarhizium robertsii OX=568076 GN=X797_007672 PE=3 SV=1	X797_007672	EKPDNWVAPDKGR	13	GlyGly (K)	_EKPDNWVAPDK[GlyGly (K)]GR_	77.218	2	48.1914	407.153	568.637	442.008	526.794	580.725	362.587
A0A014N184	glucan endo-1,3-beta-D-glucosidase OS=Metarhizium robertsii OX=568076 GN=X797_007672 PE=3 SV=1	X797_007672	DVAVLSQLTNK	11	Unmodified	_DVAVLSQLTNK_	77.218	2	48.1914	59.5361	45.1801	56.7183	33.3774	62.1017	49.1248
A0A014N184	glucan endo-1,3-beta-D-glucosidase OS=Metarhizium robertsii OX=568076 GN=X797_007672 PE=3 SV=1	X797_007672	EKPDNWVAPDK	11	GlyGly (K)	_EK[GlyGly (K)]PDNWVAPDK_	77.218	2	48.1914	3650.36	3682.24	5555.44	1638.14	2728.46	967.178
A0A014N184	glucan endo-1,3-beta-D-glucosidase OS=Metarhizium robertsii OX=568076 GN=X797_007672 PE=3 SV=1	X797_007672	EKPDNWVAPDK	11	GlyGly (K)	_EK[GlyGly (K)]PDNWVAPDK_	77.218	3	48.1914	3650.36	3682.24	5555.44	1638.14	2728.46	967.178
A0A014N1S6	Succinate--CoA ligase [ADP-forming] subunit beta, mitochondrial OS=Metarhizium robertsii OX=568076 GN=X797_007265 PE=3 SV=1	X797_007265	LITKQTGAGGR	11	GlyGly (K)	_LITK[GlyGly (K)]QTGAGGR_	48.311	2	36.9084	70.3775		162.303	98.4764	64.0587	76.9337
A0A014N441	Phospholipid-transporting ATPase OS=Metarhizium robertsii OX=568076 GN=X797_006336 PE=3 SV=1	X797_006336	MGVDVEKEGAR	11	GlyGly (K)	_MGVDVEK[GlyGly (K)]EGAR_	173.054	2	55.7782	188.628	344.939	194.428	88.407	113.513	347.631
A0A014N441	Phospholipid-transporting ATPase OS=Metarhizium robertsii OX=568076 GN=X797_006336 PE=3 SV=1	X797_006336	FAIKALQK	8	GlyGly (K)	_FAIK[GlyGly (K)]ALQK_	173.054	2	55.7782	304.209		151.778	99.4716	198.12	82.1406
A0A014N441	Phospholipid-transporting ATPase OS=Metarhizium robertsii OX=568076 GN=X797_006336 PE=3 SV=1	X797_006336	TAPTSPEPGQDATLSKVQTQR	21	GlyGly (K)	_TAPTSPEPGQDATLSK[GlyGly (K)]VQTQR_	173.054	3	55.7782	16.5032	16.6372		5.5062	12.4635	26.8101
A0A014N441	Phospholipid-transporting ATPase OS=Metarhizium robertsii OX=568076 GN=X797_006336 PE=3 SV=1	X797_006336	FPDEEDAKR	9	GlyGly (K)	_FPDEEDAK[GlyGly (K)]R_	173.054	2	55.7782	605.4	297.805	237.795			91.6446
A0A014N441	Phospholipid-transporting ATPase OS=Metarhizium robertsii OX=568076 GN=X797_006336 PE=3 SV=1	X797_006336	KDHDAAASALENR	13	GlyGly (K)	_K[GlyGly (K)]DHDAAASALENR_	173.054	3	55.7782	30.3782	64.0807	34.5753	16.3323	31.7992	26.9079
A0A014N441	Phospholipid-transporting ATPase OS=Metarhizium robertsii OX=568076 GN=X797_006336 PE=3 SV=1	X797_006336	KDHDAAASALENR	13	GlyGly (K)	_K[GlyGly (K)]DHDAAASALENR_	173.054	2	55.7782	30.3782	64.0807	34.5753	16.3323	31.7992	26.9079
A0A014N441	Phospholipid-transporting ATPase OS=Metarhizium robertsii OX=568076 GN=X797_006336 PE=3 SV=1	X797_006336	GAAGEADSEKSTSGK	15	GlyGly (K)	_GAAGEADSEK[GlyGly (K)]STSGK_	173.054	2	55.7782	42.0965			3.08181		70.0973
A0A014N441	Phospholipid-transporting ATPase OS=Metarhizium robertsii OX=568076 GN=X797_006336 PE=3 SV=1	X797_006336	ALQKVYWPYDVDIIR	15	GlyGly (K)	_ALQK[GlyGly (K)]VYWPYDVDIIR_	173.054	2	55.7782				67.5553	70.2251	55.445
A0A014N441	Phospholipid-transporting ATPase OS=Metarhizium robertsii OX=568076 GN=X797_006336 PE=3 SV=1	X797_006336	KDLTEEEYR	9	GlyGly (K)	_K[GlyGly (K)]DLTEEEYR_	173.054	2	55.7782				24.3878	43.8666	32.6221
A0A014N441	Phospholipid-transporting ATPase OS=Metarhizium robertsii OX=568076 GN=X797_006336 PE=3 SV=1	X797_006336	IQAEIAEAKVQALEGLR	17	GlyGly (K)	_IQAEIAEAK[GlyGly (K)]VQALEGLR_	173.054	2	55.7782				7.38014		7.13767
A0A014N535	Histone acetyltransferase OS=Metarhizium robertsii OX=568076 GN=X797_005423 PE=3 SV=1	X797_005423	RAEILSIKETK	11	GlyGly (K)	_RAEILSIK[GlyGly (K)]ETK_	57.319	3	58.0995	180.271	338.726	148.199	47.4319	65.7575	40.4674
A0A014N535	Histone acetyltransferase OS=Metarhizium robertsii OX=568076 GN=X797_005423 PE=3 SV=1	X797_005423	TDKGCHIVGYFSK	13	Carbamidomethyl (C),GlyGly (K)	_TDK[GlyGly (K)]GC[Carbamidomethyl (C)]HIVGYFSK_	57.319	3	58.0995	22.287	31.134	14.0562	51.3308	56.9715	60.4216
A0A014N535	Histone acetyltransferase OS=Metarhizium robertsii OX=568076 GN=X797_005423 PE=3 SV=1	X797_005423	TDKGCHIVGYFSK	13	Carbamidomethyl (C),GlyGly (K)	_TDK[GlyGly (K)]GC[Carbamidomethyl (C)]HIVGYFSK_	57.319	2	58.0995	22.287	31.134	14.0562	51.3308	56.9715	60.4216
A0A014N535	Histone acetyltransferase OS=Metarhizium robertsii OX=568076 GN=X797_005423 PE=3 SV=1	X797_005423	KCTLQHPPGNEIYR	14	Carbamidomethyl (C),GlyGly (K)	_K[GlyGly (K)]C[Carbamidomethyl (C)]TLQHPPGNEIYR_	57.319	3	58.0995	11.7853			44.4673	56.3333	84.2372
A0A014N535	Histone acetyltransferase OS=Metarhizium robertsii OX=568076 GN=X797_005423 PE=3 SV=1	X797_005423	KCTLQHPPGNEIYR	14	Carbamidomethyl (C),GlyGly (K)	_K[GlyGly (K)]C[Carbamidomethyl (C)]TLQHPPGNEIYR_	57.319	2	58.0995	11.7853			44.4673	56.3333	84.2372
A0A014N535	Histone acetyltransferase OS=Metarhizium robertsii OX=568076 GN=X797_005423 PE=3 SV=1	X797_005423	EEEIEKLR	8	GlyGly (K)	_EEEIEK[GlyGly (K)]LR_	57.319	2	58.0995		20.0721		59.3537	42.7923	186.942
A0A014N535	Histone acetyltransferase OS=Metarhizium robertsii OX=568076 GN=X797_005423 PE=3 SV=1	X797_005423	GCHIVGYFSKEK	12	Carbamidomethyl (C),GlyGly (K)	_GC[Carbamidomethyl (C)]HIVGYFSK[GlyGly (K)]EK_	57.319	2	58.0995				85.0431	99.6369	67.3429
A0A014N535	Histone acetyltransferase OS=Metarhizium robertsii OX=568076 GN=X797_005423 PE=3 SV=1	X797_005423	SDHKIVIPENLIK	13	GlyGly (K)	_SDHK[GlyGly (K)]IVIPENLIK_	57.319	2	58.0995				60.963	83.405	77.363
A0A014N535	Histone acetyltransferase OS=Metarhizium robertsii OX=568076 GN=X797_005423 PE=3 SV=1	X797_005423	LGSPEKPLSDLGLLSYR	17	GlyGly (K)	_LGSPEK[GlyGly (K)]PLSDLGLLSYR_	57.319	3	58.0995				17.0223	11.2393	25.913
A0A014N535	Histone acetyltransferase OS=Metarhizium robertsii OX=568076 GN=X797_005423 PE=3 SV=1	X797_005423	LGSPEKPLSDLGLLSYR	17	GlyGly (K)	_LGSPEK[GlyGly (K)]PLSDLGLLSYR_	57.319	2	58.0995				17.0223	11.2393	25.913
A0A014N535	Histone acetyltransferase OS=Metarhizium robertsii OX=568076 GN=X797_005423 PE=3 SV=1	X797_005423	IVIPENLIKQR	11	GlyGly (K)	_IVIPENLIK[GlyGly (K)]QR_	57.319	3	58.0995				180.06	127.471	227.679
A0A014N535	Histone acetyltransferase OS=Metarhizium robertsii OX=568076 GN=X797_005423 PE=3 SV=1	X797_005423	IVIPENLIKQR	11	GlyGly (K)	_IVIPENLIK[GlyGly (K)]QR_	57.319	2	58.0995				180.06	127.471	227.679
A0A014N535	Histone acetyltransferase OS=Metarhizium robertsii OX=568076 GN=X797_005423 PE=3 SV=1	X797_005423	AEILSIKETK	10	GlyGly (K)	_AEILSIK[GlyGly (K)]ETK_	57.319	2	58.0995		173.905	122.586
A0A014N5A9	5-methyltetrahydropteroyltriglutamate--homocysteine S-methyltransferase OS=Metarhizium robertsii OX=568076 GN=X797_005528 PE=3 SV=1	X797_005528	TRPVLVGPVSFLHLGK	16	Unmodified	_TRPVLVGPVSFLHLGK_	85.908	3	55.1899	9617.92	16958.7	9845.54	7144.44	6238.52	5851.74
A0A014N5A9	5-methyltetrahydropteroyltriglutamate--homocysteine S-methyltransferase OS=Metarhizium robertsii OX=568076 GN=X797_005528 PE=3 SV=1	X797_005528	TRPVLVGPVSFLHLGK	16	Unmodified	_TRPVLVGPVSFLHLGK_	85.908	2	55.1899	9617.92	16958.7	9845.54	7144.44	6238.52	5851.74
A0A014N5A9	5-methyltetrahydropteroyltriglutamate--homocysteine S-methyltransferase OS=Metarhizium robertsii OX=568076 GN=X797_005528 PE=3 SV=1	X797_005528	TRPVLVGPVSFLHLGK	16	Unmodified	_TRPVLVGPVSFLHLGK_	85.908	4	55.1899	9617.92	16958.7	9845.54	7144.44	6238.52	5851.74
A0A014N5A9	5-methyltetrahydropteroyltriglutamate--homocysteine S-methyltransferase OS=Metarhizium robertsii OX=568076 GN=X797_005528 PE=3 SV=1	X797_005528	GMLTGPVTCLR	11	Carbamidomethyl (C)	_GMLTGPVTC[Carbamidomethyl (C)]LR_	85.908	2	55.1899	11012.3	7030.7	11174.2	8514.01	9205.64	11847.4
A0A014N5A9	5-methyltetrahydropteroyltriglutamate--homocysteine S-methyltransferase OS=Metarhizium robertsii OX=568076 GN=X797_005528 PE=3 SV=1	X797_005528	GMLTGPVTCLR	11	Carbamidomethyl (C),Oxidation (M)	_GM[Oxidation (M)]LTGPVTC[Carbamidomethyl (C)]LR_	85.908	2	55.1899	11012.3	7030.7	11174.2	8514.01	9205.64	11847.4
A0A014N5A9	5-methyltetrahydropteroyltriglutamate--homocysteine S-methyltransferase OS=Metarhizium robertsii OX=568076 GN=X797_005528 PE=3 SV=1	X797_005528	TRPVLVGPVSFLHLGKADR	19	GlyGly (K)	_TRPVLVGPVSFLHLGK[GlyGly (K)]ADR_	85.908	4	55.1899	6815.7	9707.31	9226.07	6596.58	7317.99	10088
A0A014N5A9	5-methyltetrahydropteroyltriglutamate--homocysteine S-methyltransferase OS=Metarhizium robertsii OX=568076 GN=X797_005528 PE=3 SV=1	X797_005528	TRPVLVGPVSFLHLGKADR	19	GlyGly (K)	_TRPVLVGPVSFLHLGK[GlyGly (K)]ADR_	85.908	3	55.1899	6815.7	9707.31	9226.07	6596.58	7317.99	10088
A0A014N5A9	5-methyltetrahydropteroyltriglutamate--homocysteine S-methyltransferase OS=Metarhizium robertsii OX=568076 GN=X797_005528 PE=3 SV=1	X797_005528	VIVATSSSLLHTPHTLASEK	20	Unmodified	_VIVATSSSLLHTPHTLASEK_	85.908	3	55.1899	7157.07	7701.78	6848.38	6688.97	7473.43	4730.46
A0A014N5A9	5-methyltetrahydropteroyltriglutamate--homocysteine S-methyltransferase OS=Metarhizium robertsii OX=568076 GN=X797_005528 PE=3 SV=1	X797_005528	VQSAILGFPR	10	Unmodified	_VQSAILGFPR_	85.908	2	55.1899	6522.16	5993.41	6871.1	5796.67	4688.99	4882.71
A0A014N5A9	5-methyltetrahydropteroyltriglutamate--homocysteine S-methyltransferase OS=Metarhizium robertsii OX=568076 GN=X797_005528 PE=3 SV=1	X797_005528	ESKYAVSVSSK	11	GlyGly (K)	_ESK[GlyGly (K)]YAVSVSSK_	85.908	2	55.1899	2925.96	4578.71	3830.87	5488.83	6811.33	6956.76
A0A014N5A9	5-methyltetrahydropteroyltriglutamate--homocysteine S-methyltransferase OS=Metarhizium robertsii OX=568076 GN=X797_005528 PE=3 SV=1	X797_005528	AVTEGPAAVR	10	Unmodified	_AVTEGPAAVR_	85.908	2	55.1899	6487.88	3747.14	8038.21	5741.77	3011.12	3418.86
A0A014N5A9	5-methyltetrahydropteroyltriglutamate--homocysteine S-methyltransferase OS=Metarhizium robertsii OX=568076 GN=X797_005528 PE=3 SV=1	X797_005528	AIETVESAIQK	11	Unmodified	_AIETVESAIQK_	85.908	2	55.1899	6411.56	4493.17	7083.7	4813.47	3095.45	3138.47
A0A014N5A9	5-methyltetrahydropteroyltriglutamate--homocysteine S-methyltransferase OS=Metarhizium robertsii OX=568076 GN=X797_005528 PE=3 SV=1	X797_005528	VFVDSAYPR	9	Unmodified	_VFVDSAYPR_	85.908	2	55.1899	4817.7	4902.3	7320.75	4726.99	3130.27	2392.62
A0A014N5A9	5-methyltetrahydropteroyltriglutamate--homocysteine S-methyltransferase OS=Metarhizium robertsii OX=568076 GN=X797_005528 PE=3 SV=1	X797_005528	GQTVDPIDLLNK	12	Unmodified	_GQTVDPIDLLNK_	85.908	2	55.1899	4298.89	3335.55	4440.58	4039	2027.69	2892.44
A0A014N5A9	5-methyltetrahydropteroyltriglutamate--homocysteine S-methyltransferase OS=Metarhizium robertsii OX=568076 GN=X797_005528 PE=3 SV=1	X797_005528	LASLGDKIPK	10	GlyGly (K)	_LASLGDK[GlyGly (K)]IPK_	85.908	2	55.1899	3413.87	9145.18	5430.7	689.029	968.775	216.642
A0A014N5A9	5-methyltetrahydropteroyltriglutamate--homocysteine S-methyltransferase OS=Metarhizium robertsii OX=568076 GN=X797_005528 PE=3 SV=1	X797_005528	VPSEQEIR	8	Unmodified	_VPSEQEIR_	85.908	2	55.1899	4399.36	2647.05	4756.22	3584.67	1995.32	2002.25
A0A014N5A9	5-methyltetrahydropteroyltriglutamate--homocysteine S-methyltransferase OS=Metarhizium robertsii OX=568076 GN=X797_005528 PE=3 SV=1	X797_005528	SDAKLLR	7	GlyGly (K)	_SDAK[GlyGly (K)]LLR_	85.908	2	55.1899	1356.8	2520.47	1987.31	3019.52	4534.82	5361.52
A0A014N5A9	5-methyltetrahydropteroyltriglutamate--homocysteine S-methyltransferase OS=Metarhizium robertsii OX=568076 GN=X797_005528 PE=3 SV=1	X797_005528	HIGPGVYDIHSPR	13	Unmodified	_HIGPGVYDIHSPR_	85.908	3	55.1899	1640.84	1599.98	2477.41	1461.41	1008.31	2047.68
A0A014N5A9	5-methyltetrahydropteroyltriglutamate--homocysteine S-methyltransferase OS=Metarhizium robertsii OX=568076 GN=X797_005528 PE=3 SV=1	X797_005528	HIGPGVYDIHSPR	13	Unmodified	_HIGPGVYDIHSPR_	85.908	2	55.1899	1640.84	1599.98	2477.41	1461.41	1008.31	2047.68
A0A014N5A9	5-methyltetrahydropteroyltriglutamate--homocysteine S-methyltransferase OS=Metarhizium robertsii OX=568076 GN=X797_005528 PE=3 SV=1	X797_005528	NIWKTNFK	8	GlyGly (K)	_NIWK[GlyGly (K)]TNFK_	85.908	2	55.1899	956.554	1244.81	1469.11	1430.37	1489.11	2083.7
A0A014N5A9	5-methyltetrahydropteroyltriglutamate--homocysteine S-methyltransferase OS=Metarhizium robertsii OX=568076 GN=X797_005528 PE=3 SV=1	X797_005528	NIWKTNFK	8	Unmodified	_NIWKTNFK_	85.908	2	55.1899	956.554	1244.81	1469.11	1430.37	1489.11	2083.7
A0A014N5A9	5-methyltetrahydropteroyltriglutamate--homocysteine S-methyltransferase OS=Metarhizium robertsii OX=568076 GN=X797_005528 PE=3 SV=1	X797_005528	LNGYAFTTHAWVQSYGSR	18	Unmodified	_LNGYAFTTHAWVQSYGSR_	85.908	3	55.1899	1928.41	1412.36	3024.76	1792.75	4525.8	1443.87
A0A014N5A9	5-methyltetrahydropteroyltriglutamate--homocysteine S-methyltransferase OS=Metarhizium robertsii OX=568076 GN=X797_005528 PE=3 SV=1	X797_005528	WFDSNYHYVKPTLQNNQTFK	20	Unmodified	_WFDSNYHYVKPTLQNNQTFK_	85.908	3	55.1899	528.081	498.23	777.849	508.274	563.862	838.476
A0A014N5A9	5-methyltetrahydropteroyltriglutamate--homocysteine S-methyltransferase OS=Metarhizium robertsii OX=568076 GN=X797_005528 PE=3 SV=1	X797_005528	WFDSNYHYVKPTLQNNQTFK	20	GlyGly (K)	_WFDSNYHYVK[GlyGly (K)]PTLQNNQTFK_	85.908	3	55.1899	528.081	498.23	777.849	508.274	563.862	838.476
A0A014N5A9	5-methyltetrahydropteroyltriglutamate--homocysteine S-methyltransferase OS=Metarhizium robertsii OX=568076 GN=X797_005528 PE=3 SV=1	X797_005528	WFDSNYHYVKPTLQNNQTFK	20	Unmodified	_WFDSNYHYVKPTLQNNQTFK_	85.908	4	55.1899	528.081	498.23	777.849	508.274	563.862	838.476
A0A014N5A9	5-methyltetrahydropteroyltriglutamate--homocysteine S-methyltransferase OS=Metarhizium robertsii OX=568076 GN=X797_005528 PE=3 SV=1	X797_005528	WFDSNYHYVKPTLQNNQTFK	20	GlyGly (K)	_WFDSNYHYVK[GlyGly (K)]PTLQNNQTFK_	85.908	4	55.1899	528.081	498.23	777.849	508.274	563.862	838.476
A0A014N5A9	5-methyltetrahydropteroyltriglutamate--homocysteine S-methyltransferase OS=Metarhizium robertsii OX=568076 GN=X797_005528 PE=3 SV=1	X797_005528	YAVSVSSKPMK	11	GlyGly (K)	_YAVSVSSK[GlyGly (K)]PMK_	85.908	2	55.1899	521.578	840.475	1004.67	997.063	1250.29	1225.94
A0A014N5A9	5-methyltetrahydropteroyltriglutamate--homocysteine S-methyltransferase OS=Metarhizium robertsii OX=568076 GN=X797_005528 PE=3 SV=1	X797_005528	YAVSVSSKPMK	11	GlyGly (K),Oxidation (M)	_YAVSVSSK[GlyGly (K)]PM[Oxidation (M)]K_	85.908	2	55.1899	521.578	840.475	1004.67	997.063	1250.29	1225.94
A0A014N5A9	5-methyltetrahydropteroyltriglutamate--homocysteine S-methyltransferase OS=Metarhizium robertsii OX=568076 GN=X797_005528 PE=3 SV=1	X797_005528	TILSAGVVDGR	11	Unmodified	_TILSAGVVDGR_	85.908	2	55.1899	2996.47	2270.5	4005.46	981.982	254.594	239.617
A0A014N5A9	5-methyltetrahydropteroyltriglutamate--homocysteine S-methyltransferase OS=Metarhizium robertsii OX=568076 GN=X797_005528 PE=3 SV=1	X797_005528	GEITEEQYDK	10	Unmodified	_GEITEEQYDK_	85.908	2	55.1899	2035.9	1246.65	2844.49	1999.05	1163.38	1177.78
A0A014N5A9	5-methyltetrahydropteroyltriglutamate--homocysteine S-methyltransferase OS=Metarhizium robertsii OX=568076 GN=X797_005528 PE=3 SV=1	X797_005528	AAFKPTYEK	9	GlyGly (K)	_AAFK[GlyGly (K)]PTYEK_	85.908	2	55.1899	239.93	439.62	786.55	682.236	823.347	2071.98
A0A014N5A9	5-methyltetrahydropteroyltriglutamate--homocysteine S-methyltransferase OS=Metarhizium robertsii OX=568076 GN=X797_005528 PE=3 SV=1	X797_005528	AAFKPTYEK	9	Unmodified	_AAFKPTYEK_	85.908	2	55.1899	239.93	439.62	786.55	682.236	823.347	2071.98
A0A014N5A9	5-methyltetrahydropteroyltriglutamate--homocysteine S-methyltransferase OS=Metarhizium robertsii OX=568076 GN=X797_005528 PE=3 SV=1	X797_005528	KATEAYWGGK	10	GlyGly (K)	_K[GlyGly (K)]ATEAYWGGK_	85.908	2	55.1899	681.889	808.435	855.862	816.837	806.825	927.71
A0A014N5A9	5-methyltetrahydropteroyltriglutamate--homocysteine S-methyltransferase OS=Metarhizium robertsii OX=568076 GN=X797_005528 PE=3 SV=1	X797_005528	KATEAYWGGK	10	Unmodified	_KATEAYWGGK_	85.908	2	55.1899	681.889	808.435	855.862	816.837	806.825	927.71
A0A014N5A9	5-methyltetrahydropteroyltriglutamate--homocysteine S-methyltransferase OS=Metarhizium robertsii OX=568076 GN=X797_005528 PE=3 SV=1	X797_005528	AGVDVIQVDEPALR	14	Unmodified	_AGVDVIQVDEPALR_	85.908	2	55.1899	2142.92	1268.16	2079.79	1630.85	529.788	1672.53
A0A014N5A9	5-methyltetrahydropteroyltriglutamate--homocysteine S-methyltransferase OS=Metarhizium robertsii OX=568076 GN=X797_005528 PE=3 SV=1	X797_005528	ISQADLLAEAK	11	Unmodified	_ISQADLLAEAK_	85.908	2	55.1899	2038.97	1277.17	2116.52	1680.35	878.643	768.626
A0A014N5A9	5-methyltetrahydropteroyltriglutamate--homocysteine S-methyltransferase OS=Metarhizium robertsii OX=568076 GN=X797_005528 PE=3 SV=1	X797_005528	DDIHQSVQAQQLALALR	17	Unmodified	_DDIHQSVQAQQLALALR_	85.908	3	55.1899	748.317	677.967	825.177	797.213	766.276	539.199
A0A014N5A9	5-methyltetrahydropteroyltriglutamate--homocysteine S-methyltransferase OS=Metarhizium robertsii OX=568076 GN=X797_005528 PE=3 SV=1	X797_005528	DDIHQSVQAQQLALALR	17	Unmodified	_DDIHQSVQAQQLALALR_	85.908	2	55.1899	748.317	677.967	825.177	797.213	766.276	539.199
A0A014N5A9	5-methyltetrahydropteroyltriglutamate--homocysteine S-methyltransferase OS=Metarhizium robertsii OX=568076 GN=X797_005528 PE=3 SV=1	X797_005528	LVDSPKAVVEFNEAK	15	GlyGly (K)	_LVDSPK[GlyGly (K)]AVVEFNEAK_	85.908	2	55.1899	475.147	572.62	583.632	626.595	649.871	1408.15
A0A014N5A9	5-methyltetrahydropteroyltriglutamate--homocysteine S-methyltransferase OS=Metarhizium robertsii OX=568076 GN=X797_005528 PE=3 SV=1	X797_005528	LVDSPKAVVEFNEAK	15	GlyGly (K)	_LVDSPK[GlyGly (K)]AVVEFNEAK_	85.908	3	55.1899	475.147	572.62	583.632	626.595	649.871	1408.15
A0A014N5A9	5-methyltetrahydropteroyltriglutamate--homocysteine S-methyltransferase OS=Metarhizium robertsii OX=568076 GN=X797_005528 PE=3 SV=1	X797_005528	VIVATSSSLLHTPHTLASEKK	21	GlyGly (K)	_VIVATSSSLLHTPHTLASEK[GlyGly (K)]K_	85.908	3	55.1899	224.695	353.183	275.949	753.629	961.733	1666.57
A0A014N5A9	5-methyltetrahydropteroyltriglutamate--homocysteine S-methyltransferase OS=Metarhizium robertsii OX=568076 GN=X797_005528 PE=3 SV=1	X797_005528	VIVATSSSLLHTPHTLASEKK	21	GlyGly (K)	_VIVATSSSLLHTPHTLASEK[GlyGly (K)]K_	85.908	4	55.1899	224.695	353.183	275.949	753.629	961.733	1666.57
A0A014N5A9	5-methyltetrahydropteroyltriglutamate--homocysteine S-methyltransferase OS=Metarhizium robertsii OX=568076 GN=X797_005528 PE=3 SV=1	X797_005528	AVVEFNEAK	9	Unmodified	_AVVEFNEAK_	85.908	2	55.1899	1548.7	931.607	1728.62	1376.98	702.67	954.361
A0A014N5A9	5-methyltetrahydropteroyltriglutamate--homocysteine S-methyltransferase OS=Metarhizium robertsii OX=568076 GN=X797_005528 PE=3 SV=1	X797_005528	FTKGEITEEQYDK	13	GlyGly (K)	_FTK[GlyGly (K)]GEITEEQYDK_	85.908	2	55.1899	83.2891	127.633	98.5464	750.275	937.525	1390.03
A0A014N5A9	5-methyltetrahydropteroyltriglutamate--homocysteine S-methyltransferase OS=Metarhizium robertsii OX=568076 GN=X797_005528 PE=3 SV=1	X797_005528	FTKGEITEEQYDK	13	GlyGly (K)	_FTK[GlyGly (K)]GEITEEQYDK_	85.908	3	55.1899	83.2891	127.633	98.5464	750.275	937.525	1390.03
A0A014N5A9	5-methyltetrahydropteroyltriglutamate--homocysteine S-methyltransferase OS=Metarhizium robertsii OX=568076 GN=X797_005528 PE=3 SV=1	X797_005528	EALVNMVNAAK	11	Oxidation (M)	_EALVNM[Oxidation (M)]VNAAK_	85.908	2	55.1899	686.62	418.51	807.808	623.178	318.71	440.61
A0A014N5A9	5-methyltetrahydropteroyltriglutamate--homocysteine S-methyltransferase OS=Metarhizium robertsii OX=568076 GN=X797_005528 PE=3 SV=1	X797_005528	EALVNMVNAAK	11	Unmodified	_EALVNMVNAAK_	85.908	2	55.1899	686.62	418.51	807.808	623.178	318.71	440.61
A0A014N5A9	5-methyltetrahydropteroyltriglutamate--homocysteine S-methyltransferase OS=Metarhizium robertsii OX=568076 GN=X797_005528 PE=3 SV=1	X797_005528	GHQKGGIDVPSLEMVK	16	GlyGly (K)	_GHQK[GlyGly (K)]GGIDVPSLEMVK_	85.908	3	55.1899	345.785	495.748	254.543	345.191	431.001	1076.82
A0A014N5A9	5-methyltetrahydropteroyltriglutamate--homocysteine S-methyltransferase OS=Metarhizium robertsii OX=568076 GN=X797_005528 PE=3 SV=1	X797_005528	GHQKGGIDVPSLEMVK	16	GlyGly (K)	_GHQK[GlyGly (K)]GGIDVPSLEMVK_	85.908	2	55.1899	345.785	495.748	254.543	345.191	431.001	1076.82
A0A014N5A9	5-methyltetrahydropteroyltriglutamate--homocysteine S-methyltransferase OS=Metarhizium robertsii OX=568076 GN=X797_005528 PE=3 SV=1	X797_005528	EAGIKTRPVLVGPVSFLHLGK	21	GlyGly (K)	_EAGIK[GlyGly (K)]TRPVLVGPVSFLHLGK_	85.908	3	55.1899	265.64	344.794	195.917	419.642	542.053	1171.67
A0A014N5A9	5-methyltetrahydropteroyltriglutamate--homocysteine S-methyltransferase OS=Metarhizium robertsii OX=568076 GN=X797_005528 PE=3 SV=1	X797_005528	EAGIKTRPVLVGPVSFLHLGK	21	GlyGly (K)	_EAGIK[GlyGly (K)]TRPVLVGPVSFLHLGK_	85.908	4	55.1899	265.64	344.794	195.917	419.642	542.053	1171.67
A0A014N5A9	5-methyltetrahydropteroyltriglutamate--homocysteine S-methyltransferase OS=Metarhizium robertsii OX=568076 GN=X797_005528 PE=3 SV=1	X797_005528	NDMVQYFGER	10	Oxidation (M)	_NDM[Oxidation (M)]VQYFGER_	85.908	2	55.1899	617.791	440.962	711.949	491.094	315.209	326.308
A0A014N5A9	5-methyltetrahydropteroyltriglutamate--homocysteine S-methyltransferase OS=Metarhizium robertsii OX=568076 GN=X797_005528 PE=3 SV=1	X797_005528	NDMVQYFGER	10	Unmodified	_NDMVQYFGER_	85.908	2	55.1899	617.791	440.962	711.949	491.094	315.209	326.308
A0A014N5A9	5-methyltetrahydropteroyltriglutamate--homocysteine S-methyltransferase OS=Metarhizium robertsii OX=568076 GN=X797_005528 PE=3 SV=1	X797_005528	ATEAYWGGKISQADLLAEAK	20	GlyGly (K)	_ATEAYWGGK[GlyGly (K)]ISQADLLAEAK_	85.908	3	55.1899	505.328	1076.42	517.299	789.073	1305.82	1527.68
A0A014N5A9	5-methyltetrahydropteroyltriglutamate--homocysteine S-methyltransferase OS=Metarhizium robertsii OX=568076 GN=X797_005528 PE=3 SV=1	X797_005528	PTLQNNQTFK	10	Unmodified	_PTLQNNQTFK_	85.908	2	55.1899	1077.84	968.16	1269.97	796.567	707.649	645.857
A0A014N5A9	5-methyltetrahydropteroyltriglutamate--homocysteine S-methyltransferase OS=Metarhizium robertsii OX=568076 GN=X797_005528 PE=3 SV=1	X797_005528	ETKEALVNMVNAAK	14	GlyGly (K)	_ETK[GlyGly (K)]EALVNMVNAAK_	85.908	2	55.1899	300.791	408.42	288.691	345.654	416.653	806.711
A0A014N5A9	5-methyltetrahydropteroyltriglutamate--homocysteine S-methyltransferase OS=Metarhizium robertsii OX=568076 GN=X797_005528 PE=3 SV=1	X797_005528	ETKEALVNMVNAAK	14	GlyGly (K),Oxidation (M)	_ETK[GlyGly (K)]EALVNM[Oxidation (M)]VNAAK_	85.908	2	55.1899	300.791	408.42	288.691	345.654	416.653	806.711
A0A014N5A9	5-methyltetrahydropteroyltriglutamate--homocysteine S-methyltransferase OS=Metarhizium robertsii OX=568076 GN=X797_005528 PE=3 SV=1	X797_005528	DIYAVHIDLVR	11	Unmodified	_DIYAVHIDLVR_	85.908	2	55.1899	671.809	876.294	612.92	688.959	1179.12	441.744
A0A014N5A9	5-methyltetrahydropteroyltriglutamate--homocysteine S-methyltransferase OS=Metarhizium robertsii OX=568076 GN=X797_005528 PE=3 SV=1	X797_005528	LAHWKIQK	8	GlyGly (K)	_LAHWK[GlyGly (K)]IQK_	85.908	2	55.1899	233.71	345.118	297.081	824.442	1013.71	1407.83
A0A014N5A9	5-methyltetrahydropteroyltriglutamate--homocysteine S-methyltransferase OS=Metarhizium robertsii OX=568076 GN=X797_005528 PE=3 SV=1	X797_005528	YTKDGLDSVDQYFAMGR	17	GlyGly (K)	_YTK[GlyGly (K)]DGLDSVDQYFAMGR_	85.908	3	55.1899	271.937	462.26	286.975	507.753	740.922	1578.46
A0A014N5A9	5-methyltetrahydropteroyltriglutamate--homocysteine S-methyltransferase OS=Metarhizium robertsii OX=568076 GN=X797_005528 PE=3 SV=1	X797_005528	WFDSNYHYVK	10	Unmodified	_WFDSNYHYVK_	85.908	2	55.1899	779.702	731.218	969.625	464.217	201.016	213.483
A0A014N5A9	5-methyltetrahydropteroyltriglutamate--homocysteine S-methyltransferase OS=Metarhizium robertsii OX=568076 GN=X797_005528 PE=3 SV=1	X797_005528	KATEAYWGGKISQADLLAEAK	21	GlyGly (K)	_KATEAYWGGK[GlyGly (K)]ISQADLLAEAK_	85.908	3	55.1899	260.517	462.75	188.411	349.749	481.883	774.097
A0A014N5A9	5-methyltetrahydropteroyltriglutamate--homocysteine S-methyltransferase OS=Metarhizium robertsii OX=568076 GN=X797_005528 PE=3 SV=1	X797_005528	PVLVGPVSFLHLGKADR	17	GlyGly (K)	_PVLVGPVSFLHLGK[GlyGly (K)]ADR_	85.908	3	55.1899	67.3237	121.049	93.9807	142.099	100.248	440.472
A0A014N5A9	5-methyltetrahydropteroyltriglutamate--homocysteine S-methyltransferase OS=Metarhizium robertsii OX=568076 GN=X797_005528 PE=3 SV=1	X797_005528	PVLVGPVSFLHLGKADR	17	GlyGly (K)	_PVLVGPVSFLHLGK[GlyGly (K)]ADR_	85.908	4	55.1899	67.3237	121.049	93.9807	142.099	100.248	440.472
A0A014N5A9	5-methyltetrahydropteroyltriglutamate--homocysteine S-methyltransferase OS=Metarhizium robertsii OX=568076 GN=X797_005528 PE=3 SV=1	X797_005528	FIEEEIKQNVK	11	GlyGly (K)	_FIEEEIK[GlyGly (K)]QNVK_	85.908	2	55.1899	126.288	247.096	171.735	443.312	619.724	140.423
A0A014N5A9	5-methyltetrahydropteroyltriglutamate--homocysteine S-methyltransferase OS=Metarhizium robertsii OX=568076 GN=X797_005528 PE=3 SV=1	X797_005528	CVRPPIIVGDISR	13	Carbamidomethyl (C)	_C[Carbamidomethyl (C)]VRPPIIVGDISR_	85.908	3	55.1899	156.238	100.857	185.421	188.487	86.051	122.988
A0A014N5A9	5-methyltetrahydropteroyltriglutamate--homocysteine S-methyltransferase OS=Metarhizium robertsii OX=568076 GN=X797_005528 PE=3 SV=1	X797_005528	CVRPPIIVGDISR	13	Carbamidomethyl (C)	_C[Carbamidomethyl (C)]VRPPIIVGDISR_	85.908	2	55.1899	156.238	100.857	185.421	188.487	86.051	122.988
A0A014N5A9	5-methyltetrahydropteroyltriglutamate--homocysteine S-methyltransferase OS=Metarhizium robertsii OX=568076 GN=X797_005528 PE=3 SV=1	X797_005528	EQLEANAK	8	Unmodified	_EQLEANAK_	85.908	2	55.1899	318.553	136.657	331.517	232.836	170.45	183.49
A0A014N5A9	5-methyltetrahydropteroyltriglutamate--homocysteine S-methyltransferase OS=Metarhizium robertsii OX=568076 GN=X797_005528 PE=3 SV=1	X797_005528	ATEAYWGGK	9	Unmodified	_ATEAYWGGK_	85.908	2	55.1899	188.374	183.068	277.412	250.543	167.168	165.434
A0A014N5A9	5-methyltetrahydropteroyltriglutamate--homocysteine S-methyltransferase OS=Metarhizium robertsii OX=568076 GN=X797_005528 PE=3 SV=1	X797_005528	GEITEEQYDKFIEEEIK	17	GlyGly (K)	_GEITEEQYDK[GlyGly (K)]FIEEEIK_	85.908	3	55.1899	42.1557	55.7001	64.6708	153.414	241.398	460.471
A0A014N5A9	5-methyltetrahydropteroyltriglutamate--homocysteine S-methyltransferase OS=Metarhizium robertsii OX=568076 GN=X797_005528 PE=3 SV=1	X797_005528	DGLDSVDQYFAMGR	14	Oxidation (M)	_DGLDSVDQYFAM[Oxidation (M)]GR_	85.908	2	55.1899	158.531	81.6376	119.678	135.738	60.4091	114.384
A0A014N5A9	5-methyltetrahydropteroyltriglutamate--homocysteine S-methyltransferase OS=Metarhizium robertsii OX=568076 GN=X797_005528 PE=3 SV=1	X797_005528	FIEEEIK	7	Unmodified	_FIEEEIK_	85.908	2	55.1899	124.1	66.6675	128.521	116.801	62.3094	77.3389
A0A014N5A9	5-methyltetrahydropteroyltriglutamate--homocysteine S-methyltransferase OS=Metarhizium robertsii OX=568076 GN=X797_005528 PE=3 SV=1	X797_005528	EQLEANAKSMQAR	13	GlyGly (K),Oxidation (M)	_EQLEANAK[GlyGly (K)]SM[Oxidation (M)]QAR_	85.908	2	55.1899	50.5893	79.3985	48.8376	40.8541	51.542	108.724
A0A014N5A9	5-methyltetrahydropteroyltriglutamate--homocysteine S-methyltransferase OS=Metarhizium robertsii OX=568076 GN=X797_005528 PE=3 SV=1	X797_005528	PTLQNNQTFKLVDSPK	16	GlyGly (K)	_PTLQNNQTFK[GlyGly (K)]LVDSPK_	85.908	3	55.1899	22.9151	25.1015	16.8064	41.2898	59.4453	182.432
A0A014N5A9	5-methyltetrahydropteroyltriglutamate--homocysteine S-methyltransferase OS=Metarhizium robertsii OX=568076 GN=X797_005528 PE=3 SV=1	X797_005528	LLPVYEQLLVK	11	Unmodified	_LLPVYEQLLVK_	85.908	2	55.1899	75.6354	29.9885	31.0004	97.003	38.3941	71.0093
A0A014N5A9	5-methyltetrahydropteroyltriglutamate--homocysteine S-methyltransferase OS=Metarhizium robertsii OX=568076 GN=X797_005528 PE=3 SV=1	X797_005528	PTYEKLASLGDK	12	GlyGly (K)	_PTYEK[GlyGly (K)]LASLGDK_	85.908	2	55.1899	24.1378	28.8986	13.1162	39.1695	62.6819	150.016
A0A014N5A9	5-methyltetrahydropteroyltriglutamate--homocysteine S-methyltransferase OS=Metarhizium robertsii OX=568076 GN=X797_005528 PE=3 SV=1	X797_005528	PVLVGPVSFLHLGK	14	Unmodified	_PVLVGPVSFLHLGK_	85.908	3	55.1899	17.2972	33.1468	11.5953	12.9905	18.8506	15.1683
A0A014N5A9	5-methyltetrahydropteroyltriglutamate--homocysteine S-methyltransferase OS=Metarhizium robertsii OX=568076 GN=X797_005528 PE=3 SV=1	X797_005528	KLNLPLFPTTTIGSFPQTSEIR	22	Unmodified	_KLNLPLFPTTTIGSFPQTSEIR_	85.908	3	55.1899	13.1875	10.9956	17.044	9.95487	11.5175	25.2111
A0A014N5A9	5-methyltetrahydropteroyltriglutamate--homocysteine S-methyltransferase OS=Metarhizium robertsii OX=568076 GN=X797_005528 PE=3 SV=1	X797_005528	GGIDVPSLEMVK	12	Unmodified	_GGIDVPSLEMVK_	85.908	2	55.1899	2052.71	1039.45	1874.08	3594.58	1421.49	1301.04
A0A014N5A9	5-methyltetrahydropteroyltriglutamate--homocysteine S-methyltransferase OS=Metarhizium robertsii OX=568076 GN=X797_005528 PE=3 SV=1	X797_005528	GGIDVPSLEMVK	12	Oxidation (M)	_GGIDVPSLEM[Oxidation (M)]VK_	85.908	2	55.1899	2052.71	1039.45	1874.08	3594.58	1421.49	1301.04
A0A014N5A9	5-methyltetrahydropteroyltriglutamate--homocysteine S-methyltransferase OS=Metarhizium robertsii OX=568076 GN=X797_005528 PE=3 SV=1	X797_005528	NPEQLETVAAALGPK	15	Unmodified	_NPEQLETVAAALGPK_	85.908	2	55.1899	230.323	313.705	314.186	150.908		82.9329
A0A014N5A9	5-methyltetrahydropteroyltriglutamate--homocysteine S-methyltransferase OS=Metarhizium robertsii OX=568076 GN=X797_005528 PE=3 SV=1	X797_005528	AIETVESAIQKLGKER	16	2 GlyGly (K)	_AIETVESAIQK[GlyGly (K)]LGK[GlyGly (K)]ER_	85.908	3	55.1899	24.3644		18.3177	179.043	236.265	506.083
A0A014N5A9	5-methyltetrahydropteroyltriglutamate--homocysteine S-methyltransferase OS=Metarhizium robertsii OX=568076 GN=X797_005528 PE=3 SV=1	X797_005528	FTKGEITEEQYDKFIEEEIK	20	GlyGly (K)	_FTK[GlyGly (K)]GEITEEQYDKFIEEEIK_	85.908	3	55.1899	8.62327	7.36078		45.6216	86.9795	169.497
A0A014N5A9	5-methyltetrahydropteroyltriglutamate--homocysteine S-methyltransferase OS=Metarhizium robertsii OX=568076 GN=X797_005528 PE=3 SV=1	X797_005528	LDPEVADWFSFASEK	15	Unmodified	_LDPEVADWFSFASEK_	85.908	2	55.1899	23.9389		35.4903	24.4772	26.36	52.4562
A0A014N5A9	5-methyltetrahydropteroyltriglutamate--homocysteine S-methyltransferase OS=Metarhizium robertsii OX=568076 GN=X797_005528 PE=3 SV=1	X797_005528	AAFKPTYEKLASLGDK	16	GlyGly (K)	_AAFKPTYEK[GlyGly (K)]LASLGDK_	85.908	3	55.1899	328.55	494.324	348.003	698.591	921.661	1622.57
A0A014N5A9	5-methyltetrahydropteroyltriglutamate--homocysteine S-methyltransferase OS=Metarhizium robertsii OX=568076 GN=X797_005528 PE=3 SV=1	X797_005528	AAFKPTYEKLASLGDK	16	GlyGly (K)	_AAFKPTYEK[GlyGly (K)]LASLGDK_	85.908	2	55.1899	328.55	494.324	348.003	698.591	921.661	1622.57
A0A014N5A9	5-methyltetrahydropteroyltriglutamate--homocysteine S-methyltransferase OS=Metarhizium robertsii OX=568076 GN=X797_005528 PE=3 SV=1	X797_005528	AAFKPTYEKLASLGDK	16	2 GlyGly (K)	_AAFK[GlyGly (K)]PTYEK[GlyGly (K)]LASLGDK_	85.908	3	55.1899	328.55	494.324	348.003	698.591	921.661	1622.57
A0A014N5A9	5-methyltetrahydropteroyltriglutamate--homocysteine S-methyltransferase OS=Metarhizium robertsii OX=568076 GN=X797_005528 PE=3 SV=1	X797_005528	ISQADLLAEAKR	12	GlyGly (K)	_ISQADLLAEAK[GlyGly (K)]R_	85.908	2	55.1899	86.9581	154.689	132.511	814.447	876.784	574.83
A0A014N5A9	5-methyltetrahydropteroyltriglutamate--homocysteine S-methyltransferase OS=Metarhizium robertsii OX=568076 GN=X797_005528 PE=3 SV=1	X797_005528	ISQADLLAEAKR	12	GlyGly (K)	_ISQADLLAEAK[GlyGly (K)]R_	85.908	3	55.1899	86.9581	154.689	132.511	814.447	876.784	574.83
A0A014N5A9	5-methyltetrahydropteroyltriglutamate--homocysteine S-methyltransferase OS=Metarhizium robertsii OX=568076 GN=X797_005528 PE=3 SV=1	X797_005528	AVVEFNEAKEAGIK	14	GlyGly (K)	_AVVEFNEAK[GlyGly (K)]EAGIK_	85.908	2	55.1899	83.7245	148.928	125.607	293.151	432.286	568.364
A0A014N5A9	5-methyltetrahydropteroyltriglutamate--homocysteine S-methyltransferase OS=Metarhizium robertsii OX=568076 GN=X797_005528 PE=3 SV=1	X797_005528	AVVEFNEAKEAGIK	14	GlyGly (K)	_AVVEFNEAK[GlyGly (K)]EAGIK_	85.908	3	55.1899	83.7245	148.928	125.607	293.151	432.286	568.364
A0A014N5A9	5-methyltetrahydropteroyltriglutamate--homocysteine S-methyltransferase OS=Metarhizium robertsii OX=568076 GN=X797_005528 PE=3 SV=1	X797_005528	PAPMTVKESK	10	GlyGly (K)	_PAPMTVK[GlyGly (K)]ESK_	85.908	2	55.1899			87.6026	501.79	654.499	994.133
A0A014N5A9	5-methyltetrahydropteroyltriglutamate--homocysteine S-methyltransferase OS=Metarhizium robertsii OX=568076 GN=X797_005528 PE=3 SV=1	X797_005528	GEITEEQYDKFIEEEIKQNVK	21	GlyGly (K)	_GEITEEQYDKFIEEEIK[GlyGly (K)]QNVK_	85.908	3	55.1899			7.18914	16.2012	28.3661	75.8248
A0A014N5A9	5-methyltetrahydropteroyltriglutamate--homocysteine S-methyltransferase OS=Metarhizium robertsii OX=568076 GN=X797_005528 PE=3 SV=1	X797_005528	PMKGMLTGPVTCLR	14	Carbamidomethyl (C),GlyGly (K)	_PMK[GlyGly (K)]GMLTGPVTC[Carbamidomethyl (C)]LR_	85.908	3	55.1899				86.9532	126.054	504.694
A0A014N5A9	5-methyltetrahydropteroyltriglutamate--homocysteine S-methyltransferase OS=Metarhizium robertsii OX=568076 GN=X797_005528 PE=3 SV=1	X797_005528	PMKGMLTGPVTCLR	14	Carbamidomethyl (C),GlyGly (K)	_PMK[GlyGly (K)]GMLTGPVTC[Carbamidomethyl (C)]LR_	85.908	2	55.1899				86.9532	126.054	504.694
A0A014N5A9	5-methyltetrahydropteroyltriglutamate--homocysteine S-methyltransferase OS=Metarhizium robertsii OX=568076 GN=X797_005528 PE=3 SV=1	X797_005528	PMKGMLTGPVTCLR	14	Carbamidomethyl (C),GlyGly (K),Oxidation (M)	_PMK[GlyGly (K)]GM[Oxidation (M)]LTGPVTC[Carbamidomethyl (C)]LR_	85.908	3	55.1899				86.9532	126.054	504.694
A0A014N5A9	5-methyltetrahydropteroyltriglutamate--homocysteine S-methyltransferase OS=Metarhizium robertsii OX=568076 GN=X797_005528 PE=3 SV=1	X797_005528	ATEAYWGGKISQADLLAEAKR	21	2 GlyGly (K)	_ATEAYWGGK[GlyGly (K)]ISQADLLAEAK[GlyGly (K)]R_	85.908	3	55.1899				165.894	223.779	545.492
A0A014N5A9	5-methyltetrahydropteroyltriglutamate--homocysteine S-methyltransferase OS=Metarhizium robertsii OX=568076 GN=X797_005528 PE=3 SV=1	X797_005528	AVEIAIIAK	9	Unmodified	_AVEIAIIAK_	85.908	2	55.1899	311.736	70.0001	89.6002
A0A014N5A9	5-methyltetrahydropteroyltriglutamate--homocysteine S-methyltransferase OS=Metarhizium robertsii OX=568076 GN=X797_005528 PE=3 SV=1	X797_005528	EALVNMVNAAKFFR	14	GlyGly (K)	_EALVNMVNAAK[GlyGly (K)]FFR_	85.908	2	55.1899	16.0615			28.3471	58.3038	87.0104
A0A014N5A9	5-methyltetrahydropteroyltriglutamate--homocysteine S-methyltransferase OS=Metarhizium robertsii OX=568076 GN=X797_005528 PE=3 SV=1	X797_005528	EALVNMVNAAKFFR	14	GlyGly (K)	_EALVNMVNAAK[GlyGly (K)]FFR_	85.908	3	55.1899	16.0615			28.3471	58.3038	87.0104
A0A014N5A9	5-methyltetrahydropteroyltriglutamate--homocysteine S-methyltransferase OS=Metarhizium robertsii OX=568076 GN=X797_005528 PE=3 SV=1	X797_005528	EAGAETVQIDEPTLVFDLPAKTK	23	GlyGly (K)	_EAGAETVQIDEPTLVFDLPAK[GlyGly (K)]TK_	85.908	3	55.1899					35.4837	93.6393
A0A014N5A9	5-methyltetrahydropteroyltriglutamate--homocysteine S-methyltransferase OS=Metarhizium robertsii OX=568076 GN=X797_005528 PE=3 SV=1	X797_005528	LVDSPKAVVEFNEAKEAGIK	20	2 GlyGly (K)	_LVDSPK[GlyGly (K)]AVVEFNEAK[GlyGly (K)]EAGIK_	85.908	3	55.1899						13.9689
A0A014N761	aminodeoxychorismate synthase OS=Metarhizium robertsii OX=568076 GN=X797_011296 PE=3 SV=1	X797_011296	QALKWNEAAR	10	GlyGly (K)	_QALK[GlyGly (K)]WNEAAR_	97.515	2	52.9081	498.11	982.69	484.42	64.1056	101.046	51.57
A0A014N761	aminodeoxychorismate synthase OS=Metarhizium robertsii OX=568076 GN=X797_011296 PE=3 SV=1	X797_011296	QALKWNEAAR	10	GlyGly (K)	_QALK[GlyGly (K)]WNEAAR_	97.515	3	52.9081	498.11	982.69	484.42	64.1056	101.046	51.57
A0A014N761	aminodeoxychorismate synthase OS=Metarhizium robertsii OX=568076 GN=X797_011296 PE=3 SV=1	X797_011296	KVSEDGHTPTFK	12	GlyGly (K)	_K[GlyGly (K)]VSEDGHTPTFK_	97.515	2	52.9081	25.0742	38.305	39.4398	30.1551	21.1457	24.0828
A0A014N796	Catalase OS=Metarhizium robertsii OX=568076 GN=X797_011275 PE=3 SV=1	X797_011275	WHFKPDDGIR	10	GlyGly (K)	_WHFK[GlyGly (K)]PDDGIR_	53.801	3	53.2387	201.362	238.097	249.084	151.564	205.9	234.6
A0A014N796	Catalase OS=Metarhizium robertsii OX=568076 GN=X797_011275 PE=3 SV=1	X797_011275	WHFKPDDGIR	10	GlyGly (K)	_WHFK[GlyGly (K)]PDDGIR_	53.801	2	53.2387	201.362	238.097	249.084	151.564	205.9	234.6
A0A014N796	Catalase OS=Metarhizium robertsii OX=568076 GN=X797_011275 PE=3 SV=1	X797_011275	WHFKPDDGIR	10	Unmodified	_WHFKPDDGIR_	53.801	2	53.2387	201.362	238.097	249.084	151.564	205.9	234.6
A0A014N796	Catalase OS=Metarhizium robertsii OX=568076 GN=X797_011275 PE=3 SV=1	X797_011275	DIPNNLKK	8	GlyGly (K)	_DIPNNLK[GlyGly (K)]K_	53.801	2	53.2387	191.458	254.663	186.168	327.727	256.736	401.637
A0A014N796	Catalase OS=Metarhizium robertsii OX=568076 GN=X797_011275 PE=3 SV=1	X797_011275	KLWEIICK	8	Carbamidomethyl (C),GlyGly (K)	_K[GlyGly (K)]LWEIIC[Carbamidomethyl (C)]K_	53.801	2	53.2387	40.3092	54.6541	30.2324	306.694	254.005	347.449
A0A014N796	Catalase OS=Metarhizium robertsii OX=568076 GN=X797_011275 PE=3 SV=1	X797_011275	NNPEGIHALMHLFGQR	16	Unmodified	_NNPEGIHALMHLFGQR_	53.801	3	53.2387	33.0245	14.6301	23.899		25.3793	48.2409
A0A014N796	Catalase OS=Metarhizium robertsii OX=568076 GN=X797_011275 PE=3 SV=1	X797_011275	KTPILTR	7	GlyGly (K)	_K[GlyGly (K)]TPILTR_	53.801	2	53.2387	42.9626		49.6931	575.033	616.554	1112.59
A0A014N796	Catalase OS=Metarhizium robertsii OX=568076 GN=X797_011275 PE=3 SV=1	X797_011275	ISTVGGEKGSSDTVR	15	GlyGly (K)	_ISTVGGEK[GlyGly (K)]GSSDTVR_	53.801	2	53.2387	8.32746	11.2093	7.8412	260.824	277.273	462.867
A0A014N796	Catalase OS=Metarhizium robertsii OX=568076 GN=X797_011275 PE=3 SV=1	X797_011275	ISTVGGEKGSSDTVR	15	GlyGly (K)	_ISTVGGEK[GlyGly (K)]GSSDTVR_	53.801	3	53.2387	8.32746	11.2093	7.8412	260.824	277.273	462.867
A0A014N796	Catalase OS=Metarhizium robertsii OX=568076 GN=X797_011275 PE=3 SV=1	X797_011275	FLTGVGKK	8	GlyGly (K)	_FLTGVGK[GlyGly (K)]K_	53.801	2	53.2387				490.474	534.419	810.249
A0A014N796	Catalase OS=Metarhizium robertsii OX=568076 GN=X797_011275 PE=3 SV=1	X797_011275	DPIKFPSMNR	10	GlyGly (K)	_DPIK[GlyGly (K)]FPSMNR_	53.801	2	53.2387				332.312	316.685	626.238
A0A014N796	Catalase OS=Metarhizium robertsii OX=568076 GN=X797_011275 PE=3 SV=1	X797_011275	EPNGKEQLLHNIIPTLR	17	GlyGly (K)	_EPNGK[GlyGly (K)]EQLLHNIIPTLR_	53.801	3	53.2387				30.3567	30.4767	24.9546
A0A014N7W5	DNA ligase OS=Metarhizium robertsii OX=568076 GN=X797_010978 PE=3 SV=1	X797_010978	TEGKWVEWDR	10	GlyGly (K)	_TEGK[GlyGly (K)]WVEWDR_	111.73	2	51.0214				122.016	127.15	242.668
A0A014N7W5	DNA ligase OS=Metarhizium robertsii OX=568076 GN=X797_010978 PE=3 SV=1	X797_010978	CYEVISKR	8	Carbamidomethyl (C),GlyGly (K)	_C[Carbamidomethyl (C)]YEVISK[GlyGly (K)]R_	111.73	2	51.0214				52.5415	42.9975	108.693
A0A014N7W5	DNA ligase OS=Metarhizium robertsii OX=568076 GN=X797_010978 PE=3 SV=1	X797_010978	LLVKLIK	7	GlyGly (K)	_LLVK[GlyGly (K)]LIK_	111.73	2	51.0214				33.7083	35.6726	102.658
A0A014N7W5	DNA ligase OS=Metarhizium robertsii OX=568076 GN=X797_010978 PE=3 SV=1	X797_010978	ENAIGKLLVK	10	GlyGly (K)	_ENAIGK[GlyGly (K)]LLVK_	111.73	2	51.0214						28.8257
A0A014NAX0	Ceramide very long chain fatty acid hydroxylase OS=Metarhizium robertsii OX=568076 GN=X797_008851 PE=3 SV=1	X797_008851	DTDYNQDFKK	10	GlyGly (K)	_DTDYNQDFK[GlyGly (K)]K_	42.888	2	46.7371	331.733	212.321	193.74	401.947	211.542	423.141
A0A014NAX0	Ceramide very long chain fatty acid hydroxylase OS=Metarhizium robertsii OX=568076 GN=X797_008851 PE=3 SV=1	X797_008851	HKFLDLSR	8	GlyGly (K)	_HK[GlyGly (K)]FLDLSR_	42.888	2	46.7371	107.248	52.0829	54.2888	98.4948	101.125	155.751
A0A014NAX0	Ceramide very long chain fatty acid hydroxylase OS=Metarhizium robertsii OX=568076 GN=X797_008851 PE=3 SV=1	X797_008851	AEVEAHNSASSCYVTIGSK	19	Carbamidomethyl (C)	_AEVEAHNSASSC[Carbamidomethyl (C)]YVTIGSK_	42.888	2	46.7371	23.007	20.3578	19.9971	22.8764	33.7693	21.1815
A0A014NAX0	Ceramide very long chain fatty acid hydroxylase OS=Metarhizium robertsii OX=568076 GN=X797_008851 PE=3 SV=1	X797_008851	AEVEAHNSASSCYVTIGSK	19	Carbamidomethyl (C)	_AEVEAHNSASSC[Carbamidomethyl (C)]YVTIGSK_	42.888	3	46.7371	23.007	20.3578	19.9971	22.8764	33.7693	21.1815
A0A014NAX0	Ceramide very long chain fatty acid hydroxylase OS=Metarhizium robertsii OX=568076 GN=X797_008851 PE=3 SV=1	X797_008851	PLFLQVWNGGFSK	13	Unmodified	_PLFLQVWNGGFSK_	42.888	2	46.7371	17.1992	8.96014	6.52997	8.51123	8.37295	11.2255
A0A014NBK0	Serine hydroxymethyltransferase OS=Metarhizium robertsii OX=568076 GN=X797_008324 PE=3 SV=1	X797_008324	GGLGYSLVSGGTDNHLVLADLKPHGVDGGR	30	Unmodified	_GGLGYSLVSGGTDNHLVLADLKPHGVDGGR_	56.174	3	49.9075	145.904	83.7222	160.803	180.169	122.069	107.189
A0A014NBK0	Serine hydroxymethyltransferase OS=Metarhizium robertsii OX=568076 GN=X797_008324 PE=3 SV=1	X797_008324	GGLGYSLVSGGTDNHLVLADLKPHGVDGGR	30	Unmodified	_GGLGYSLVSGGTDNHLVLADLKPHGVDGGR_	56.174	4	49.9075	145.904	83.7222	160.803	180.169	122.069	107.189
A0A014NBK0	Serine hydroxymethyltransferase OS=Metarhizium robertsii OX=568076 GN=X797_008324 PE=3 SV=1	X797_008324	IIVAGASAYSR	11	Unmodified	_IIVAGASAYSR_	56.174	2	49.9075	134.581	163.435	213.31	136.939	209.221	89.4512
A0A014NBK0	Serine hydroxymethyltransferase OS=Metarhizium robertsii OX=568076 GN=X797_008324 PE=3 SV=1	X797_008324	VLPGPFPYADIVTTTSHK	18	Unmodified	_VLPGPFPYADIVTTTSHK_	56.174	3	49.9075	89.6988	68.6605	83.3476	120.735	96.0667	76.2196
A0A014NBK0	Serine hydroxymethyltransferase OS=Metarhizium robertsii OX=568076 GN=X797_008324 PE=3 SV=1	X797_008324	YFETLPYR	8	Unmodified	_YFETLPYR_	56.174	2	49.9075	100.216	83.5194	75.5304	100.084	88.6279	66.8659
A0A014NBK0	Serine hydroxymethyltransferase OS=Metarhizium robertsii OX=568076 GN=X797_008324 PE=3 SV=1	X797_008324	YYGGNEFIDQSER	13	Unmodified	_YYGGNEFIDQSER_	56.174	2	49.9075	103.356	65.1552	88.8832	85.5469	86.8395	78.4758
A0A014NBK0	Serine hydroxymethyltransferase OS=Metarhizium robertsii OX=568076 GN=X797_008324 PE=3 SV=1	X797_008324	ILELVGVAANK	11	Unmodified	_ILELVGVAANK_	56.174	2	49.9075	30.7369	21.5832	33.079	28.1521	29.5164
A0A014NBK0	Serine hydroxymethyltransferase OS=Metarhizium robertsii OX=568076 GN=X797_008324 PE=3 SV=1	X797_008324	SALVPGGLR	9	Unmodified	_SALVPGGLR_	56.174	2	49.9075	27.6387	44.3272	79.266			20.8399
A0A014NBK0	Serine hydroxymethyltransferase OS=Metarhizium robertsii OX=568076 GN=X797_008324 PE=3 SV=1	X797_008324	KISFISK	7	GlyGly (K)	_K[GlyGly (K)]ISFISK_	56.174	2	49.9075				172.725	178.203	208.518
A0A014NBK0	Serine hydroxymethyltransferase OS=Metarhizium robertsii OX=568076 GN=X797_008324 PE=3 SV=1	X797_008324	GFNENDFVR	9	Unmodified	_GFNENDFVR_	56.174	2	49.9075	80.899	42.8545	83.8831
A0A014NDT2	RNA cytidine acetyltransferase OS=Metarhizium robertsii OX=568076 GN=NAT10 PE=3 SV=1	NAT10	QFSPFDLKR	9	GlyGly (K)	_QFSPFDLK[GlyGly (K)]R_	119.961	2	49.1039	18.3375			91.9537	84.3079	182.284
A0A014NDT2	RNA cytidine acetyltransferase OS=Metarhizium robertsii OX=568076 GN=NAT10 PE=3 SV=1	NAT10	YTYYKETDK	9	GlyGly (K)	_YTYYK[GlyGly (K)]ETDK_	119.961	2	49.1039	23.7118			58.0643	73.5272	68.7224
A0A014NDT2	RNA cytidine acetyltransferase OS=Metarhizium robertsii OX=568076 GN=NAT10 PE=3 SV=1	NAT10	IATNPEYVSKGYGTK	15	GlyGly (K)	_IATNPEYVSK[GlyGly (K)]GYGTK_	119.961	2	49.1039				73.2345	61.4225	93.4849
A0A014NDT2	RNA cytidine acetyltransferase OS=Metarhizium robertsii OX=568076 GN=NAT10 PE=3 SV=1	NAT10	TEQQIELEHIKDENEEK	17	GlyGly (K)	_TEQQIELEHIK[GlyGly (K)]DENEEK_	119.961	3	49.1039				23.556	11.3978	28.3605
A0A014NDT2	RNA cytidine acetyltransferase OS=Metarhizium robertsii OX=568076 GN=NAT10 PE=3 SV=1	NAT10	ASKTEDFQTTR	11	GlyGly (K)	_ASK[GlyGly (K)]TEDFQTTR_	119.961	2	49.1039				46.6739		116.522
A0A014NDY6	Kynurenine 3-monooxygenase OS=Metarhizium robertsii OX=568076 GN=BNA4 PE=3 SV=1	BNA4	LFFNHKLTGADFR	13	GlyGly (K)	_LFFNHK[GlyGly (K)]LTGADFR_	56.781	3	55.2507	55.6574	93.6772	63.2381	374.073	349.787	684.005
A0A014NDY6	Kynurenine 3-monooxygenase OS=Metarhizium robertsii OX=568076 GN=BNA4 PE=3 SV=1	BNA4	LFFNHKLTGADFR	13	GlyGly (K)	_LFFNHK[GlyGly (K)]LTGADFR_	56.781	2	55.2507	55.6574	93.6772	63.2381	374.073	349.787	684.005
A0A014NDY6	Kynurenine 3-monooxygenase OS=Metarhizium robertsii OX=568076 GN=BNA4 PE=3 SV=1	BNA4	SPLGDLYEHAQDYDAKGR	18	GlyGly (K)	_SPLGDLYEHAQDYDAK[GlyGly (K)]GR_	56.781	3	55.2507	45.6265			225.11	231.796	506.628
A0A014NDY6	Kynurenine 3-monooxygenase OS=Metarhizium robertsii OX=568076 GN=BNA4 PE=3 SV=1	BNA4	ESLISSFQSNPHLPLISLKCR	21	Carbamidomethyl (C),GlyGly (K)	_ESLISSFQSNPHLPLISLK[GlyGly (K)]C[Carbamidomethyl (C)]R_	56.781	3	55.2507				7.57965	23.4943	52.7847
A0A014NDY6	Kynurenine 3-monooxygenase OS=Metarhizium robertsii OX=568076 GN=BNA4 PE=3 SV=1	BNA4	ILFSIFDKHNEMLENNTSLAEGHK	24	GlyGly (K)	_ILFSIFDK[GlyGly (K)]HNEMLENNTSLAEGHK_	56.781	4	55.2507				15.2624		28.1755
A0A014NDY6	Kynurenine 3-monooxygenase OS=Metarhizium robertsii OX=568076 GN=BNA4 PE=3 SV=1	BNA4	KPLFSTAAGILGLN	14	GlyGly (K)	_K[GlyGly (K)]PLFSTAAGILGLN_	56.781	2	55.2507				17.467	8.93624	33.2406
A0A014NEY5	non-specific serine/threonine protein kinase OS=Metarhizium robertsii OX=568076 GN=X797_006283 PE=3 SV=1	X797_006283	IEYIHAKSFIHR	12	GlyGly (K)	_IEYIHAK[GlyGly (K)]SFIHR_	42.214	3	54.5581	388.7	382.31	211.998	1543.84	2263.72	2227.34
A0A014NEY5	non-specific serine/threonine protein kinase OS=Metarhizium robertsii OX=568076 GN=X797_006283 PE=3 SV=1	X797_006283	IEYIHAKSFIHR	12	GlyGly (K)	_IEYIHAK[GlyGly (K)]SFIHR_	42.214	2	54.5581	388.7	382.31	211.998	1543.84	2263.72	2227.34
A0A014NEY5	non-specific serine/threonine protein kinase OS=Metarhizium robertsii OX=568076 GN=X797_006283 PE=3 SV=1	X797_006283	GSLPWQGLKAATK	13	GlyGly (K)	_GSLPWQGLK[GlyGly (K)]AATK_	42.214	2	54.5581	870.617	1245.01	812.286	1606.35	1716.79	2096.97
A0A014NEY5	non-specific serine/threonine protein kinase OS=Metarhizium robertsii OX=568076 GN=X797_006283 PE=3 SV=1	X797_006283	VYKSLAGGVGIPFVR	15	GlyGly (K)	_VYK[GlyGly (K)]SLAGGVGIPFVR_	42.214	2	54.5581	170.693	474.512	133.352	628.657	703.084	791.945
A0A014NEY5	non-specific serine/threonine protein kinase OS=Metarhizium robertsii OX=568076 GN=X797_006283 PE=3 SV=1	X797_006283	VYKSLAGGVGIPFVR	15	GlyGly (K)	_VYK[GlyGly (K)]SLAGGVGIPFVR_	42.214	3	54.5581	170.693	474.512	133.352	628.657	703.084	791.945
A0A014NEY5	non-specific serine/threonine protein kinase OS=Metarhizium robertsii OX=568076 GN=X797_006283 PE=3 SV=1	X797_006283	ENKNLTGTAR	10	GlyGly (K)	_ENK[GlyGly (K)]NLTGTAR_	42.214	2	54.5581	707.137	934.958	667.042	699.091	865.471	1440.02
A0A014NEY5	non-specific serine/threonine protein kinase OS=Metarhizium robertsii OX=568076 GN=X797_006283 PE=3 SV=1	X797_006283	AKHPQLEYEAR	11	GlyGly (K)	_AK[GlyGly (K)]HPQLEYEAR_	42.214	2	54.5581	94.4161	84.6249	83.9943	330.157	472.458	423.552
A0A014NEY5	non-specific serine/threonine protein kinase OS=Metarhizium robertsii OX=568076 GN=X797_006283 PE=3 SV=1	X797_006283	AKHPQLEYEAR	11	GlyGly (K)	_AK[GlyGly (K)]HPQLEYEAR_	42.214	3	54.5581	94.4161	84.6249	83.9943	330.157	472.458	423.552
A0A014NEY5	non-specific serine/threonine protein kinase OS=Metarhizium robertsii OX=568076 GN=X797_006283 PE=3 SV=1	X797_006283	DPKTHFHIPYR	11	GlyGly (K)	_DPK[GlyGly (K)]THFHIPYR_	42.214	3	54.5581	163.348	126.81	64.8651	237.069	366.889	462.984
A0A014NEY5	non-specific serine/threonine protein kinase OS=Metarhizium robertsii OX=568076 GN=X797_006283 PE=3 SV=1	X797_006283	DPKTHFHIPYR	11	GlyGly (K)	_DPK[GlyGly (K)]THFHIPYR_	42.214	2	54.5581	163.348	126.81	64.8651	237.069	366.889	462.984
A0A014NEY5	non-specific serine/threonine protein kinase OS=Metarhizium robertsii OX=568076 GN=X797_006283 PE=3 SV=1	X797_006283	YASINTHLGVEQSR	14	Unmodified	_YASINTHLGVEQSR_	42.214	2	54.5581	272.332	362.539	307.961	280.627	300.372	312.494
A0A014NEY5	non-specific serine/threonine protein kinase OS=Metarhizium robertsii OX=568076 GN=X797_006283 PE=3 SV=1	X797_006283	THFHIPYR	8	Unmodified	_THFHIPYR_	42.214	2	54.5581	291.29	290.988	547.657	202.505	151.31	315.409
A0A014NEY5	non-specific serine/threonine protein kinase OS=Metarhizium robertsii OX=568076 GN=X797_006283 PE=3 SV=1	X797_006283	NAQAIAQAAGQANPEDDEKAR	21	GlyGly (K)	_NAQAIAQAAGQANPEDDEK[GlyGly (K)]AR_	42.214	3	54.5581	88.1153	79.2347	125.257	164.799	206.363	316.207
A0A014NEY5	non-specific serine/threonine protein kinase OS=Metarhizium robertsii OX=568076 GN=X797_006283 PE=3 SV=1	X797_006283	GNQVNVIDFGLAK	13	Unmodified	_GNQVNVIDFGLAK_	42.214	2	54.5581	166.033	141.764	133.571	126.109	87.3425	120.455
A0A014NEY5	non-specific serine/threonine protein kinase OS=Metarhizium robertsii OX=568076 GN=X797_006283 PE=3 SV=1	X797_006283	LESVKAK	7	GlyGly (K)	_LESVK[GlyGly (K)]AK_	42.214	2	54.5581	84.5447	42.9775	99.9487	128.815	173.335	133.976
A0A014NEY5	non-specific serine/threonine protein kinase OS=Metarhizium robertsii OX=568076 GN=X797_006283 PE=3 SV=1	X797_006283	SLAGGVGIPFVR	12	Unmodified	_SLAGGVGIPFVR_	42.214	2	54.5581	19.9458	28.2956	16.4367	19.4178	18.2131	25.398
A0A014NEY5	non-specific serine/threonine protein kinase OS=Metarhizium robertsii OX=568076 GN=X797_006283 PE=3 SV=1	X797_006283	FDDKPDYSYLR	11	GlyGly (K)	_FDDK[GlyGly (K)]PDYSYLR_	42.214	2	54.5581	393.931	666.203	433.121	3291.62	4549.22	3764.01
A0A014NEY5	non-specific serine/threonine protein kinase OS=Metarhizium robertsii OX=568076 GN=X797_006283 PE=3 SV=1	X797_006283	FDDKPDYSYLR	11	GlyGly (K)	_FDDK[GlyGly (K)]PDYSYLR_	42.214	3	54.5581	393.931	666.203	433.121	3291.62	4549.22	3764.01
A0A014NEY5	non-specific serine/threonine protein kinase OS=Metarhizium robertsii OX=568076 GN=X797_006283 PE=3 SV=1	X797_006283	DIKPDNFLMGIGKR	14	GlyGly (K)	_DIKPDNFLMGIGK[GlyGly (K)]R_	42.214	3	54.5581	268.144	671.081	225.487	436.04	687.353	1138.8
A0A014NEY5	non-specific serine/threonine protein kinase OS=Metarhizium robertsii OX=568076 GN=X797_006283 PE=3 SV=1	X797_006283	DIKPDNFLMGIGKR	14	GlyGly (K),Oxidation (M)	_DIKPDNFLM[Oxidation (M)]GIGK[GlyGly (K)]R_	42.214	3	54.5581	268.144	671.081	225.487	436.04	687.353	1138.8
A0A014NEY5	non-specific serine/threonine protein kinase OS=Metarhizium robertsii OX=568076 GN=X797_006283 PE=3 SV=1	X797_006283	DIKPDNFLMGIGKR	14	GlyGly (K)	_DIKPDNFLMGIGK[GlyGly (K)]R_	42.214	2	54.5581	268.144	671.081	225.487	436.04	687.353	1138.8
A0A014NEY5	non-specific serine/threonine protein kinase OS=Metarhizium robertsii OX=568076 GN=X797_006283 PE=3 SV=1	X797_006283	GNQVNVIDFGLAKK	14	GlyGly (K)	_GNQVNVIDFGLAK[GlyGly (K)]K_	42.214	2	54.5581	25.7072	61.5029	40.6288	200.794	265.028	430.213
A0A014NEY5	non-specific serine/threonine protein kinase OS=Metarhizium robertsii OX=568076 GN=X797_006283 PE=3 SV=1	X797_006283	GNQVNVIDFGLAKK	14	GlyGly (K)	_GNQVNVIDFGLAK[GlyGly (K)]K_	42.214	3	54.5581	25.7072	61.5029	40.6288	200.794	265.028	430.213
A0A014NEY5	non-specific serine/threonine protein kinase OS=Metarhizium robertsii OX=568076 GN=X797_006283 PE=3 SV=1	X797_006283	KMTTPTEVLCR	11	Carbamidomethyl (C),GlyGly (K)	_K[GlyGly (K)]MTTPTEVLC[Carbamidomethyl (C)]R_	42.214	2	54.5581	69.1824			133.544	193.907	321.247
A0A014NEY5	non-specific serine/threonine protein kinase OS=Metarhizium robertsii OX=568076 GN=X797_006283 PE=3 SV=1	X797_006283	KMTTPTEVLCR	11	Carbamidomethyl (C),GlyGly (K),Oxidation (M)	_K[GlyGly (K)]M[Oxidation (M)]TTPTEVLC[Carbamidomethyl (C)]R_	42.214	2	54.5581	69.1824			133.544	193.907	321.247
A0A014NEY5	non-specific serine/threonine protein kinase OS=Metarhizium robertsii OX=568076 GN=X797_006283 PE=3 SV=1	X797_006283	YRDPKTHFHIPYR	13	GlyGly (K)	_YRDPK[GlyGly (K)]THFHIPYR_	42.214	4	54.5581	51.875			225.625	235.084	392.865
A0A014NEY5	non-specific serine/threonine protein kinase OS=Metarhizium robertsii OX=568076 GN=X797_006283 PE=3 SV=1	X797_006283	DIKPDNFLMGIGK	13	GlyGly (K)	_DIK[GlyGly (K)]PDNFLMGIGK_	42.214	2	54.5581	21.9758			164.359	114.476	471.335
A0A014NEY5	non-specific serine/threonine protein kinase OS=Metarhizium robertsii OX=568076 GN=X797_006283 PE=3 SV=1	X797_006283	RGNQVNVIDFGLAKK	15	GlyGly (K)	_RGNQVNVIDFGLAK[GlyGly (K)]K_	42.214	3	54.5581				37.9877	66.8614	88.7158
A0A014NEY5	non-specific serine/threonine protein kinase OS=Metarhizium robertsii OX=568076 GN=X797_006283 PE=3 SV=1	X797_006283	LESVKAKHPQLEYEAR	16	2 GlyGly (K)	_LESVK[GlyGly (K)]AK[GlyGly (K)]HPQLEYEAR_	42.214	3	54.5581				29.3655	57.1597	44.1682
A0A014NEY5	non-specific serine/threonine protein kinase OS=Metarhizium robertsii OX=568076 GN=X797_006283 PE=3 SV=1	X797_006283	YQKNAQAIAQAAGQANPEDDEK	22	GlyGly (K)	_YQK[GlyGly (K)]NAQAIAQAAGQANPEDDEK_	42.214	3	54.5581				4.65973	11.6805	66.8762
A0A014NF21	aspartate-semialdehyde dehydrogenase OS=Metarhizium robertsii OX=568076 GN=X797_006324 PE=3 SV=1	X797_006324	QPAPSAEECKAALR	14	Carbamidomethyl (C),GlyGly (K)	_QPAPSAEEC[Carbamidomethyl (C)]K[GlyGly (K)]AALR_	38.814	3	48.7778	351.025	470.967	610.193	464.842	428.785	261.966
A0A014NF21	aspartate-semialdehyde dehydrogenase OS=Metarhizium robertsii OX=568076 GN=X797_006324 PE=3 SV=1	X797_006324	QPAPSAEECKAALR	14	Carbamidomethyl (C),GlyGly (K)	_QPAPSAEEC[Carbamidomethyl (C)]K[GlyGly (K)]AALR_	38.814	2	48.7778	351.025	470.967	610.193	464.842	428.785	261.966
A0A014NF21	aspartate-semialdehyde dehydrogenase OS=Metarhizium robertsii OX=568076 GN=X797_006324 PE=3 SV=1	X797_006324	LHAVGASSR	9	Unmodified	_LHAVGASSR_	38.814	2	48.7778	318.628	270.283	433.175	332.817	231.004	165.818
A0A014NF21	aspartate-semialdehyde dehydrogenase OS=Metarhizium robertsii OX=568076 GN=X797_006324 PE=3 SV=1	X797_006324	SEIPIFSNAKNHR	13	GlyGly (K)	_SEIPIFSNAK[GlyGly (K)]NHR_	38.814	2	48.7778	93.1287	171.736	180.436	145.517	143.045	105.397
A0A014NF21	aspartate-semialdehyde dehydrogenase OS=Metarhizium robertsii OX=568076 GN=X797_006324 PE=3 SV=1	X797_006324	SEIPIFSNAKNHR	13	GlyGly (K)	_SEIPIFSNAK[GlyGly (K)]NHR_	38.814	3	48.7778	93.1287	171.736	180.436	145.517	143.045	105.397
A0A014NF21	aspartate-semialdehyde dehydrogenase OS=Metarhizium robertsii OX=568076 GN=X797_006324 PE=3 SV=1	X797_006324	KYKDAVR	7	GlyGly (K)	_KYK[GlyGly (K)]DAVR_	38.814	2	48.7778	141.13	173.247	194.609	121.694	179.82	103.85
A0A014NF21	aspartate-semialdehyde dehydrogenase OS=Metarhizium robertsii OX=568076 GN=X797_006324 PE=3 SV=1	X797_006324	VPVMDGHTACVSLKFER	17	Carbamidomethyl (C),GlyGly (K)	_VPVMDGHTAC[Carbamidomethyl (C)]VSLK[GlyGly (K)]FER_	38.814	3	48.7778	98.362	128.599	124.985	101.955	77.6638	84.1893
A0A014NFF4	Ribosome biogenesis protein ERB1 OS=Metarhizium robertsii OX=568076 GN=ERB1 PE=3 SV=1	ERB1	PLFFVATQR	9	Unmodified	_PLFFVATQR_	85.146	2	55.7287	144.156	193.415	181.199	138.604	209.488	72.604
A0A014NFF4	Ribosome biogenesis protein ERB1 OS=Metarhizium robertsii OX=568076 GN=ERB1 PE=3 SV=1	ERB1	AAIKTLNWHR	10	GlyGly (K)	_AAIK[GlyGly (K)]TLNWHR_	85.146	2	55.7287	52.0563	71.3688	84.9489	104.132	135.285	126.568
A0A014NFF4	Ribosome biogenesis protein ERB1 OS=Metarhizium robertsii OX=568076 GN=ERB1 PE=3 SV=1	ERB1	KAWEDADPEER	11	GlyGly (K)	_K[GlyGly (K)]AWEDADPEER_	85.146	2	55.7287	15.1951	8.97685	27.3918	103.049	59.2144	100.273
A0A014NFF4	Ribosome biogenesis protein ERB1 OS=Metarhizium robertsii OX=568076 GN=ERB1 PE=3 SV=1	ERB1	AVLDAGFGYAAPSKPGSGVDGGAKEFSAK	29	GlyGly (K)	_AVLDAGFGYAAPSKPGSGVDGGAK[GlyGly (K)]EFSAK_	85.146	3	55.7287	21.1388		20.4011	93.1946	75.0412	74.305
A0A014NFF4	Ribosome biogenesis protein ERB1 OS=Metarhizium robertsii OX=568076 GN=ERB1 PE=3 SV=1	ERB1	WSRPGSKLEDAGVLLK	16	GlyGly (K)	_WSRPGSK[GlyGly (K)]LEDAGVLLK_	85.146	3	55.7287	18.4033		26.649	60.9344	64.7216	47.0792
A0A014NFF4	Ribosome biogenesis protein ERB1 OS=Metarhizium robertsii OX=568076 GN=ERB1 PE=3 SV=1	ERB1	PGSKLEDAGVLLK	13	GlyGly (K)	_PGSK[GlyGly (K)]LEDAGVLLK_	85.146	2	55.7287			52.0308	27.5335	32.4465	34.4328
A0A014NFF4	Ribosome biogenesis protein ERB1 OS=Metarhizium robertsii OX=568076 GN=ERB1 PE=3 SV=1	ERB1	PGSKLEDAGVLLK	13	GlyGly (K)	_PGSK[GlyGly (K)]LEDAGVLLK_	85.146	3	55.7287			52.0308	27.5335	32.4465	34.4328
A0A014NFF4	Ribosome biogenesis protein ERB1 OS=Metarhizium robertsii OX=568076 GN=ERB1 PE=3 SV=1	ERB1	EKEYLPAR	8	GlyGly (K)	_EK[GlyGly (K)]EYLPAR_	85.146	2	55.7287				303.751	202.684	460.503
A0A014NFF4	Ribosome biogenesis protein ERB1 OS=Metarhizium robertsii OX=568076 GN=ERB1 PE=3 SV=1	ERB1	AVLDAGFGYAAPSKPGSGVDGGAK	24	GlyGly (K)	_AVLDAGFGYAAPSK[GlyGly (K)]PGSGVDGGAK_	85.146	3	55.7287				115.016	237.023	135.834
A0A014NFF4	Ribosome biogenesis protein ERB1 OS=Metarhizium robertsii OX=568076 GN=ERB1 PE=3 SV=1	ERB1	ILPYKPSEAK	10	GlyGly (K)	_ILPYK[GlyGly (K)]PSEAK_	85.146	2	55.7287				26.09	37.5983	99.9574
A0A014NFI2	Diacylglycerol O-acyltransferase OS=Metarhizium robertsii OX=568076 GN=X797_005748 PE=3 SV=1	X797_005748	AVTIVIGGAR	10	Unmodified	_AVTIVIGGAR_	50.283	2	45.6594	104.085	72.1712	67.4706	68.6632	82.0915	71.1522
A0A014NFI2	Diacylglycerol O-acyltransferase OS=Metarhizium robertsii OX=568076 GN=X797_005748 PE=3 SV=1	X797_005748	NTLSKGGASNDGQGR	15	GlyGly (K)	_NTLSK[GlyGly (K)]GGASNDGQGR_	50.283	2	45.6594		11.3395		39.8635	17.9854	192.423
A0A014NFT6	Adenylate kinase OS=Metarhizium robertsii OX=568076 GN=ADK1 PE=3 SV=1	ADK1	ATGSSPSTEEIR	12	Unmodified	_ATGSSPSTEEIR_	29.795	2	51.0475	152.293	67.8049	118.646	97.6083	55.9085	81.4913
A0A014NFT6	Adenylate kinase OS=Metarhizium robertsii OX=568076 GN=ADK1 PE=3 SV=1	ADK1	LVTYHKQTTPVVDYYQK	17	GlyGly (K)	_LVTYHK[GlyGly (K)]QTTPVVDYYQK_	29.795	3	51.0475	17.5266	29.3435	26.7329	43.2333	80.4076	238.966
A0A014NFT6	Adenylate kinase OS=Metarhizium robertsii OX=568076 GN=ADK1 PE=3 SV=1	ADK1	GIDASQQPGQVWK	13	Unmodified	_GIDASQQPGQVWK_	29.795	2	51.0475	67.1934	83.7668	59.3927	64.6491		78.6655
A0A014NFT6	Adenylate kinase OS=Metarhizium robertsii OX=568076 GN=ADK1 PE=3 SV=1	ADK1	SDDNADALKK	10	GlyGly (K)	_SDDNADALK[GlyGly (K)]K_	29.795	2	51.0475		20.6015			47.4682	103.994
A0A014NFT6	Adenylate kinase OS=Metarhizium robertsii OX=568076 GN=ADK1 PE=3 SV=1	ADK1	NMLDILQGNK	10	Unmodified	_NMLDILQGNK_	29.795	2	51.0475	12.7652			18.5343		23.3047
A0A014P169	alpha-1,2-Mannosidase OS=Metarhizium robertsii OX=568076 GN=X797_011970 PE=3 SV=1	X797_011970	AKYGFAGIR	9	GlyGly (K)	_AK[GlyGly (K)]YGFAGIR_	57.163	2	51.652	442.173	673.974	612.441	287.662	369.853	242.57
A0A014P169	alpha-1,2-Mannosidase OS=Metarhizium robertsii OX=568076 GN=X797_011970 PE=3 SV=1	X797_011970	WVAAADSTIEHLASHPTTR	19	Unmodified	_WVAAADSTIEHLASHPTTR_	57.163	3	51.652	429.336	458.532	529.684	390.774	418.71	208.311
A0A014P169	alpha-1,2-Mannosidase OS=Metarhizium robertsii OX=568076 GN=X797_011970 PE=3 SV=1	X797_011970	TYAQLAQK	8	Unmodified	_TYAQLAQK_	57.163	2	51.652	477.449	477.771	549.503	357.888	287.684	198.813
A0A014P169	alpha-1,2-Mannosidase OS=Metarhizium robertsii OX=568076 GN=X797_011970 PE=3 SV=1	X797_011970	ASQVQDVFR	9	Unmodified	_ASQVQDVFR_	57.163	2	51.652	222.298	114.154	213.482	187.492	125.641	101.388
A0A014P169	alpha-1,2-Mannosidase OS=Metarhizium robertsii OX=568076 GN=X797_011970 PE=3 SV=1	X797_011970	GGNEFVFNTEAHPFR	15	Unmodified	_GGNEFVFNTEAHPFR_	57.163	2	51.652	211.15	136.41	215.043	186.481	96.2761	84.5935
A0A014P169	alpha-1,2-Mannosidase OS=Metarhizium robertsii OX=568076 GN=X797_011970 PE=3 SV=1	X797_011970	AQEYLVKPK	9	Unmodified	_AQEYLVKPK_	57.163	2	51.652	91.1955	73.7929	147.781	82.3846	46.9359	14.3418
A0A014P169	alpha-1,2-Mannosidase OS=Metarhizium robertsii OX=568076 GN=X797_011970 PE=3 SV=1	X797_011970	AQEYLVKPK	9	GlyGly (K)	_AQEYLVK[GlyGly (K)]PK_	57.163	2	51.652	91.1955	73.7929	147.781	82.3846	46.9359	14.3418
A0A014P169	alpha-1,2-Mannosidase OS=Metarhizium robertsii OX=568076 GN=X797_011970 PE=3 SV=1	X797_011970	PETIESLYYAYR	12	Unmodified	_PETIESLYYAYR_	57.163	2	51.652	73.9778	201.546	105.819	107.109	154.313	79.6563
A0A014P169	alpha-1,2-Mannosidase OS=Metarhizium robertsii OX=568076 GN=X797_011970 PE=3 SV=1	X797_011970	EVNSSISLFETNIR	14	Unmodified	_EVNSSISLFETNIR_	57.163	2	51.652	41.4124	51.5357	39.0571	30.4137	43.1523	32.0283
A0A014P169	alpha-1,2-Mannosidase OS=Metarhizium robertsii OX=568076 GN=X797_011970 PE=3 SV=1	X797_011970	LSDLTGNKTYAQLAQK	16	GlyGly (K)	_LSDLTGNK[GlyGly (K)]TYAQLAQK_	57.163	2	51.652				10.5219	9.6349	18.214
A0A014P260	Squalene synthase OS=Metarhizium robertsii OX=568076 GN=X797_011521 PE=3 SV=1	X797_011521	RDPSTESETLKECFR	15	Carbamidomethyl (C),GlyGly (K)	_RDPSTESETLK[GlyGly (K)]EC[Carbamidomethyl (C)]FR_	56.47	3	54.7312	1292.37	1265.37	1140.23	401.451	311.435	380.427
A0A014P260	Squalene synthase OS=Metarhizium robertsii OX=568076 GN=X797_011521 PE=3 SV=1	X797_011521	WYPKEIWSR	9	GlyGly (K)	_WYPK[GlyGly (K)]EIWSR_	56.47	2	54.7312	303.352	262.037	96.5378	858.126	736.079	1399.07
A0A014P260	Squalene synthase OS=Metarhizium robertsii OX=568076 GN=X797_011521 PE=3 SV=1	X797_011521	NPDVLKR	7	GlyGly (K)	_NPDVLK[GlyGly (K)]R_	56.47	2	54.7312	128.506	95.0493	101.754	785.144	576.951	688.402
A0A014P260	Squalene synthase OS=Metarhizium robertsii OX=568076 GN=X797_011521 PE=3 SV=1	X797_011521	GLDTIEDDMTIPLSKK	16	GlyGly (K)	_GLDTIEDDMTIPLSK[GlyGly (K)]K_	56.47	2	54.7312	266.225	261.49	265.022	302.171	199.843	510.846
A0A014P260	Squalene synthase OS=Metarhizium robertsii OX=568076 GN=X797_011521 PE=3 SV=1	X797_011521	DPSTESETLKECFR	14	Carbamidomethyl (C),GlyGly (K)	_DPSTESETLK[GlyGly (K)]EC[Carbamidomethyl (C)]FR_	56.47	2	54.7312	474.324	348.295	349.791	147.881	116.02	173.783
A0A014P260	Squalene synthase OS=Metarhizium robertsii OX=568076 GN=X797_011521 PE=3 SV=1	X797_011521	FDVVITELKK	10	GlyGly (K)	_FDVVITELK[GlyGly (K)]K_	56.47	2	54.7312	131.431	61.5946	29.2584	343.408	320.385	564.268
A0A014P260	Squalene synthase OS=Metarhizium robertsii OX=568076 GN=X797_011521 PE=3 SV=1	X797_011521	HVDKWEDLFDPNYEDK	16	GlyGly (K)	_HVDK[GlyGly (K)]WEDLFDPNYEDK_	56.47	3	54.7312	77.6631	70.9706	39.3099	92.3596	102.455	168.103
A0A014P260	Squalene synthase OS=Metarhizium robertsii OX=568076 GN=X797_011521 PE=3 SV=1	X797_011521	IKPTYYAIIK	10	GlyGly (K)	_IK[GlyGly (K)]PTYYAIIK_	56.47	2	54.7312	53.1112	53.3792	28.1026	216.325	121.322	43.562
A0A014P260	Squalene synthase OS=Metarhizium robertsii OX=568076 GN=X797_011521 PE=3 SV=1	X797_011521	IKPTYYAIIKDITIK	15	GlyGly (K)	_IKPTYYAIIK[GlyGly (K)]DITIK_	56.47	3	54.7312	28.5238		13.2074	265.299	199.343	307.51
A0A014P260	Squalene synthase OS=Metarhizium robertsii OX=568076 GN=X797_011521 PE=3 SV=1	X797_011521	QDPNQLNLENNQKQR	15	GlyGly (K)	_QDPNQLNLENNQK[GlyGly (K)]QR_	56.47	3	54.7312	19.9216	18.2089		38.8399	13.89	58.4731
A0A014P260	Squalene synthase OS=Metarhizium robertsii OX=568076 GN=X797_011521 PE=3 SV=1	X797_011521	QDPNQLNLENNQKQR	15	GlyGly (K)	_QDPNQLNLENNQK[GlyGly (K)]QR_	56.47	2	54.7312	19.9216	18.2089		38.8399	13.89	58.4731
A0A014P260	Squalene synthase OS=Metarhizium robertsii OX=568076 GN=X797_011521 PE=3 SV=1	X797_011521	SIIQWKLWHNPVHR	14	GlyGly (K)	_SIIQWK[GlyGly (K)]LWHNPVHR_	56.47	3	54.7312				53.8225	68.1544	90.4796
A0A014P3M3	S-(hydroxymethyl)glutathione dehydrogenase OS=Metarhizium robertsii OX=568076 GN=X797_010826 PE=3 SV=1	X797_010826	TITCKAAVAWEAGK	14	Carbamidomethyl (C),GlyGly (K)	_TITC[Carbamidomethyl (C)]K[GlyGly (K)]AAVAWEAGK_	40.367	2	52.6983	3685.21	5449.82	6034.44	3814.01	3826.18	2122.72
A0A014P3M3	S-(hydroxymethyl)glutathione dehydrogenase OS=Metarhizium robertsii OX=568076 GN=X797_010826 PE=3 SV=1	X797_010826	ATQGKGVMPDGTSR	14	GlyGly (K)	_ATQGK[GlyGly (K)]GVMPDGTSR_	40.367	2	52.6983	742.413	1264.45	1155.13	786.698	853.66	673.188
A0A014P3M3	S-(hydroxymethyl)glutathione dehydrogenase OS=Metarhizium robertsii OX=568076 GN=X797_010826 PE=3 SV=1	X797_010826	ATQGKGVMPDGTSR	14	GlyGly (K),Oxidation (M)	_ATQGK[GlyGly (K)]GVM[Oxidation (M)]PDGTSR_	40.367	2	52.6983	742.413	1264.45	1155.13	786.698	853.66	673.188
A0A014P3M3	S-(hydroxymethyl)glutathione dehydrogenase OS=Metarhizium robertsii OX=568076 GN=X797_010826 PE=3 SV=1	X797_010826	GCAFGGIKGR	10	Carbamidomethyl (C),GlyGly (K)	_GC[Carbamidomethyl (C)]AFGGIK[GlyGly (K)]GR_	40.367	2	52.6983	671.462	982.702	1004.18	1510.76	1602.53	1542.01
A0A014P3M3	S-(hydroxymethyl)glutathione dehydrogenase OS=Metarhizium robertsii OX=568076 GN=X797_010826 PE=3 SV=1	X797_010826	KFGATDFVNPTELKGQTVVEK	21	GlyGly (K)	_KFGATDFVNPTELK[GlyGly (K)]GQTVVEK_	40.367	3	52.6983	807.15	1972.55	1197.5	736.548	1008.76	563.435
A0A014P3M3	S-(hydroxymethyl)glutathione dehydrogenase OS=Metarhizium robertsii OX=568076 GN=X797_010826 PE=3 SV=1	X797_010826	PFQLVTGR	8	Unmodified	_PFQLVTGR_	40.367	2	52.6983	849.077	836.229	1100.71	798.936	741.235	520.234
A0A014P3M3	S-(hydroxymethyl)glutathione dehydrogenase OS=Metarhizium robertsii OX=568076 GN=X797_010826 PE=3 SV=1	X797_010826	TCLLGCGITTGYGAAR	16	2 Carbamidomethyl (C)	_TC[Carbamidomethyl (C)]LLGC[Carbamidomethyl (C)]GITTGYGAAR_	40.367	2	52.6983	857.404	778.307	868.504	862.311	825.015	586.229
A0A014P3M3	S-(hydroxymethyl)glutathione dehydrogenase OS=Metarhizium robertsii OX=568076 GN=X797_010826 PE=3 SV=1	X797_010826	IQIYYTGVCHTDAYTLSGK	19	Carbamidomethyl (C)	_IQIYYTGVC[Carbamidomethyl (C)]HTDAYTLSGK_	40.367	3	52.6983	626.077	250.147	339.898	481.626	1037.12	522.871
A0A014P3M3	S-(hydroxymethyl)glutathione dehydrogenase OS=Metarhizium robertsii OX=568076 GN=X797_010826 PE=3 SV=1	X797_010826	IIVVDVNPSK	10	Unmodified	_IIVVDVNPSK_	40.367	2	52.6983	447.858	314.309	496.865	480.22	368.012	275.038
A0A014P3M3	S-(hydroxymethyl)glutathione dehydrogenase OS=Metarhizium robertsii OX=568076 GN=X797_010826 PE=3 SV=1	X797_010826	VDEFITHR	8	Unmodified	_VDEFITHR_	40.367	2	52.6983	439.051	332.29	661.949	460.158	227.765	248.558
A0A014P3M3	S-(hydroxymethyl)glutathione dehydrogenase OS=Metarhizium robertsii OX=568076 GN=X797_010826 PE=3 SV=1	X797_010826	KFGATDFVNPTELK	14	Unmodified	_KFGATDFVNPTELK_	40.367	2	52.6983	80.6947	84.996	82.991	109.703	107.87	123.7
A0A014P3M3	S-(hydroxymethyl)glutathione dehydrogenase OS=Metarhizium robertsii OX=568076 GN=X797_010826 PE=3 SV=1	X797_010826	KFGATDFVNPTELK	14	GlyGly (K)	_K[GlyGly (K)]FGATDFVNPTELK_	40.367	2	52.6983	80.6947	84.996	82.991	109.703	107.87	123.7
A0A014P3M3	S-(hydroxymethyl)glutathione dehydrogenase OS=Metarhizium robertsii OX=568076 GN=X797_010826 PE=3 SV=1	X797_010826	KFGATDFVNPTELK	14	GlyGly (K)	_K[GlyGly (K)]FGATDFVNPTELK_	40.367	3	52.6983	80.6947	84.996	82.991	109.703	107.87	123.7
A0A014P3M3	S-(hydroxymethyl)glutathione dehydrogenase OS=Metarhizium robertsii OX=568076 GN=X797_010826 PE=3 SV=1	X797_010826	TNLCGKIR	8	Carbamidomethyl (C),GlyGly (K)	_TNLC[Carbamidomethyl (C)]GK[GlyGly (K)]IR_	40.367	2	52.6983	133.384	160.113	225.426	241.082	388.252	517.801
A0A014P3M3	S-(hydroxymethyl)glutathione dehydrogenase OS=Metarhizium robertsii OX=568076 GN=X797_010826 PE=3 SV=1	X797_010826	ADTVGKTITCK	11	GlyGly (K),Carbamidomethyl (C),Acetyl (Protein N-term)	_[Acetyl (Protein N-term)]ADTVGK[GlyGly (K)]TITC[Carbamidomethyl (C)]K_	40.367	2	52.6983	183.811	599.084	401.896	128.526	174.447	45.2251
A0A014P3M3	S-(hydroxymethyl)glutathione dehydrogenase OS=Metarhizium robertsii OX=568076 GN=X797_010826 PE=3 SV=1	X797_010826	IIVVDVNPSKEEWAK	15	GlyGly (K)	_IIVVDVNPSK[GlyGly (K)]EEWAK_	40.367	2	52.6983	172.324	224.864	215.097	263.997	285.269	324.125
A0A014P3M3	S-(hydroxymethyl)glutathione dehydrogenase OS=Metarhizium robertsii OX=568076 GN=X797_010826 PE=3 SV=1	X797_010826	FGATDFVNPTELKGQTVVEK	20	GlyGly (K)	_FGATDFVNPTELK[GlyGly (K)]GQTVVEK_	40.367	3	52.6983	198.017	396.489	203.718	158.792	119.409	165.859
A0A014P3M3	S-(hydroxymethyl)glutathione dehydrogenase OS=Metarhizium robertsii OX=568076 GN=X797_010826 PE=3 SV=1	X797_010826	FGATDFVNPTELK	13	Unmodified	_FGATDFVNPTELK_	40.367	2	52.6983	193.201	251.088	170.761	153.869	108.577	125.384
A0A014P3M3	S-(hydroxymethyl)glutathione dehydrogenase OS=Metarhizium robertsii OX=568076 GN=X797_010826 PE=3 SV=1	X797_010826	AAVAWEAGK	9	Unmodified	_AAVAWEAGK_	40.367	2	52.6983	153.238	115.561	239.385	178.702	81.3246	94.5449
A0A014P3M3	S-(hydroxymethyl)glutathione dehydrogenase OS=Metarhizium robertsii OX=568076 GN=X797_010826 PE=3 SV=1	X797_010826	ELSIEDIEVAPPK	13	Unmodified	_ELSIEDIEVAPPK_	40.367	2	52.6983	157.987	31.3572	132.473	165.002	76.5758	90.9219
A0A014P3M3	S-(hydroxymethyl)glutathione dehydrogenase OS=Metarhizium robertsii OX=568076 GN=X797_010826 PE=3 SV=1	X797_010826	KTLNEMNSAFDVMK	14	GlyGly (K)	_K[GlyGly (K)]TLNEMNSAFDVMK_	40.367	2	52.6983	51.9809	56.0686	81.3475	36.6055	40.7328	32.1137
A0A014P3M3	S-(hydroxymethyl)glutathione dehydrogenase OS=Metarhizium robertsii OX=568076 GN=X797_010826 PE=3 SV=1	X797_010826	KTLNEMNSAFDVMK	14	GlyGly (K)	_K[GlyGly (K)]TLNEMNSAFDVMK_	40.367	3	52.6983	51.9809	56.0686	81.3475	36.6055	40.7328	32.1137
A0A014P3M3	S-(hydroxymethyl)glutathione dehydrogenase OS=Metarhizium robertsii OX=568076 GN=X797_010826 PE=3 SV=1	X797_010826	GVMPDGTSR	9	Unmodified	_GVMPDGTSR_	40.367	2	52.6983	76.7586	77.2465	148.209	125.467	52.82	62.5143
A0A014P3M3	S-(hydroxymethyl)glutathione dehydrogenase OS=Metarhizium robertsii OX=568076 GN=X797_010826 PE=3 SV=1	X797_010826	SQLPGLVGDYMSGALK	16	Oxidation (M)	_SQLPGLVGDYM[Oxidation (M)]SGALK_	40.367	2	52.6983	88.5131	84.2389	52.204	89.5516	63.8222	63.5619
A0A014P3M3	S-(hydroxymethyl)glutathione dehydrogenase OS=Metarhizium robertsii OX=568076 GN=X797_010826 PE=3 SV=1	X797_010826	ELSIEDIEVAPPKAHEVR	18	GlyGly (K)	_ELSIEDIEVAPPK[GlyGly (K)]AHEVR_	40.367	3	52.6983		40.0634	41.5363	91.2994	110.26	238.008
A0A014P3M3	S-(hydroxymethyl)glutathione dehydrogenase OS=Metarhizium robertsii OX=568076 GN=X797_010826 PE=3 SV=1	X797_010826	AGKIIVVDVNPSK	13	GlyGly (K)	_AGK[GlyGly (K)]IIVVDVNPSK_	40.367	2	52.6983	6.89997		28.5687	112.389	119.267	156.483
A0A014P3M3	S-(hydroxymethyl)glutathione dehydrogenase OS=Metarhizium robertsii OX=568076 GN=X797_010826 PE=3 SV=1	X797_010826	AAVAWEAGKELSIEDIEVAPPK	22	GlyGly (K)	_AAVAWEAGK[GlyGly (K)]ELSIEDIEVAPPK_	40.367	3	52.6983			11.2089	30.7786	28.4914	56.1318
A0A014P400	PAN2-PAN3 deadenylation complex subunit PAN3 OS=Metarhizium robertsii OX=568076 GN=PAN3 PE=3 SV=1	PAN3	IILTGKNR	8	GlyGly (K)	_IILTGK[GlyGly (K)]NR_	72.354	2	50.1667	3595.81	4675.08	6464.72	3656.91	4529.35	2312.46
A0A014P400	PAN2-PAN3 deadenylation complex subunit PAN3 OS=Metarhizium robertsii OX=568076 GN=PAN3 PE=3 SV=1	PAN3	LTHDFFIPEKLR	12	GlyGly (K)	_LTHDFFIPEK[GlyGly (K)]LR_	72.354	2	50.1667	101.972	123.585	80.5356	68.4702	72.0642	91.694
A0A014P400	PAN2-PAN3 deadenylation complex subunit PAN3 OS=Metarhizium robertsii OX=568076 GN=PAN3 PE=3 SV=1	PAN3	DTIIWLLTPAQPPSQK	16	Unmodified	_DTIIWLLTPAQPPSQK_	72.354	2	50.1667	25.9269	30.4819	36.4772	33.7218	31.2496	29.7417
A0A014P4C6	Catalase-peroxidase OS=Metarhizium robertsii OX=568076 GN=katG PE=3 SV=1	katG	TLDYEGLKK	9	GlyGly (K)	_TLDYEGLK[GlyGly (K)]K_	80.816	2	54.1004	7455.99	9470.91	10969.2	8279.11	8648.77	11367.6
A0A014P4C6	Catalase-peroxidase OS=Metarhizium robertsii OX=568076 GN=katG PE=3 SV=1	katG	TLDYEGLKK	9	Unmodified	_TLDYEGLKK_	80.816	2	54.1004	7455.99	9470.91	10969.2	8279.11	8648.77	11367.6
A0A014P4C6	Catalase-peroxidase OS=Metarhizium robertsii OX=568076 GN=katG PE=3 SV=1	katG	EPDGAGLEQQGLGWKSTYGAGK	22	GlyGly (K)	_EPDGAGLEQQGLGWK[GlyGly (K)]STYGAGK_	80.816	3	54.1004	5042.48	7749.46	7820.46	5742.91	5892.15	7313.85
A0A014P4C6	Catalase-peroxidase OS=Metarhizium robertsii OX=568076 GN=katG PE=3 SV=1	katG	FAPLNSWPDNVSLDKAR	17	GlyGly (K)	_FAPLNSWPDNVSLDK[GlyGly (K)]AR_	80.816	3	54.1004	1775.69	2287.71	1957.08	1399.28	1776.2	4422
A0A014P4C6	Catalase-peroxidase OS=Metarhizium robertsii OX=568076 GN=katG PE=3 SV=1	katG	FAPLNSWPDNVSLDKAR	17	GlyGly (K)	_FAPLNSWPDNVSLDK[GlyGly (K)]AR_	80.816	2	54.1004	1775.69	2287.71	1957.08	1399.28	1776.2	4422
A0A014P4C6	Catalase-peroxidase OS=Metarhizium robertsii OX=568076 GN=katG PE=3 SV=1	katG	LVSTAWASASTFR	13	Unmodified	_LVSTAWASASTFR_	80.816	2	54.1004	6161.88	9342.33	7830.47	1954.15	127.44	591.537
A0A014P4C6	Catalase-peroxidase OS=Metarhizium robertsii OX=568076 GN=katG PE=3 SV=1	katG	FDPAYEKISR	10	GlyGly (K)	_FDPAYEK[GlyGly (K)]ISR_	80.816	2	54.1004	2591.24	7765.02	3546.01	789.9	1432.87	211.258
A0A014P4C6	Catalase-peroxidase OS=Metarhizium robertsii OX=568076 GN=katG PE=3 SV=1	katG	ALNTNYDGSALGVFTSR	17	Unmodified	_ALNTNYDGSALGVFTSR_	80.816	2	54.1004	2686.31	2828.51	3413.44	2295.62	2748.95	1962.04
A0A014P4C6	Catalase-peroxidase OS=Metarhizium robertsii OX=568076 GN=katG PE=3 SV=1	katG	AVSEVYGSADGAQK	14	Unmodified	_AVSEVYGSADGAQK_	80.816	2	54.1004	2654.99	2006.72	3932.46	2600.17	1518.61	1403.59
A0A014P4C6	Catalase-peroxidase OS=Metarhizium robertsii OX=568076 GN=katG PE=3 SV=1	katG	DAAAIKEEILK	11	GlyGly (K)	_DAAAIK[GlyGly (K)]EEILK_	80.816	2	54.1004	1163.38	1666.88	1874.95	1391.76	1616.13	2878.51
A0A014P4C6	Catalase-peroxidase OS=Metarhizium robertsii OX=568076 GN=katG PE=3 SV=1	katG	AWFKLTHR	8	GlyGly (K)	_AWFK[GlyGly (K)]LTHR_	80.816	2	54.1004	979.315	1311.73	1252.71	1232.53	1435.41	3131.32
A0A014P4C6	Catalase-peroxidase OS=Metarhizium robertsii OX=568076 GN=katG PE=3 SV=1	katG	LLWPIKQK	8	GlyGly (K)	_LLWPIK[GlyGly (K)]QK_	80.816	2	54.1004	756.855	513.058	512.231	2241.29	1843.14	3225.72
A0A014P4C6	Catalase-peroxidase OS=Metarhizium robertsii OX=568076 GN=katG PE=3 SV=1	katG	LSPQKDWK	8	GlyGly (K)	_LSPQK[GlyGly (K)]DWK_	80.816	2	54.1004	210.294	333.121	416.078	1436.95	2134.83	4560.18
A0A014P4C6	Catalase-peroxidase OS=Metarhizium robertsii OX=568076 GN=katG PE=3 SV=1	katG	EEILKSGIDTSK	12	GlyGly (K)	_EEILK[GlyGly (K)]SGIDTSK_	80.816	2	54.1004	639.691	1366.45	903.056	1315.28	1864.12	2999.4
A0A014P4C6	Catalase-peroxidase OS=Metarhizium robertsii OX=568076 GN=katG PE=3 SV=1	katG	THGAGPATNVGK	12	Unmodified	_THGAGPATNVGK_	80.816	2	54.1004	1732.1	1388.87	1995.84	1634.24	1324.46	917.422
A0A014P4C6	Catalase-peroxidase OS=Metarhizium robertsii OX=568076 GN=katG PE=3 SV=1	katG	DAGVNITVPFTPGR	14	Unmodified	_DAGVNITVPFTPGR_	80.816	2	54.1004	1776.1	1439.63	1931.63	1820.22	854.251	1144.63
A0A014P4C6	Catalase-peroxidase OS=Metarhizium robertsii OX=568076 GN=katG PE=3 SV=1	katG	NYGTSHGTVKQEHLLVDR	18	GlyGly (K)	_NYGTSHGTVK[GlyGly (K)]QEHLLVDR_	80.816	4	54.1004	543.903	758.024	888.262	634.238	771.588	880.534
A0A014P4C6	Catalase-peroxidase OS=Metarhizium robertsii OX=568076 GN=katG PE=3 SV=1	katG	NYGTSHGTVKQEHLLVDR	18	GlyGly (K)	_NYGTSHGTVK[GlyGly (K)]QEHLLVDR_	80.816	3	54.1004	543.903	758.024	888.262	634.238	771.588	880.534
A0A014P4C6	Catalase-peroxidase OS=Metarhizium robertsii OX=568076 GN=katG PE=3 SV=1	katG	ATGEDTFEGVDR	12	Unmodified	_ATGEDTFEGVDR_	80.816	2	54.1004	1715.98	1118.66	2100.27	1655.9	883.036	1003.59
A0A014P4C6	Catalase-peroxidase OS=Metarhizium robertsii OX=568076 GN=katG PE=3 SV=1	katG	FAPLNSWPDNVSLDK	15	Unmodified	_FAPLNSWPDNVSLDK_	80.816	2	54.1004	888.365	1077.49	1172.91	1282.34	679.265	798.649
A0A014P4C6	Catalase-peroxidase OS=Metarhizium robertsii OX=568076 GN=katG PE=3 SV=1	katG	QEHLLVDR	8	Unmodified	_QEHLLVDR_	80.816	2	54.1004	1076.88	755.593	1558.39	1056.07	585.874	575.639
A0A014P4C6	Catalase-peroxidase OS=Metarhizium robertsii OX=568076 GN=katG PE=3 SV=1	katG	SPAGANQWVAK	11	Unmodified	_SPAGANQWVAK_	80.816	2	54.1004	774.842	838.422	1256.74	781.034	493.015	501.24
A0A014P4C6	Catalase-peroxidase OS=Metarhizium robertsii OX=568076 GN=katG PE=3 SV=1	katG	STYGAGKGPDTITSGLEVIWTK	22	GlyGly (K)	_STYGAGK[GlyGly (K)]GPDTITSGLEVIWTK_	80.816	3	54.1004	207.891	513.875	1602.28	370.307	725.241	751.373
A0A014P4C6	Catalase-peroxidase OS=Metarhizium robertsii OX=568076 GN=katG PE=3 SV=1	katG	TNDEIIPDAYDANKK	15	GlyGly (K)	_TNDEIIPDAYDANK[GlyGly (K)]K_	80.816	2	54.1004	204.043	125.036	194.823	389.267	258.641	790.079
A0A014P4C6	Catalase-peroxidase OS=Metarhizium robertsii OX=568076 GN=katG PE=3 SV=1	katG	TNDEIIPDAYDANKK	15	Unmodified	_TNDEIIPDAYDANKK_	80.816	2	54.1004	204.043	125.036	194.823	389.267	258.641	790.079
A0A014P4C6	Catalase-peroxidase OS=Metarhizium robertsii OX=568076 GN=katG PE=3 SV=1	katG	TNDEIIPDAYDANK	14	Unmodified	_TNDEIIPDAYDANK_	80.816	2	54.1004	339.897	401.96	768.905	622.625	248.498	335.535
A0A014P4C6	Catalase-peroxidase OS=Metarhizium robertsii OX=568076 GN=katG PE=3 SV=1	katG	CPHLNVAGGGTR	12	Carbamidomethyl (C)	_C[Carbamidomethyl (C)]PHLNVAGGGTR_	80.816	2	54.1004	382.64	242.903	427.434	470.247	293.427	367.206
A0A014P4C6	Catalase-peroxidase OS=Metarhizium robertsii OX=568076 GN=katG PE=3 SV=1	katG	NYGTSHGTVK	10	Unmodified	_NYGTSHGTVK_	80.816	2	54.1004	719.802	199.131	351.734	270.386	221.408	175.317
A0A014P4C6	Catalase-peroxidase OS=Metarhizium robertsii OX=568076 GN=katG PE=3 SV=1	katG	EPDGAGLEQQGLGWK	15	Unmodified	_EPDGAGLEQQGLGWK_	80.816	2	54.1004	306.232	241.288	488.224	411.993	197.008	255.101
A0A014P4C6	Catalase-peroxidase OS=Metarhizium robertsii OX=568076 GN=katG PE=3 SV=1	katG	YDWELTKSPAGANQWVAK	18	GlyGly (K)	_YDWELTK[GlyGly (K)]SPAGANQWVAK_	80.816	3	54.1004	72.609	86.7978	52.3049	299.096	362.558	789.577
A0A014P4C6	Catalase-peroxidase OS=Metarhizium robertsii OX=568076 GN=katG PE=3 SV=1	katG	AESKCPHLNVAGGGTR	16	GlyGly (K),Carbamidomethyl (C),Acetyl (Protein N-term)	_[Acetyl (Protein N-term)]AESK[GlyGly (K)]C[Carbamidomethyl (C)]PHLNVAGGGTR_	80.816	2	54.1004	55.4093	53.5523	42.4401	97.7998	119.506	446.485
A0A014P4C6	Catalase-peroxidase OS=Metarhizium robertsii OX=568076 GN=katG PE=3 SV=1	katG	AESKCPHLNVAGGGTR	16	GlyGly (K),Carbamidomethyl (C),Acetyl (Protein N-term)	_[Acetyl (Protein N-term)]AESK[GlyGly (K)]C[Carbamidomethyl (C)]PHLNVAGGGTR_	80.816	3	54.1004	55.4093	53.5523	42.4401	97.7998	119.506	446.485
A0A014P4C6	Catalase-peroxidase OS=Metarhizium robertsii OX=568076 GN=katG PE=3 SV=1	katG	TVSLADVIVLAGVAGVEK	18	Unmodified	_TVSLADVIVLAGVAGVEK_	80.816	2	54.1004	223.465	333.863	523.491	164.572	204.586	125.048
A0A014P4C6	Catalase-peroxidase OS=Metarhizium robertsii OX=568076 GN=katG PE=3 SV=1	katG	TLDYEGLK	8	Unmodified	_TLDYEGLK_	80.816	2	54.1004	219.056	199.273	235.873	233.225	139.384	152.669
A0A014P4C6	Catalase-peroxidase OS=Metarhizium robertsii OX=568076 GN=katG PE=3 SV=1	katG	MLTTDLSLR	9	Oxidation (M)	_M[Oxidation (M)]LTTDLSLR_	80.816	2	54.1004	109.093	51.8475	104.25	117.416	74.326	80.7621
A0A014P4C6	Catalase-peroxidase OS=Metarhizium robertsii OX=568076 GN=katG PE=3 SV=1	katG	MLTTDLSLR	9	Unmodified	_MLTTDLSLR_	80.816	2	54.1004	109.093	51.8475	104.25	117.416	74.326	80.7621
A0A014P4C6	Catalase-peroxidase OS=Metarhizium robertsii OX=568076 GN=katG PE=3 SV=1	katG	AVSEVYGSADGAQKFVR	17	GlyGly (K)	_AVSEVYGSADGAQK[GlyGly (K)]FVR_	80.816	2	54.1004	44.2647	38.8344	93.7626	154.88	231.488	407.831
A0A014P4C6	Catalase-peroxidase OS=Metarhizium robertsii OX=568076 GN=katG PE=3 SV=1	katG	FDPAYEK	7	Unmodified	_FDPAYEK_	80.816	2	54.1004	182.253	100.55	190.768	153.738	112.236	98.537
A0A014P4C6	Catalase-peroxidase OS=Metarhizium robertsii OX=568076 GN=katG PE=3 SV=1	katG	YDWELTK	7	Unmodified	_YDWELTK_	80.816	2	54.1004	94.2417	78.7512	100.153	58.2294	51.509	64.9449
A0A014P4C6	Catalase-peroxidase OS=Metarhizium robertsii OX=568076 GN=katG PE=3 SV=1	katG	THGAGPATNVGKEPDGAGLEQQGLGWKSTYGAGK	34	GlyGly (K)	_THGAGPATNVGKEPDGAGLEQQGLGWK[GlyGly (K)]STYGAGK_	80.816	4	54.1004	64.581	96.3401	107.912	70.742	62.8203	373.137
A0A014P4C6	Catalase-peroxidase OS=Metarhizium robertsii OX=568076 GN=katG PE=3 SV=1	katG	THGAGPATNVGKEPDGAGLEQQGLGWKSTYGAGK	34	2 GlyGly (K)	_THGAGPATNVGK[GlyGly (K)]EPDGAGLEQQGLGWK[GlyGly (K)]STYGAGK_	80.816	4	54.1004	64.581	96.3401	107.912	70.742	62.8203	373.137
A0A014P4C6	Catalase-peroxidase OS=Metarhizium robertsii OX=568076 GN=katG PE=3 SV=1	katG	DFVAAWDK	8	Unmodified	_DFVAAWDK_	80.816	2	54.1004			126.923	138.994	111.406	120.996
A0A014P4C6	Catalase-peroxidase OS=Metarhizium robertsii OX=568076 GN=katG PE=3 SV=1	katG	THGAGPATNVGKEPDGAGLEQQGLGWK	27	GlyGly (K)	_THGAGPATNVGK[GlyGly (K)]EPDGAGLEQQGLGWK_	80.816	4	54.1004	47.0258			65.6565	77.2157	249.57
A0A014P4C6	Catalase-peroxidase OS=Metarhizium robertsii OX=568076 GN=katG PE=3 SV=1	katG	VNNPSQLSQVLATLEDIQK	19	Unmodified	_VNNPSQLSQVLATLEDIQK_	80.816	3	54.1004	18.4127			8.04739	6.92097
A0A014P4C6	Catalase-peroxidase OS=Metarhizium robertsii OX=568076 GN=katG PE=3 SV=1	katG	FLENPDQFADAFAR	14	Unmodified	_FLENPDQFADAFAR_	80.816	2	54.1004	66.3018	301.512		34.7397
A0A014P4C6	Catalase-peroxidase OS=Metarhizium robertsii OX=568076 GN=katG PE=3 SV=1	katG	DFVAAWDKVMNLDR	14	GlyGly (K),Oxidation (M)	_DFVAAWDK[GlyGly (K)]VM[Oxidation (M)]NLDR_	80.816	2	54.1004		21.8536	4.31612	18.1154	16.5153	32.4004
A0A014P4C6	Catalase-peroxidase OS=Metarhizium robertsii OX=568076 GN=katG PE=3 SV=1	katG	DFVAAWDKVMNLDR	14	GlyGly (K),Oxidation (M)	_DFVAAWDK[GlyGly (K)]VM[Oxidation (M)]NLDR_	80.816	3	54.1004		21.8536	4.31612	18.1154	16.5153	32.4004
A0A014P4C6	Catalase-peroxidase OS=Metarhizium robertsii OX=568076 GN=katG PE=3 SV=1	katG	DFVAAWDKVMNLDR	14	GlyGly (K)	_DFVAAWDK[GlyGly (K)]VMNLDR_	80.816	2	54.1004		21.8536	4.31612	18.1154	16.5153	32.4004
A0A014P4C6	Catalase-peroxidase OS=Metarhizium robertsii OX=568076 GN=katG PE=3 SV=1	katG	TNDEIIPDAYDANKKHKPR	19	2 GlyGly (K)	_TNDEIIPDAYDANK[GlyGly (K)]K[GlyGly (K)]HKPR_	80.816	3	54.1004				26.1377	29.6147	135.091
A0A014P4C6	Catalase-peroxidase OS=Metarhizium robertsii OX=568076 GN=katG PE=3 SV=1	katG	MAMNDEETVALIAGGHTFGKTHGAGPATNVGK	32	GlyGly (K)	_MAMNDEETVALIAGGHTFGK[GlyGly (K)]THGAGPATNVGK_	80.816	4	54.1004				38.5429	51.8815	77.0348
A0A014P4C6	Catalase-peroxidase OS=Metarhizium robertsii OX=568076 GN=katG PE=3 SV=1	katG	FNQSGKTVSLADVIVLAGVAGVEK	24	GlyGly (K)	_FNQSGK[GlyGly (K)]TVSLADVIVLAGVAGVEK_	80.816	3	54.1004				14.8121	17.7916	40.7501
A0A014P4C6	Catalase-peroxidase OS=Metarhizium robertsii OX=568076 GN=katG PE=3 SV=1	katG	DAAAIKEEILKSGIDTSK	18	GlyGly (K)	_DAAAIKEEILK[GlyGly (K)]SGIDTSK_	80.816	2	54.1004				3.16127		78.3373
A0A014P4C6	Catalase-peroxidase OS=Metarhizium robertsii OX=568076 GN=katG PE=3 SV=1	katG	DAAAIKEEILKSGIDTSK	18	GlyGly (K)	_DAAAIKEEILK[GlyGly (K)]SGIDTSK_	80.816	3	54.1004				3.16127		78.3373
A0A014P4C6	Catalase-peroxidase OS=Metarhizium robertsii OX=568076 GN=katG PE=3 SV=1	katG	VNNPSQLSQVLATLEDIQKR	20	GlyGly (K)	_VNNPSQLSQVLATLEDIQK[GlyGly (K)]R_	80.816	3	54.1004					15.4897	28.6704
A0A014P4C6	Catalase-peroxidase OS=Metarhizium robertsii OX=568076 GN=katG PE=3 SV=1	katG	TPAQWSHNFFEYLFK	15	Unmodified	_TPAQWSHNFFEYLFK_	80.816	3	54.1004	1.10053				4.71774
A0A014P542	Histone-lysine N-methyltransferase, H3 lysine-79 specific OS=Metarhizium robertsii OX=568076 GN=X797_009603 PE=3 SV=1	X797_009603	DKIDAVEASIR	11	GlyGly (K)	_DK[GlyGly (K)]IDAVEASIR_	56.276	2	52.2737				421.177	368.896	449.384
A0A014P542	Histone-lysine N-methyltransferase, H3 lysine-79 specific OS=Metarhizium robertsii OX=568076 GN=X797_009603 PE=3 SV=1	X797_009603	EKFELVWGR	9	GlyGly (K)	_EK[GlyGly (K)]FELVWGR_	56.276	2	52.2737				257.292	79.4301	223.113
A0A014P542	Histone-lysine N-methyltransferase, H3 lysine-79 specific OS=Metarhizium robertsii OX=568076 GN=X797_009603 PE=3 SV=1	X797_009603	PGKAHLER	8	GlyGly (K)	_PGK[GlyGly (K)]AHLER_	56.276	2	52.2737				129.961	183.624	225.039
A0A014P542	Histone-lysine N-methyltransferase, H3 lysine-79 specific OS=Metarhizium robertsii OX=568076 GN=X797_009603 PE=3 SV=1	X797_009603	KNTAIHEALK	10	GlyGly (K)	_K[GlyGly (K)]NTAIHEALK_	56.276	2	52.2737				63.3055	83.0149	116.809
A0A014P542	Histone-lysine N-methyltransferase, H3 lysine-79 specific OS=Metarhizium robertsii OX=568076 GN=X797_009603 PE=3 SV=1	X797_009603	NTAIHEALKR	10	GlyGly (K)	_NTAIHEALK[GlyGly (K)]R_	56.276	2	52.2737				78.4648	74.1138	27.0061
A0A014P542	Histone-lysine N-methyltransferase, H3 lysine-79 specific OS=Metarhizium robertsii OX=568076 GN=X797_009603 PE=3 SV=1	X797_009603	ADVVLVNNKAFTSQLNDDLVR	21	GlyGly (K)	_ADVVLVNNK[GlyGly (K)]AFTSQLNDDLVR_	56.276	3	52.2737				44.5331	40.492	58.405
A0A014P5Z4	CAAX prenyl protease OS=Metarhizium robertsii OX=568076 GN=X797_009023 PE=3 SV=1	X797_009023	DSLTSEKDK	9	GlyGly (K)	_DSLTSEK[GlyGly (K)]DK_	52.277	2	52.1903	756.335	990.501	3995.09	673.767	510.156	335.947
A0A014P5Z4	CAAX prenyl protease OS=Metarhizium robertsii OX=568076 GN=X797_009023 PE=3 SV=1	X797_009023	KFEFEADDFAKGLGFR	16	GlyGly (K)	_KFEFEADDFAK[GlyGly (K)]GLGFR_	52.277	3	52.1903	250.556	295.946	320.493	250.385	244.187	197.104
A0A014P5Z4	CAAX prenyl protease OS=Metarhizium robertsii OX=568076 GN=X797_009023 PE=3 SV=1	X797_009023	KFEFEADDFAKGLGFR	16	GlyGly (K)	_KFEFEADDFAK[GlyGly (K)]GLGFR_	52.277	2	52.1903	250.556	295.946	320.493	250.385	244.187	197.104
A0A014P5Z4	CAAX prenyl protease OS=Metarhizium robertsii OX=568076 GN=X797_009023 PE=3 SV=1	X797_009023	ILQQTKPPAVLSK	13	GlyGly (K)	_ILQQTK[GlyGly (K)]PPAVLSK_	52.277	2	52.1903	471.251	896.232	359.79	103.817	173.17	146.13
A0A014P5Z4	CAAX prenyl protease OS=Metarhizium robertsii OX=568076 GN=X797_009023 PE=3 SV=1	X797_009023	ALDWKPKDSLTSEK	14	GlyGly (K)	_ALDWK[GlyGly (K)]PKDSLTSEK_	52.277	3	52.1903	58.8524	105.6	136.109	43.0947	94.7775	349.886
A0A014P5Z4	CAAX prenyl protease OS=Metarhizium robertsii OX=568076 GN=X797_009023 PE=3 SV=1	X797_009023	ALDWKPKDSLTSEK	14	GlyGly (K)	_ALDWKPK[GlyGly (K)]DSLTSEK_	52.277	3	52.1903	58.8524	105.6	136.109	43.0947	94.7775	349.886
A0A014P5Z4	CAAX prenyl protease OS=Metarhizium robertsii OX=568076 GN=X797_009023 PE=3 SV=1	X797_009023	LSPLEEGELKTK	12	GlyGly (K)	_LSPLEEGELK[GlyGly (K)]TK_	52.277	2	52.1903	234.582	222.556	221.624	103.159	116.441	91.6694
A0A014P5Z4	CAAX prenyl protease OS=Metarhizium robertsii OX=568076 GN=X797_009023 PE=3 SV=1	X797_009023	HIVIYDTLIEKTK	13	GlyGly (K)	_HIVIYDTLIEK[GlyGly (K)]TK_	52.277	3	52.1903	65.8286	30.5125	41.3336	36.9882	38.0158	51.1532
A0A014P5Z4	CAAX prenyl protease OS=Metarhizium robertsii OX=568076 GN=X797_009023 PE=3 SV=1	X797_009023	HIVIYDTLIEKTK	13	GlyGly (K)	_HIVIYDTLIEK[GlyGly (K)]TK_	52.277	2	52.1903	65.8286	30.5125	41.3336	36.9882	38.0158	51.1532
A0A014P5Z4	CAAX prenyl protease OS=Metarhizium robertsii OX=568076 GN=X797_009023 PE=3 SV=1	X797_009023	KFEFEADDFAK	11	GlyGly (K)	_K[GlyGly (K)]FEFEADDFAK_	52.277	2	52.1903	87.7957	60.5115	74.4501	57.4915	53.9105	62.3345
A0A014P5Z4	CAAX prenyl protease OS=Metarhizium robertsii OX=568076 GN=X797_009023 PE=3 SV=1	X797_009023	SAHSNAYFYGLPWKK	15	GlyGly (K)	_SAHSNAYFYGLPWK[GlyGly (K)]K_	52.277	3	52.1903	59.2525	32.3789	22.4146	92.8561	47.9904	121.448
A0A014P5Z4	CAAX prenyl protease OS=Metarhizium robertsii OX=568076 GN=X797_009023 PE=3 SV=1	X797_009023	KHIVIYDTLIEK	12	GlyGly (K)	_K[GlyGly (K)]HIVIYDTLIEK_	52.277	3	52.1903	44.1597	39.344	43.2085	47.3364	38.3934	47.3959
A0A014P5Z4	CAAX prenyl protease OS=Metarhizium robertsii OX=568076 GN=X797_009023 PE=3 SV=1	X797_009023	TKVEGLALSHK	11	GlyGly (K)	_TK[GlyGly (K)]VEGLALSHK_	52.277	3	52.1903	24.2288	80.3739	47.1161	35.8343	32.1308	31.479
A0A014P5Z4	CAAX prenyl protease OS=Metarhizium robertsii OX=568076 GN=X797_009023 PE=3 SV=1	X797_009023	TKVEGLALSHK	11	GlyGly (K)	_TK[GlyGly (K)]VEGLALSHK_	52.277	2	52.1903	24.2288	80.3739	47.1161	35.8343	32.1308	31.479
A0A014P5Z4	CAAX prenyl protease OS=Metarhizium robertsii OX=568076 GN=X797_009023 PE=3 SV=1	X797_009023	SAHSNAYFYGLPWK	14	Unmodified	_SAHSNAYFYGLPWK_	52.277	2	52.1903	20.4794	25.8742	8.77672	14.3249		11.0414
A0A014P5Z4	CAAX prenyl protease OS=Metarhizium robertsii OX=568076 GN=X797_009023 PE=3 SV=1	X797_009023	SAHSNAYFYGLPWK	14	Unmodified	_SAHSNAYFYGLPWK_	52.277	3	52.1903	20.4794	25.8742	8.77672	14.3249		11.0414
A0A014P5Z4	CAAX prenyl protease OS=Metarhizium robertsii OX=568076 GN=X797_009023 PE=3 SV=1	X797_009023	VEGLALSHK	9	Unmodified	_VEGLALSHK_	52.277	2	52.1903	29.4761		28.3774
A0A014P6U0	Fatty acid synthase beta subunit FAS2B OS=Metarhizium robertsii OX=568076 GN=X797_008670 PE=3 SV=1	X797_008670	TVYKTYR	7	GlyGly (K)	_TVYK[GlyGly (K)]TYR_	232.95	2	56.3757	642.105	716	686.62	703.01	1860.91	1376.06
A0A014P6U0	Fatty acid synthase beta subunit FAS2B OS=Metarhizium robertsii OX=568076 GN=X797_008670 PE=3 SV=1	X797_008670	SEIFAKK	7	GlyGly (K)	_SEIFAK[GlyGly (K)]K_	232.95	2	56.3757	1770.66	1716.08	1308.64	214.405	535.002	347.452
A0A014P6U0	Fatty acid synthase beta subunit FAS2B OS=Metarhizium robertsii OX=568076 GN=X797_008670 PE=3 SV=1	X797_008670	GADIHTLACQLPGNAKQR	18	Carbamidomethyl (C),GlyGly (K)	_GADIHTLAC[Carbamidomethyl (C)]QLPGNAK[GlyGly (K)]QR_	232.95	3	56.3757	1113.82	1107.58	1022.2	201.123	844.206	656.828
A0A014P6U0	Fatty acid synthase beta subunit FAS2B OS=Metarhizium robertsii OX=568076 GN=X797_008670 PE=3 SV=1	X797_008670	WNVPKPHYSYILR	13	GlyGly (K)	_WNVPK[GlyGly (K)]PHYSYILR_	232.95	2	56.3757	550.689	608.116	314.188	78.1074	293.894	249.628
A0A014P6U0	Fatty acid synthase beta subunit FAS2B OS=Metarhizium robertsii OX=568076 GN=X797_008670 PE=3 SV=1	X797_008670	WNVPKPHYSYILR	13	GlyGly (K)	_WNVPK[GlyGly (K)]PHYSYILR_	232.95	3	56.3757	550.689	608.116	314.188	78.1074	293.894	249.628
A0A014P6U0	Fatty acid synthase beta subunit FAS2B OS=Metarhizium robertsii OX=568076 GN=X797_008670 PE=3 SV=1	X797_008670	IFSIADKSK	9	GlyGly (K)	_IFSIADK[GlyGly (K)]SK_	232.95	2	56.3757	182.672	237.996	150.878	151.37	359.95	468.747
A0A014P6U0	Fatty acid synthase beta subunit FAS2B OS=Metarhizium robertsii OX=568076 GN=X797_008670 PE=3 SV=1	X797_008670	ATPGTDQSKIR	11	GlyGly (K)	_ATPGTDQSK[GlyGly (K)]IR_	232.95	2	56.3757	258.696	280.138	192.295	132.437	352.408	293.092
A0A014P6U0	Fatty acid synthase beta subunit FAS2B OS=Metarhizium robertsii OX=568076 GN=X797_008670 PE=3 SV=1	X797_008670	YISNVTGKPFDISYR	15	GlyGly (K)	_YISNVTGK[GlyGly (K)]PFDISYR_	232.95	3	56.3757	196.967	182.441	137.341	46.0017	94.8053	92.441
A0A014P6U0	Fatty acid synthase beta subunit FAS2B OS=Metarhizium robertsii OX=568076 GN=X797_008670 PE=3 SV=1	X797_008670	YISNVTGKPFDISYR	15	GlyGly (K)	_YISNVTGK[GlyGly (K)]PFDISYR_	232.95	2	56.3757	196.967	182.441	137.341	46.0017	94.8053	92.441
A0A014P6U0	Fatty acid synthase beta subunit FAS2B OS=Metarhizium robertsii OX=568076 GN=X797_008670 PE=3 SV=1	X797_008670	LVGKYISNVTGK	12	GlyGly (K)	_LVGK[GlyGly (K)]YISNVTGK_	232.95	2	56.3757	305.861	313.622	205.152	91.3308	224.442	283.499
A0A014P6U0	Fatty acid synthase beta subunit FAS2B OS=Metarhizium robertsii OX=568076 GN=X797_008670 PE=3 SV=1	X797_008670	KVTFSENWNR	10	GlyGly (K)	_K[GlyGly (K)]VTFSENWNR_	232.95	2	56.3757	101.808	73.6921	59.1789	49.7501	156.166	131.643
A0A014P6U0	Fatty acid synthase beta subunit FAS2B OS=Metarhizium robertsii OX=568076 GN=X797_008670 PE=3 SV=1	X797_008670	KVTFSENWNR	10	GlyGly (K)	_K[GlyGly (K)]VTFSENWNR_	232.95	3	56.3757	101.808	73.6921	59.1789	49.7501	156.166	131.643
A0A014P6U0	Fatty acid synthase beta subunit FAS2B OS=Metarhizium robertsii OX=568076 GN=X797_008670 PE=3 SV=1	X797_008670	AAGINKNVR	9	GlyGly (K)	_AAGINK[GlyGly (K)]NVR_	232.95	2	56.3757	149.767	78.6014	75.0408	85.4361	202.454	189.815
A0A014P6U0	Fatty acid synthase beta subunit FAS2B OS=Metarhizium robertsii OX=568076 GN=X797_008670 PE=3 SV=1	X797_008670	GMAILQWLR	9	Unmodified	_GMAILQWLR_	232.95	2	56.3757	84.8573	63.2854	53.8257	17.99	31.2848	47.7078
A0A014P6U0	Fatty acid synthase beta subunit FAS2B OS=Metarhizium robertsii OX=568076 GN=X797_008670 PE=3 SV=1	X797_008670	GMAILQWLR	9	Oxidation (M)	_GM[Oxidation (M)]AILQWLR_	232.95	2	56.3757	84.8573	63.2854	53.8257	17.99	31.2848	47.7078
A0A014P6U0	Fatty acid synthase beta subunit FAS2B OS=Metarhizium robertsii OX=568076 GN=X797_008670 PE=3 SV=1	X797_008670	VQPKTYILLDTPAK	14	GlyGly (K)	_VQPK[GlyGly (K)]TYILLDTPAK_	232.95	2	56.3757	59.2771	80.2949	43.6453	58.3455	110.056	146.468
A0A014P6U0	Fatty acid synthase beta subunit FAS2B OS=Metarhizium robertsii OX=568076 GN=X797_008670 PE=3 SV=1	X797_008670	SITATTTKYTFK	12	GlyGly (K)	_SITATTTK[GlyGly (K)]YTFK_	232.95	2	56.3757	76.4071	72.6129	39.4074	49.6783	131.149	54.2138
A0A014P6U0	Fatty acid synthase beta subunit FAS2B OS=Metarhizium robertsii OX=568076 GN=X797_008670 PE=3 SV=1	X797_008670	SETSLSSFSKPSLIIR	16	GlyGly (K)	_SETSLSSFSK[GlyGly (K)]PSLIIR_	232.95	2	56.3757	36.5018	9.09863	4.58946	28.5487	139.697	155.095
A0A014P6U0	Fatty acid synthase beta subunit FAS2B OS=Metarhizium robertsii OX=568076 GN=X797_008670 PE=3 SV=1	X797_008670	GICVNIIYASPKQVR	15	Carbamidomethyl (C),GlyGly (K)	_GIC[Carbamidomethyl (C)]VNIIYASPK[GlyGly (K)]QVR_	232.95	2	56.3757	67.8934	62.7774	18.8927	38.7063	108.459	75.7814
A0A014P6U0	Fatty acid synthase beta subunit FAS2B OS=Metarhizium robertsii OX=568076 GN=X797_008670 PE=3 SV=1	X797_008670	GSYTDHGVCFEKK	13	Carbamidomethyl (C),GlyGly (K)	_GSYTDHGVC[Carbamidomethyl (C)]FEK[GlyGly (K)]K_	232.95	3	56.3757	26.7927	13.0397	14.8742	34.8101	102.459	89.8525
A0A014P6U0	Fatty acid synthase beta subunit FAS2B OS=Metarhizium robertsii OX=568076 GN=X797_008670 PE=3 SV=1	X797_008670	GGGHHSYEDFHDPILK	16	Unmodified	_GGGHHSYEDFHDPILK_	232.95	3	56.3757	71.9488	37.0177	78.0554	19.4259	11.7689	22.0909
A0A014P6U0	Fatty acid synthase beta subunit FAS2B OS=Metarhizium robertsii OX=568076 GN=X797_008670 PE=3 SV=1	X797_008670	PVFKSITATTTK	12	GlyGly (K)	_PVFK[GlyGly (K)]SITATTTK_	232.95	2	56.3757	47.2965	29.0556	34.9718	35.5003	66.1605	27.0875
A0A014P6U0	Fatty acid synthase beta subunit FAS2B OS=Metarhizium robertsii OX=568076 GN=X797_008670 PE=3 SV=1	X797_008670	HGSSVDVVKQK	11	GlyGly (K)	_HGSSVDVVK[GlyGly (K)]QK_	232.95	3	56.3757	24.4053	33.6165	21.0974	17.711	65.2978	50.8063
A0A014P6U0	Fatty acid synthase beta subunit FAS2B OS=Metarhizium robertsii OX=568076 GN=X797_008670 PE=3 SV=1	X797_008670	FLLHLIEQDELDGCKTSMK	19	Carbamidomethyl (C),GlyGly (K)	_FLLHLIEQDELDGC[Carbamidomethyl (C)]K[GlyGly (K)]TSMK_	232.95	3	56.3757	176.287	105.824	36.1708	2.49489	28.3304	16.704
A0A014P6U0	Fatty acid synthase beta subunit FAS2B OS=Metarhizium robertsii OX=568076 GN=X797_008670 PE=3 SV=1	X797_008670	FLLHLIEQDELDGCKTSMK	19	Carbamidomethyl (C),GlyGly (K),Oxidation (M)	_FLLHLIEQDELDGC[Carbamidomethyl (C)]K[GlyGly (K)]TSM[Oxidation (M)]K_	232.95	3	56.3757	176.287	105.824	36.1708	2.49489	28.3304	16.704
A0A014P6U0	Fatty acid synthase beta subunit FAS2B OS=Metarhizium robertsii OX=568076 GN=X797_008670 PE=3 SV=1	X797_008670	SYIIQKLNNDFQK	13	GlyGly (K)	_SYIIQK[GlyGly (K)]LNNDFQK_	232.95	2	56.3757	65.5387	51.581		74.9276	101.23	136.897
A0A014P6U0	Fatty acid synthase beta subunit FAS2B OS=Metarhizium robertsii OX=568076 GN=X797_008670 PE=3 SV=1	X797_008670	AELETALFPSSTEKTTR	17	GlyGly (K)	_AELETALFPSSTEK[GlyGly (K)]TTR_	232.95	2	56.3757	31.0861	43.679		40.2227	93.3297	127.74
A0A014P6U0	Fatty acid synthase beta subunit FAS2B OS=Metarhizium robertsii OX=568076 GN=X797_008670 PE=3 SV=1	X797_008670	KPEPTQLKR	9	GlyGly (K)	_KPEPTQLK[GlyGly (K)]R_	232.95	2	56.3757	49.9372		22.525	30.1915		77.1519
A0A014P6U0	Fatty acid synthase beta subunit FAS2B OS=Metarhizium robertsii OX=568076 GN=X797_008670 PE=3 SV=1	X797_008670	HCFVQYEGKK	10	Carbamidomethyl (C),GlyGly (K)	_HC[Carbamidomethyl (C)]FVQYEGK[GlyGly (K)]K_	232.95	3	56.3757	32.2792	37.5574		26.9918	61.0096	47.4116
A0A014P6U0	Fatty acid synthase beta subunit FAS2B OS=Metarhizium robertsii OX=568076 GN=X797_008670 PE=3 SV=1	X797_008670	HCFVQYEGKK	10	Carbamidomethyl (C),GlyGly (K)	_HC[Carbamidomethyl (C)]FVQYEGK[GlyGly (K)]K_	232.95	2	56.3757	32.2792	37.5574		26.9918	61.0096	47.4116
A0A014P6U0	Fatty acid synthase beta subunit FAS2B OS=Metarhizium robertsii OX=568076 GN=X797_008670 PE=3 SV=1	X797_008670	PHYSYILR	8	Unmodified	_PHYSYILR_	232.95	2	56.3757	64.3784	80.8825	72.3917		54.1972
A0A014P6U0	Fatty acid synthase beta subunit FAS2B OS=Metarhizium robertsii OX=568076 GN=X797_008670 PE=3 SV=1	X797_008670	KPDFSYR	7	GlyGly (K)	_K[GlyGly (K)]PDFSYR_	232.95	2	56.3757	39.0117			30.7898	79.3428	90.173
A0A014P6U0	Fatty acid synthase beta subunit FAS2B OS=Metarhizium robertsii OX=568076 GN=X797_008670 PE=3 SV=1	X797_008670	VIMAGLAEGKAIECGYR	17	Carbamidomethyl (C),GlyGly (K)	_VIMAGLAEGK[GlyGly (K)]AIEC[Carbamidomethyl (C)]GYR_	232.95	2	56.3757			11.5259	10.0581	32.6906	39.937
A0A014P6U0	Fatty acid synthase beta subunit FAS2B OS=Metarhizium robertsii OX=568076 GN=X797_008670 PE=3 SV=1	X797_008670	TVYKTYRPLIER	12	GlyGly (K)	_TVYK[GlyGly (K)]TYRPLIER_	232.95	2	56.3757	10.0275			11.9008	24.5093	20.8969
A0A014P6U0	Fatty acid synthase beta subunit FAS2B OS=Metarhizium robertsii OX=568076 GN=X797_008670 PE=3 SV=1	X797_008670	SVLHSYIKPDAIDAR	15	GlyGly (K)	_SVLHSYIK[GlyGly (K)]PDAIDAR_	232.95	3	56.3757				185.678	216.345	225.636
A0A014P6U0	Fatty acid synthase beta subunit FAS2B OS=Metarhizium robertsii OX=568076 GN=X797_008670 PE=3 SV=1	X797_008670	VTVLKSK	7	GlyGly (K)	_VTVLK[GlyGly (K)]SK_	232.95	2	56.3757				85.2122	188.362	197.93
A0A014P6U0	Fatty acid synthase beta subunit FAS2B OS=Metarhizium robertsii OX=568076 GN=X797_008670 PE=3 SV=1	X797_008670	QVVIQAYTAAMVCTKR	16	Carbamidomethyl (C),GlyGly (K)	_QVVIQAYTAAMVC[Carbamidomethyl (C)]TK[GlyGly (K)]R_	232.95	3	56.3757	19.3356			92.5819	171.51
A0A014P6U0	Fatty acid synthase beta subunit FAS2B OS=Metarhizium robertsii OX=568076 GN=X797_008670 PE=3 SV=1	X797_008670	NPKQLTIHFGGR	12	GlyGly (K)	_NPK[GlyGly (K)]QLTIHFGGR_	232.95	3	56.3757					63.0706	53.1118
A0A014P6U0	Fatty acid synthase beta subunit FAS2B OS=Metarhizium robertsii OX=568076 GN=X797_008670 PE=3 SV=1	X797_008670	TCILQGPVAVKYSTR	15	Carbamidomethyl (C),GlyGly (K)	_TC[Carbamidomethyl (C)]ILQGPVAVK[GlyGly (K)]YSTR_	232.95	2	56.3757				14.0849	50.3314	81.0805
A0A014P6U0	Fatty acid synthase beta subunit FAS2B OS=Metarhizium robertsii OX=568076 GN=X797_008670 PE=3 SV=1	X797_008670	VNHTATKHGLR	11	GlyGly (K)	_VNHTATK[GlyGly (K)]HGLR_	232.95	3	56.3757				31.516	38.6942	64.7735
A0A014P6U0	Fatty acid synthase beta subunit FAS2B OS=Metarhizium robertsii OX=568076 GN=X797_008670 PE=3 SV=1	X797_008670	LNNDFQKVWFGR	12	GlyGly (K)	_LNNDFQK[GlyGly (K)]VWFGR_	232.95	2	56.3757	8.44305				53.4162	41.9231
A0A014P6U0	Fatty acid synthase beta subunit FAS2B OS=Metarhizium robertsii OX=568076 GN=X797_008670 PE=3 SV=1	X797_008670	TSQGCKEAIVAAPGVK	16	Carbamidomethyl (C),GlyGly (K)	_TSQGC[Carbamidomethyl (C)]K[GlyGly (K)]EAIVAAPGVK_	232.95	2	56.3757				17.9881	24.9359	30.8739
A0A014P6U0	Fatty acid synthase beta subunit FAS2B OS=Metarhizium robertsii OX=568076 GN=X797_008670 PE=3 SV=1	X797_008670	TSQGCKEAIVAAPGVK	16	Carbamidomethyl (C),GlyGly (K)	_TSQGC[Carbamidomethyl (C)]K[GlyGly (K)]EAIVAAPGVK_	232.95	3	56.3757				17.9881	24.9359	30.8739
A0A014P728	Coatomer subunit beta' OS=Metarhizium robertsii OX=568076 GN=X797_008298 PE=3 SV=1	X797_008298	TVKVWDYTTK	10	GlyGly (K)	_TVK[GlyGly (K)]VWDYTTK_	94.626	2	51.3944	1488.8	2066.84	2819.53	1543.95	1820.47	892.838
A0A014P728	Coatomer subunit beta' OS=Metarhizium robertsii OX=568076 GN=X797_008298 PE=3 SV=1	X797_008298	PMYILGYIQR	10	Unmodified	_PMYILGYIQR_	94.626	2	51.3944	179.772	287.338	241.255	205.507	473.745	193.491
A0A014P728	Coatomer subunit beta' OS=Metarhizium robertsii OX=568076 GN=X797_008298 PE=3 SV=1	X797_008298	PMYILGYIQR	10	Oxidation (M)	_PM[Oxidation (M)]YILGYIQR_	94.626	2	51.3944	179.772	287.338	241.255	205.507	473.745	193.491
A0A014P728	Coatomer subunit beta' OS=Metarhizium robertsii OX=568076 GN=X797_008298 PE=3 SV=1	X797_008298	IWHANTYR	8	Unmodified	_IWHANTYR_	94.626	2	51.3944	454.868	309.124	978.418	330.849	418.551	221.911
A0A014P728	Coatomer subunit beta' OS=Metarhizium robertsii OX=568076 GN=X797_008298 PE=3 SV=1	X797_008298	AADVEHKWK	9	GlyGly (K)	_AADVEHK[GlyGly (K)]WK_	94.626	2	51.3944	422.755	347.532	462.044	293.891	357.854	496.981
A0A014P728	Coatomer subunit beta' OS=Metarhizium robertsii OX=568076 GN=X797_008298 PE=3 SV=1	X797_008298	LAEAVLFSQTYKPSLTKPIVK	21	GlyGly (K)	_LAEAVLFSQTYKPSLTK[GlyGly (K)]PIVK_	94.626	3	51.3944	42.1163	42.6128	23.6379	125.02	125.006	246.889
A0A014P728	Coatomer subunit beta' OS=Metarhizium robertsii OX=568076 GN=X797_008298 PE=3 SV=1	X797_008298	LAEAVLFSQTYKPSLTKPIVK	21	Unmodified	_LAEAVLFSQTYKPSLTKPIVK_	94.626	3	51.3944	42.1163	42.6128	23.6379	125.02	125.006	246.889
A0A014P728	Coatomer subunit beta' OS=Metarhizium robertsii OX=568076 GN=X797_008298 PE=3 SV=1	X797_008298	LAEAVLFSQTYKPSLTKPIVK	21	GlyGly (K)	_LAEAVLFSQTYK[GlyGly (K)]PSLTKPIVK_	94.626	3	51.3944	42.1163	42.6128	23.6379	125.02	125.006	246.889
A0A014P728	Coatomer subunit beta' OS=Metarhizium robertsii OX=568076 GN=X797_008298 PE=3 SV=1	X797_008298	LWDWDKGWK	9	GlyGly (K)	_LWDWDK[GlyGly (K)]GWK_	94.626	2	51.3944	140.336	148.061	131.852	229.945	285.177	237.285
A0A014P728	Coatomer subunit beta' OS=Metarhizium robertsii OX=568076 GN=X797_008298 PE=3 SV=1	X797_008298	TFELTEVPVR	10	Unmodified	_TFELTEVPVR_	94.626	2	51.3944	208.741	115.901	301.679	163.399	207.56	133.298
A0A014P728	Coatomer subunit beta' OS=Metarhizium robertsii OX=568076 GN=X797_008298 PE=3 SV=1	X797_008298	HNEVVSSIIKGDASLK	16	GlyGly (K)	_HNEVVSSIIK[GlyGly (K)]GDASLK_	94.626	3	51.3944	200.405	334.31	138.666	76.82	60.4556	57.1028
A0A014P728	Coatomer subunit beta' OS=Metarhizium robertsii OX=568076 GN=X797_008298 PE=3 SV=1	X797_008298	IYKNFVEK	8	GlyGly (K)	_IYK[GlyGly (K)]NFVEK_	94.626	2	51.3944	80.6305	77.2611	78.5314	189.377	178.605	180.412
A0A014P728	Coatomer subunit beta' OS=Metarhizium robertsii OX=568076 GN=X797_008298 PE=3 SV=1	X797_008298	DTNTFASACLDR	12	Carbamidomethyl (C)	_DTNTFASAC[Carbamidomethyl (C)]LDR_	94.626	2	51.3944	114.592	79.4362	181.151	125.349	93.2901	108.777
A0A014P728	Coatomer subunit beta' OS=Metarhizium robertsii OX=568076 GN=X797_008298 PE=3 SV=1	X797_008298	AWCVSYQK	8	Carbamidomethyl (C)	_AWC[Carbamidomethyl (C)]VSYQK_	94.626	2	51.3944	110.094	99.6562	161.309	71.2386	100.078	64.918
A0A014P728	Coatomer subunit beta' OS=Metarhizium robertsii OX=568076 GN=X797_008298 PE=3 SV=1	X797_008298	VAQFEAHPDYIR	12	Unmodified	_VAQFEAHPDYIR_	94.626	2	51.3944	59.6133	68.48	67.0531	71.6786	43.2865	22.7023
A0A014P728	Coatomer subunit beta' OS=Metarhizium robertsii OX=568076 GN=X797_008298 PE=3 SV=1	X797_008298	TVKIWSLGSSTANFTLEAHESK	22	GlyGly (K)	_TVK[GlyGly (K)]IWSLGSSTANFTLEAHESK_	94.626	3	51.3944	26.8711	21.5646	55.2223	34.2787	84.2963	45.644
A0A014P728	Coatomer subunit beta' OS=Metarhizium robertsii OX=568076 GN=X797_008298 PE=3 SV=1	X797_008298	CVQVFEGHSHYVMGIAINPK	20	Carbamidomethyl (C)	_C[Carbamidomethyl (C)]VQVFEGHSHYVMGIAINPK_	94.626	3	51.3944	17.2592	27.3984	34.425	48.2057	70.0538	40.2854
A0A014P728	Coatomer subunit beta' OS=Metarhizium robertsii OX=568076 GN=X797_008298 PE=3 SV=1	X797_008298	VYNYNTSEKVAQFEAHPDYIR	21	GlyGly (K)	_VYNYNTSEK[GlyGly (K)]VAQFEAHPDYIR_	94.626	3	51.3944	50.7913	45.382	36.5242	159.967	187.035	167.815
A0A014P728	Coatomer subunit beta' OS=Metarhizium robertsii OX=568076 GN=X797_008298 PE=3 SV=1	X797_008298	VYNYNTSEKVAQFEAHPDYIR	21	GlyGly (K)	_VYNYNTSEK[GlyGly (K)]VAQFEAHPDYIR_	94.626	4	51.3944	50.7913	45.382	36.5242	159.967	187.035	167.815
A0A014P728	Coatomer subunit beta' OS=Metarhizium robertsii OX=568076 GN=X797_008298 PE=3 SV=1	X797_008298	AWCVSYQKGK	10	Carbamidomethyl (C),GlyGly (K)	_AWC[Carbamidomethyl (C)]VSYQK[GlyGly (K)]GK_	94.626	2	51.3944	44.1239		57.1568	342.377	321.717	259.316
A0A014P728	Coatomer subunit beta' OS=Metarhizium robertsii OX=568076 GN=X797_008298 PE=3 SV=1	X797_008298	GKQGIAVGYDDGAVVVK	17	GlyGly (K)	_GK[GlyGly (K)]QGIAVGYDDGAVVVK_	94.626	2	51.3944	2.39984		25.5755	128.035	121.112	133.665
A0A014P728	Coatomer subunit beta' OS=Metarhizium robertsii OX=568076 GN=X797_008298 PE=3 SV=1	X797_008298	DWKESLEK	8	GlyGly (K)	_DWK[GlyGly (K)]ESLEK_	94.626	2	51.3944	36.0495	61.2275		98.7212	85.2596	120.313
A0A014P728	Coatomer subunit beta' OS=Metarhizium robertsii OX=568076 GN=X797_008298 PE=3 SV=1	X797_008298	VYNYNTSEK	9	Unmodified	_VYNYNTSEK_	94.626	2	51.3944	55.8703		94.495	69.972	37.3411
A0A014P728	Coatomer subunit beta' OS=Metarhizium robertsii OX=568076 GN=X797_008298 PE=3 SV=1	X797_008298	DSKIYLADK	9	GlyGly (K)	_DSK[GlyGly (K)]IYLADK_	94.626	2	51.3944	110.673			530.126	448.905	294.544
A0A014P728	Coatomer subunit beta' OS=Metarhizium robertsii OX=568076 GN=X797_008298 PE=3 SV=1	X797_008298	FEQSLNYSLER	11	Unmodified	_FEQSLNYSLER_	94.626	2	51.3944	50.3539		73.5896	107.979		150.502
A0A014P728	Coatomer subunit beta' OS=Metarhizium robertsii OX=568076 GN=X797_008298 PE=3 SV=1	X797_008298	ENSNDFAIR	9	Unmodified	_ENSNDFAIR_	94.626	2	51.3944	49.8501	33.251	31.3247	17.9126
A0A014P728	Coatomer subunit beta' OS=Metarhizium robertsii OX=568076 GN=X797_008298 PE=3 SV=1	X797_008298	PIVKDWK	7	GlyGly (K)	_PIVK[GlyGly (K)]DWK_	94.626	2	51.3944				42.0276	34.626	64.575
A0A014P728	Coatomer subunit beta' OS=Metarhizium robertsii OX=568076 GN=X797_008298 PE=3 SV=1	X797_008298	EEPAVSMDASGK	12	Oxidation (M)	_EEPAVSM[Oxidation (M)]DASGK_	94.626	2	51.3944	85.3834		70.0241
A0A014P728	Coatomer subunit beta' OS=Metarhizium robertsii OX=568076 GN=X797_008298 PE=3 SV=1	X797_008298	AFGSALDFVWGSK	13	Unmodified	_AFGSALDFVWGSK_	94.626	2	51.3944					40.3173	23.1128
A0A014P8P4	ADP/ATP translocase OS=Metarhizium robertsii OX=568076 GN=X797_007397 PE=3 SV=1	X797_007397	TLASDGVAGLYR	12	Unmodified	_TLASDGVAGLYR_	34.144	2	54.8524	680.641	340.529	286.978	297.754	169.828	424.51
A0A014P8P4	ADP/ATP translocase OS=Metarhizium robertsii OX=568076 GN=X797_007397 PE=3 SV=1	X797_007397	KTLASDGVAGLYR	13	GlyGly (K)	_K[GlyGly (K)]TLASDGVAGLYR_	34.144	2	54.8524	111.585	60.4603	93.5527	69.5223	76.0791	122.551
A0A014P8P4	ADP/ATP translocase OS=Metarhizium robertsii OX=568076 GN=X797_007397 PE=3 SV=1	X797_007397	KTLASDGVAGLYR	13	GlyGly (K)	_K[GlyGly (K)]TLASDGVAGLYR_	34.144	3	54.8524	111.585	60.4603	93.5527	69.5223	76.0791	122.551
A0A014P8P4	ADP/ATP translocase OS=Metarhizium robertsii OX=568076 GN=X797_007397 PE=3 SV=1	X797_007397	YFPTQALNFAFR	12	Unmodified	_YFPTQALNFAFR_	34.144	2	54.8524	77.0725	90.2276	67.4219	53.1572	82.6912	115.284
A0A014P8P4	ADP/ATP translocase OS=Metarhizium robertsii OX=568076 GN=X797_007397 PE=3 SV=1	X797_007397	GFMPSVAGIIVYR	13	Oxidation (M)	_GFM[Oxidation (M)]PSVAGIIVYR_	34.144	2	54.8524	122.437	192.871	144.89	177.04	168.374	128.553
A0A014P8P4	ADP/ATP translocase OS=Metarhizium robertsii OX=568076 GN=X797_007397 PE=3 SV=1	X797_007397	GFMPSVAGIIVYR	13	Unmodified	_GFMPSVAGIIVYR_	34.144	2	54.8524	122.437	192.871	144.89	177.04	168.374	128.553
A0A014P8P4	ADP/ATP translocase OS=Metarhizium robertsii OX=568076 GN=X797_007397 PE=3 SV=1	X797_007397	LLIQNQDEMIKAGR	14	GlyGly (K)	_LLIQNQDEMIK[GlyGly (K)]AGR_	34.144	3	54.8524	32.4509			23.8136	21.7605	111.229
A0A014P8P4	ADP/ATP translocase OS=Metarhizium robertsii OX=568076 GN=X797_007397 PE=3 SV=1	X797_007397	LLIQNQDEMIKAGR	14	GlyGly (K),Oxidation (M)	_LLIQNQDEM[Oxidation (M)]IK[GlyGly (K)]AGR_	34.144	3	54.8524	32.4509			23.8136	21.7605	111.229
A0A014P8P4	ADP/ATP translocase OS=Metarhizium robertsii OX=568076 GN=X797_007397 PE=3 SV=1	X797_007397	LLIQNQDEMIKAGR	14	GlyGly (K)	_LLIQNQDEMIK[GlyGly (K)]AGR_	34.144	2	54.8524	32.4509			23.8136	21.7605	111.229
A0A014P8Z5	RuvB-like helicase OS=Metarhizium robertsii OX=568076 GN=X797_007006 PE=3 SV=1	X797_007006	AASQGLVGQEKAR	13	GlyGly (K)	_AASQGLVGQEK[GlyGly (K)]AR_	51.486	2	51.1153	1465.56	1538.69	1239.1	348.953	664.627	1665.5
A0A014P8Z5	RuvB-like helicase OS=Metarhizium robertsii OX=568076 GN=X797_007006 PE=3 SV=1	X797_007006	AKQVSVEDVQR	11	GlyGly (K)	_AK[GlyGly (K)]QVSVEDVQR_	51.486	2	51.1153	162.873	178.106	62.9173	197.081	167.866	338.021
A0A014P8Z5	RuvB-like helicase OS=Metarhizium robertsii OX=568076 GN=X797_007006 PE=3 SV=1	X797_007006	YASNLISTSQLVSAK	15	Unmodified	_YASNLISTSQLVSAK_	51.486	2	51.1153	40.7029	32.8729	32.7539	28.3019	44.7519	66.1704
A0A014P8Z5	RuvB-like helicase OS=Metarhizium robertsii OX=568076 GN=X797_007006 PE=3 SV=1	X797_007006	SFQLFYDPAR	10	Unmodified	_SFQLFYDPAR_	51.486	2	51.1153	22.3915		9.78003	23.7659	21.5197	55.2463
A0A014P8Z5	RuvB-like helicase OS=Metarhizium robertsii OX=568076 GN=X797_007006 PE=3 SV=1	X797_007006	DQINTKVGEWK	11	GlyGly (K)	_DQINTK[GlyGly (K)]VGEWK_	51.486	2	51.1153				64.4087	73.1113	94.5633
A0A014PA99	Urease OS=Metarhizium robertsii OX=568076 GN=X797_006247 PE=3 SV=1	X797_006247	GGNGLASGIVER	12	Unmodified	_GGNGLASGIVER_	89.62	2	52.9412	834.851	429.311	679.229	500.615	531.149	544.65
A0A014PA99	Urease OS=Metarhizium robertsii OX=568076 GN=X797_006247 PE=3 SV=1	X797_006247	FGGGKTLR	8	GlyGly (K)	_FGGGK[GlyGly (K)]TLR_	89.62	2	52.9412	226.743	241.668	241.94	227.857	264.894	320.258
A0A014PA99	Urease OS=Metarhizium robertsii OX=568076 GN=X797_006247 PE=3 SV=1	X797_006247	GKLPEDEGSDADNFR	15	Unmodified	_GKLPEDEGSDADNFR_	89.62	2	52.9412	89.1515	55.66	105.24	70.6461	73.5682	53.0913
A0A014PA99	Urease OS=Metarhizium robertsii OX=568076 GN=X797_006247 PE=3 SV=1	X797_006247	GKLPEDEGSDADNFR	15	Unmodified	_GKLPEDEGSDADNFR_	89.62	3	52.9412	89.1515	55.66	105.24	70.6461	73.5682	53.0913
A0A014PA99	Urease OS=Metarhizium robertsii OX=568076 GN=X797_006247 PE=3 SV=1	X797_006247	GKLPEDEGSDADNFR	15	GlyGly (K)	_GK[GlyGly (K)]LPEDEGSDADNFR_	89.62	2	52.9412	89.1515	55.66	105.24	70.6461	73.5682	53.0913
A0A014PA99	Urease OS=Metarhizium robertsii OX=568076 GN=X797_006247 PE=3 SV=1	X797_006247	LVISQLGLLAQR	12	Unmodified	_LVISQLGLLAQR_	89.62	2	52.9412	16.624	29.1703	15.6911	21.0916	21.2707	10.0948
A0A014PA99	Urease OS=Metarhizium robertsii OX=568076 GN=X797_006247 PE=3 SV=1	X797_006247	TWNTAHKNK	9	GlyGly (K)	_TWNTAHK[GlyGly (K)]NK_	89.62	2	52.9412				7.06577	37.079
A0A014PAD3	Phosphatidylinositol 3-kinase VPS34 OS=Metarhizium robertsii OX=568076 GN=X797_006298 PE=3 SV=1	X797_006298	PLTVPVQTAYKPFR	14	GlyGly (K)	_PLTVPVQTAYK[GlyGly (K)]PFR_	103.792	3	46.3818				20.9319	32.6241	45.221
A0A014PAD3	Phosphatidylinositol 3-kinase VPS34 OS=Metarhizium robertsii OX=568076 GN=X797_006298 PE=3 SV=1	X797_006298	VAADIKSSSESIAK	14	GlyGly (K)	_VAADIK[GlyGly (K)]SSSESIAK_	103.792	2	46.3818				19.8249	8.48222	33.8162
A0A014PAP3	Acetolactate synthase OS=Metarhizium robertsii OX=568076 GN=X797_005667 PE=3 SV=1	X797_005667	TYIATGVGQHQMWTAQHFR	19	Unmodified	_TYIATGVGQHQMWTAQHFR_	74.954	3	49.9388	45.2858	43.5492	38.7151	20.8431	82.246	103.24
A0A014PAP3	Acetolactate synthase OS=Metarhizium robertsii OX=568076 GN=X797_005667 PE=3 SV=1	X797_005667	KAIPTETALPSLPSAASR	18	GlyGly (K)	_K[GlyGly (K)]AIPTETALPSLPSAASR_	74.954	3	49.9388				27.3752	25.8689	93.7981
A0A014PB41	Probable acetate kinase OS=Metarhizium robertsii OX=568076 GN=X797_005808 PE=3 SV=1	X797_005808	AEEILNKQSGWK	12	GlyGly (K)	_AEEILNK[GlyGly (K)]QSGWK_	45.004	2	53.0176	577.98	730.493	820.556	763.03	629.307	507.732
A0A014PB41	Probable acetate kinase OS=Metarhizium robertsii OX=568076 GN=X797_005808 PE=3 SV=1	X797_005808	YGFHGLSYAFITR	13	Unmodified	_YGFHGLSYAFITR_	45.004	2	53.0176	19.776	25.0599	58.6451	43.7181	71.2518	15.7637
A0A014PB41	Probable acetate kinase OS=Metarhizium robertsii OX=568076 GN=X797_005808 PE=3 SV=1	X797_005808	YGFHGLSYAFITR	13	Unmodified	_YGFHGLSYAFITR_	45.004	3	53.0176	19.776	25.0599	58.6451	43.7181	71.2518	15.7637
A0A014PB41	Probable acetate kinase OS=Metarhizium robertsii OX=568076 GN=X797_005808 PE=3 SV=1	X797_005808	EITSKNDLAIACHR	14	Carbamidomethyl (C),GlyGly (K)	_EITSK[GlyGly (K)]NDLAIAC[Carbamidomethyl (C)]HR_	45.004	3	53.0176				229.47	215.764	220.87
A0A014PB41	Probable acetate kinase OS=Metarhizium robertsii OX=568076 GN=X797_005808 PE=3 SV=1	X797_005808	SLTGTTDFSVIAGSDEPKHK	20	GlyGly (K)	_SLTGTTDFSVIAGSDEPK[GlyGly (K)]HK_	45.004	3	53.0176				74.5618	46.5113	46.2677
A0A014PK96	Phosphatidylinositol transfer protein SFH5 OS=Metarhizium robertsii OX=568076 GN=X797_010731 PE=3 SV=1	X797_010731	LPDITKK	7	GlyGly (K)	_LPDITK[GlyGly (K)]K_	38.611	2	55.0151	38451.3	66004.2	21966.8	2979.83	3545.87	2549.77
A0A014PK96	Phosphatidylinositol transfer protein SFH5 OS=Metarhizium robertsii OX=568076 GN=X797_010731 PE=3 SV=1	X797_010731	LVTEPFDESKFGDLGFVTVHK	21	GlyGly (K)	_LVTEPFDESK[GlyGly (K)]FGDLGFVTVHK_	38.611	3	55.0151	775.687	1191.17	1116.44	925.395	769.743	547.993
A0A014PK96	Phosphatidylinositol transfer protein SFH5 OS=Metarhizium robertsii OX=568076 GN=X797_010731 PE=3 SV=1	X797_010731	LVTEPFDESKFGDLGFVTVHK	21	GlyGly (K)	_LVTEPFDESK[GlyGly (K)]FGDLGFVTVHK_	38.611	4	55.0151	775.687	1191.17	1116.44	925.395	769.743	547.993
A0A014PK96	Phosphatidylinositol transfer protein SFH5 OS=Metarhizium robertsii OX=568076 GN=X797_010731 PE=3 SV=1	X797_010731	LVDLTPKAEETK	12	GlyGly (K)	_LVDLTPK[GlyGly (K)]AEETK_	38.611	2	55.0151	2123.27	2603.94	853.838	521.869	587.297	726.534
A0A014PK96	Phosphatidylinositol transfer protein SFH5 OS=Metarhizium robertsii OX=568076 GN=X797_010731 PE=3 SV=1	X797_010731	IQAGKLVTEPFDESK	15	GlyGly (K)	_IQAGK[GlyGly (K)]LVTEPFDESK_	38.611	3	55.0151	463.296	740.881	341.83	60.9467	74.7274	58.9617
A0A014PK96	Phosphatidylinositol transfer protein SFH5 OS=Metarhizium robertsii OX=568076 GN=X797_010731 PE=3 SV=1	X797_010731	IQAGKLVTEPFDESK	15	GlyGly (K)	_IQAGK[GlyGly (K)]LVTEPFDESK_	38.611	2	55.0151	463.296	740.881	341.83	60.9467	74.7274	58.9617
A0A014PK96	Phosphatidylinositol transfer protein SFH5 OS=Metarhizium robertsii OX=568076 GN=X797_010731 PE=3 SV=1	X797_010731	LFLPTATLR	9	Unmodified	_LFLPTATLR_	38.611	2	55.0151	730.631	649.01	581.848	661.416	192.923	379.785
A0A014PK96	Phosphatidylinositol transfer protein SFH5 OS=Metarhizium robertsii OX=568076 GN=X797_010731 PE=3 SV=1	X797_010731	VTDEAAEKETAA	12	GlyGly (K)	_VTDEAAEK[GlyGly (K)]ETAA_	38.611	2	55.0151	259.481	334.174	116.428	146.891	168.988	260.555
A0A014PK96	Phosphatidylinositol transfer protein SFH5 OS=Metarhizium robertsii OX=568076 GN=X797_010731 PE=3 SV=1	X797_010731	KATFGNVDDFIR	12	GlyGly (K)	_K[GlyGly (K)]ATFGNVDDFIR_	38.611	3	55.0151	88.7511	72.7234	72.1573	81.8753	86.7334	77.6373
A0A014PK96	Phosphatidylinositol transfer protein SFH5 OS=Metarhizium robertsii OX=568076 GN=X797_010731 PE=3 SV=1	X797_010731	KATFGNVDDFIR	12	GlyGly (K)	_K[GlyGly (K)]ATFGNVDDFIR_	38.611	2	55.0151	88.7511	72.7234	72.1573	81.8753	86.7334	77.6373
A0A014PK96	Phosphatidylinositol transfer protein SFH5 OS=Metarhizium robertsii OX=568076 GN=X797_010731 PE=3 SV=1	X797_010731	ATFGNVDDFIR	11	Unmodified	_ATFGNVDDFIR_	38.611	2	55.0151	202.581	159.77	131.147	189.15	80.6659	124.13
A0A014PK96	Phosphatidylinositol transfer protein SFH5 OS=Metarhizium robertsii OX=568076 GN=X797_010731 PE=3 SV=1	X797_010731	KIQAGKLVTEPFDESK	16	GlyGly (K)	_KIQAGK[GlyGly (K)]LVTEPFDESK_	38.611	3	55.0151	173.98	329.107	211.198	45.2555	51.214	52.3945
A0A014PK96	Phosphatidylinositol transfer protein SFH5 OS=Metarhizium robertsii OX=568076 GN=X797_010731 PE=3 SV=1	X797_010731	MDPDVKAATK	10	GlyGly (K)	_MDPDVK[GlyGly (K)]AATK_	38.611	2	55.0151	97.9356	180.209	162.337	103.01	86.0836	83.3906
A0A014PK96	Phosphatidylinositol transfer protein SFH5 OS=Metarhizium robertsii OX=568076 GN=X797_010731 PE=3 SV=1	X797_010731	LVTEPFDESK	10	Unmodified	_LVTEPFDESK_	38.611	2	55.0151	96.1861	85.8218	119.464	100.26		56.7489
A0A014PK96	Phosphatidylinositol transfer protein SFH5 OS=Metarhizium robertsii OX=568076 GN=X797_010731 PE=3 SV=1	X797_010731	VALMELGVQKLR	12	GlyGly (K)	_VALMELGVQK[GlyGly (K)]LR_	38.611	2	55.0151	2092.71	2549.78	1153.38	104.871		25.934
A0A014PK96	Phosphatidylinositol transfer protein SFH5 OS=Metarhizium robertsii OX=568076 GN=X797_010731 PE=3 SV=1	X797_010731	QLTSALEWR	9	Unmodified	_QLTSALEWR_	38.611	2	55.0151	156.802	130.419	128.497	193.238		105.817
A0A014PK96	Phosphatidylinositol transfer protein SFH5 OS=Metarhizium robertsii OX=568076 GN=X797_010731 PE=3 SV=1	X797_010731	FGDLGFVTVHKDANGEK	17	GlyGly (K)	_FGDLGFVTVHK[GlyGly (K)]DANGEK_	38.611	3	55.0151	62.3928	91.2382	39.8416	15.838	21.677
A0A014PK96	Phosphatidylinositol transfer protein SFH5 OS=Metarhizium robertsii OX=568076 GN=X797_010731 PE=3 SV=1	X797_010731	FGDLGFVTVHK	11	Unmodified	_FGDLGFVTVHK_	38.611	2	55.0151	61.3691	70.7046	60.5494			13.606
A0A014PK96	Phosphatidylinositol transfer protein SFH5 OS=Metarhizium robertsii OX=568076 GN=X797_010731 PE=3 SV=1	X797_010731	EYGGQGPSVKEGETVK	16	GlyGly (K)	_EYGGQGPSVK[GlyGly (K)]EGETVK_	38.611	2	55.0151	9.29698	12.3399	7.52935			24.0206
A0A014PLQ2	sterol 3beta-glucosyltransferase OS=Metarhizium robertsii OX=568076 GN=X797_009444 PE=3 SV=1	X797_009444	LKGDVLSYYR	10	GlyGly (K)	_LK[GlyGly (K)]GDVLSYYR_	163.125	2	51.6857	107.99	128.095	142.131	166.517	117.762	43.8557
A0A014PLQ2	sterol 3beta-glucosyltransferase OS=Metarhizium robertsii OX=568076 GN=X797_009444 PE=3 SV=1	X797_009444	ADSAPSAKEWVK	12	GlyGly (K)	_ADSAPSAK[GlyGly (K)]EWVK_	163.125	2	51.6857	39.3129	50.0084	216.882	58.3445	73.0236	112.654
A0A014PLQ2	sterol 3beta-glucosyltransferase OS=Metarhizium robertsii OX=568076 GN=X797_009444 PE=3 SV=1	X797_009444	TKLILPLK	8	GlyGly (K)	_TK[GlyGly (K)]LILPLK_	163.125	2	51.6857	66.61	38.1787	23.3605	74.3179	82.8424	160.48
A0A014PLQ2	sterol 3beta-glucosyltransferase OS=Metarhizium robertsii OX=568076 GN=X797_009444 PE=3 SV=1	X797_009444	NKTLGLPNTSLEK	13	GlyGly (K)	_NK[GlyGly (K)]TLGLPNTSLEK_	163.125	2	51.6857	27.3759	37.9835	23.2652	71.666	88.5956	148.648
A0A014PLQ2	sterol 3beta-glucosyltransferase OS=Metarhizium robertsii OX=568076 GN=X797_009444 PE=3 SV=1	X797_009444	EAIKVLK	7	GlyGly (K)	_EAIK[GlyGly (K)]VLK_	163.125	2	51.6857	12.802	17.6687		27.7854	31.7112	82.7884
A0A014PLQ2	sterol 3beta-glucosyltransferase OS=Metarhizium robertsii OX=568076 GN=X797_009444 PE=3 SV=1	X797_009444	IGYSGLTVVIR	11	Unmodified	_IGYSGLTVVIR_	163.125	2	51.6857	18.4279		6.33877	13.0821	13.2516	21.6583
A0A014PLQ2	sterol 3beta-glucosyltransferase OS=Metarhizium robertsii OX=568076 GN=X797_009444 PE=3 SV=1	X797_009444	KLSEGLGGVGK	11	GlyGly (K)	_K[GlyGly (K)]LSEGLGGVGK_	163.125	2	51.6857			21.7065	57.9541	85.5176	148.352
A0A014PLQ2	sterol 3beta-glucosyltransferase OS=Metarhizium robertsii OX=568076 GN=X797_009444 PE=3 SV=1	X797_009444	ILVEDASSTKQTPGK	15	GlyGly (K)	_ILVEDASSTK[GlyGly (K)]QTPGK_	163.125	2	51.6857	7.93532			11.4611	5.36492	40.4876
A0A014PLQ2	sterol 3beta-glucosyltransferase OS=Metarhizium robertsii OX=568076 GN=X797_009444 PE=3 SV=1	X797_009444	ELSGFIQKAR	10	GlyGly (K)	_ELSGFIQK[GlyGly (K)]AR_	163.125	2	51.6857				56.8392	80.6124	139.587
A0A014PLQ2	sterol 3beta-glucosyltransferase OS=Metarhizium robertsii OX=568076 GN=X797_009444 PE=3 SV=1	X797_009444	DKGVDTAIQNIYR	13	GlyGly (K)	_DK[GlyGly (K)]GVDTAIQNIYR_	163.125	2	51.6857				58.517	54.1657	151.034
A0A014PLQ2	sterol 3beta-glucosyltransferase OS=Metarhizium robertsii OX=568076 GN=X797_009444 PE=3 SV=1	X797_009444	LILPLKDIETAHK	13	GlyGly (K)	_LILPLK[GlyGly (K)]DIETAHK_	163.125	3	51.6857	21.5568			14.7696	20.1154	56.5247
A0A014PLQ2	sterol 3beta-glucosyltransferase OS=Metarhizium robertsii OX=568076 GN=X797_009444 PE=3 SV=1	X797_009444	LILPLKDIETAHK	13	GlyGly (K)	_LILPLK[GlyGly (K)]DIETAHK_	163.125	2	51.6857	21.5568			14.7696	20.1154	56.5247
A0A014PLQ2	sterol 3beta-glucosyltransferase OS=Metarhizium robertsii OX=568076 GN=X797_009444 PE=3 SV=1	X797_009444	TYNFKADSAPSAK	13	GlyGly (K)	_TYNFK[GlyGly (K)]ADSAPSAK_	163.125	2	51.6857				25.4548	22.6714	33.6293
A0A014PLQ2	sterol 3beta-glucosyltransferase OS=Metarhizium robertsii OX=568076 GN=X797_009444 PE=3 SV=1	X797_009444	DALKSAR	7	GlyGly (K)	_DALK[GlyGly (K)]SAR_	163.125	2	51.6857					154.089	168.04
A0A014PMG8	Amidophosphoribosyltransferase OS=Metarhizium robertsii OX=568076 GN=X797_008971 PE=3 SV=1	X797_008971	AKVDDIFK	8	GlyGly (K)	_AK[GlyGly (K)]VDDIFK_	61.102	2	50.9611	189.298	210.199	123.361	32.0518	307.722	151.746
A0A014PMG8	Amidophosphoribosyltransferase OS=Metarhizium robertsii OX=568076 GN=X797_008971 PE=3 SV=1	X797_008971	KFSFVESEFQGK	12	GlyGly (K)	_K[GlyGly (K)]FSFVESEFQGK_	61.102	2	50.9611	29.4394	22.3707	43.1434	124.122	144.742	132.99
A0A014PMG8	Amidophosphoribosyltransferase OS=Metarhizium robertsii OX=568076 GN=X797_008971 PE=3 SV=1	X797_008971	KFSFVESEFQGK	12	GlyGly (K)	_K[GlyGly (K)]FSFVESEFQGK_	61.102	3	50.9611	29.4394	22.3707	43.1434	124.122	144.742	132.99
A0A014PMG8	Amidophosphoribosyltransferase OS=Metarhizium robertsii OX=568076 GN=X797_008971 PE=3 SV=1	X797_008971	VFQCKGLGLASEVFSDGR	18	Carbamidomethyl (C),GlyGly (K)	_VFQC[Carbamidomethyl (C)]K[GlyGly (K)]GLGLASEVFSDGR_	61.102	3	50.9611	7.80775	17.0036	14.2638	283.03	240.72	363.902
A0A014PMG8	Amidophosphoribosyltransferase OS=Metarhizium robertsii OX=568076 GN=X797_008971 PE=3 SV=1	X797_008971	IKLVLGEK	8	GlyGly (K)	_IK[GlyGly (K)]LVLGEK_	61.102	2	50.9611	36.2385		31.1279	250.057	259.653	250.218
A0A014PMG8	Amidophosphoribosyltransferase OS=Metarhizium robertsii OX=568076 GN=X797_008971 PE=3 SV=1	X797_008971	LGKPYVTALVKNR	13	GlyGly (K)	_LGKPYVTALVK[GlyGly (K)]NR_	61.102	3	50.9611	25.7106		26.9836	93.8763	105.144	162.932
A0A014PMG8	Amidophosphoribosyltransferase OS=Metarhizium robertsii OX=568076 GN=X797_008971 PE=3 SV=1	X797_008971	NLVIVDDSIVR	11	Unmodified	_NLVIVDDSIVR_	61.102	2	50.9611	17.4039			33.7969	44.8593	64.1572
A0A014PMG8	Amidophosphoribosyltransferase OS=Metarhizium robertsii OX=568076 GN=X797_008971 PE=3 SV=1	X797_008971	TFILPDQASR	10	Unmodified	_TFILPDQASR_	61.102	2	50.9611				54.6435		153.503
A0A014PMG8	Amidophosphoribosyltransferase OS=Metarhizium robertsii OX=568076 GN=X797_008971 PE=3 SV=1	X797_008971	GLGLASEVFSDGR	13	Unmodified	_GLGLASEVFSDGR_	61.102	2	50.9611					11.7522	53.6701
A0A014PMG8	Amidophosphoribosyltransferase OS=Metarhizium robertsii OX=568076 GN=X797_008971 PE=3 SV=1	X797_008971	FSFVESEFQGK	11	Unmodified	_FSFVESEFQGK_	61.102	2	50.9611						43.525
A0A014PML5	Glutathione reductase OS=Metarhizium robertsii OX=568076 GN=X797_008842 PE=3 SV=1	X797_008842	KILIAVGGR	9	GlyGly (K)	_K[GlyGly (K)]ILIAVGGR_	50.642	2	53.5115	62.3528	1412.87	2898.51	1478.1	1669.96	1472.4
A0A014PML5	Glutathione reductase OS=Metarhizium robertsii OX=568076 GN=X797_008842 PE=3 SV=1	X797_008842	LTVTYKDAEGK	11	GlyGly (K)	_LTVTYK[GlyGly (K)]DAEGK_	50.642	2	53.5115	88.5593	184.101	106.954	724.761	825.904	1840.2
A0A014PML5	Glutathione reductase OS=Metarhizium robertsii OX=568076 GN=X797_008842 PE=3 SV=1	X797_008842	LFGPAEFSTQK	11	Unmodified	_LFGPAEFSTQK_	50.642	2	53.5115	519.386	718.854	530.348	383.688	305.881	464.316
A0A014PML5	Glutathione reductase OS=Metarhizium robertsii OX=568076 GN=X797_008842 PE=3 SV=1	X797_008842	DNIKVYK	7	GlyGly (K)	_DNIK[GlyGly (K)]VYK_	50.642	2	53.5115	55.8362	51.0288	75.6848	752.615	730.625	730
A0A014PML5	Glutathione reductase OS=Metarhizium robertsii OX=568076 GN=X797_008842 PE=3 SV=1	X797_008842	LIVTGPEER	9	Unmodified	_LIVTGPEER_	50.642	2	53.5115	244.237	165.349	339.317	106.374	66.8259	135.032
A0A014PML5	Glutathione reductase OS=Metarhizium robertsii OX=568076 GN=X797_008842 PE=3 SV=1	X797_008842	VEYLHGWGR	9	Unmodified	_VEYLHGWGR_	50.642	2	53.5115	130.724	141.671	128.36	148.096	191.094	212.275
A0A014PML5	Glutathione reductase OS=Metarhizium robertsii OX=568076 GN=X797_008842 PE=3 SV=1	X797_008842	ETDYLVLGGGSGGLGSAR	18	Unmodified	_ETDYLVLGGGSGGLGSAR_	50.642	2	53.5115	97.699	43.3809	129.279	57.395	53.7106	62.4588
A0A014PML5	Glutathione reductase OS=Metarhizium robertsii OX=568076 GN=X797_008842 PE=3 SV=1	X797_008842	KVTYNAAAIAETLHEAK	17	GlyGly (K)	_K[GlyGly (K)]VTYNAAAIAETLHEAK_	50.642	3	53.5115	49.8893	87.8929	105.256	581.172	553.74	631.676
A0A014PML5	Glutathione reductase OS=Metarhizium robertsii OX=568076 GN=X797_008842 PE=3 SV=1	X797_008842	KVTYNAAAIAETLHEAK	17	Unmodified	_KVTYNAAAIAETLHEAK_	50.642	3	53.5115	49.8893	87.8929	105.256	581.172	553.74	631.676
A0A014PML5	Glutathione reductase OS=Metarhizium robertsii OX=568076 GN=X797_008842 PE=3 SV=1	X797_008842	KVTYNAAAIAETLHEAK	17	GlyGly (K)	_K[GlyGly (K)]VTYNAAAIAETLHEAK_	50.642	2	53.5115	49.8893	87.8929	105.256	581.172	553.74	631.676
A0A014PML5	Glutathione reductase OS=Metarhizium robertsii OX=568076 GN=X797_008842 PE=3 SV=1	X797_008842	YGKDNIK	7	GlyGly (K)	_YGK[GlyGly (K)]DNIK_	50.642	2	53.5115		243.23	180.747	661.17	636.436	772.844
A0A014PML5	Glutathione reductase OS=Metarhizium robertsii OX=568076 GN=X797_008842 PE=3 SV=1	X797_008842	NQVEVTLDDGSK	12	Unmodified	_NQVEVTLDDGSK_	50.642	2	53.5115	79.7149	79.4392	126.632	71.3016	57.5352
A0A014PML5	Glutathione reductase OS=Metarhizium robertsii OX=568076 GN=X797_008842 PE=3 SV=1	X797_008842	DAEGKESSVSDVDHLIWAVGR	21	GlyGly (K)	_DAEGK[GlyGly (K)]ESSVSDVDHLIWAVGR_	50.642	3	53.5115			14.8911	57.9672	60.0514	157.471
A0A014PML5	Glutathione reductase OS=Metarhizium robertsii OX=568076 GN=X797_008842 PE=3 SV=1	X797_008842	LGGTCVNVGCVPKK	14	2 Carbamidomethyl (C),GlyGly (K)	_LGGTC[Carbamidomethyl (C)]VNVGC[Carbamidomethyl (C)]VPK[GlyGly (K)]K_	50.642	2	53.5115			31.6002	606.007	542.495	781.134
A0A014PML5	Glutathione reductase OS=Metarhizium robertsii OX=568076 GN=X797_008842 PE=3 SV=1	X797_008842	LGGTCVNVGCVPKK	14	2 Carbamidomethyl (C),GlyGly (K)	_LGGTC[Carbamidomethyl (C)]VNVGC[Carbamidomethyl (C)]VPK[GlyGly (K)]K_	50.642	3	53.5115			31.6002	606.007	542.495	781.134
A0A014PML5	Glutathione reductase OS=Metarhizium robertsii OX=568076 GN=X797_008842 PE=3 SV=1	X797_008842	NLGNDKVEYLHGWGR	15	GlyGly (K)	_NLGNDK[GlyGly (K)]VEYLHGWGR_	50.642	3	53.5115	46.0866	59.3879	35.9261	556.876	523.015	774.268
A0A014PML5	Glutathione reductase OS=Metarhizium robertsii OX=568076 GN=X797_008842 PE=3 SV=1	X797_008842	NLGNDKVEYLHGWGR	15	GlyGly (K)	_NLGNDK[GlyGly (K)]VEYLHGWGR_	50.642	2	53.5115	46.0866	59.3879	35.9261	556.876	523.015	774.268
A0A014PML5	Glutathione reductase OS=Metarhizium robertsii OX=568076 GN=X797_008842 PE=3 SV=1	X797_008842	LGVNLHKESQATK	13	GlyGly (K)	_LGVNLHK[GlyGly (K)]ESQATK_	50.642	3	53.5115	83.6322	98.6294	131.411	307.677	378.689	949.974
A0A014PML5	Glutathione reductase OS=Metarhizium robertsii OX=568076 GN=X797_008842 PE=3 SV=1	X797_008842	LGVNLHKESQATK	13	GlyGly (K)	_LGVNLHK[GlyGly (K)]ESQATK_	50.642	2	53.5115	83.6322	98.6294	131.411	307.677	378.689	949.974
A0A014PML5	Glutathione reductase OS=Metarhizium robertsii OX=568076 GN=X797_008842 PE=3 SV=1	X797_008842	TPMTKDIGLEEAGIK	15	GlyGly (K)	_TPMTK[GlyGly (K)]DIGLEEAGIK_	50.642	2	53.5115	18.6676	33.3517	33.4989	259.807	255.452	470.373
A0A014PML5	Glutathione reductase OS=Metarhizium robertsii OX=568076 GN=X797_008842 PE=3 SV=1	X797_008842	TPMTKDIGLEEAGIK	15	GlyGly (K),Oxidation (M)	_TPM[Oxidation (M)]TK[GlyGly (K)]DIGLEEAGIK_	50.642	3	53.5115	18.6676	33.3517	33.4989	259.807	255.452	470.373
A0A014PML5	Glutathione reductase OS=Metarhizium robertsii OX=568076 GN=X797_008842 PE=3 SV=1	X797_008842	TPMTKDIGLEEAGIK	15	GlyGly (K),Oxidation (M)	_TPM[Oxidation (M)]TK[GlyGly (K)]DIGLEEAGIK_	50.642	2	53.5115	18.6676	33.3517	33.4989	259.807	255.452	470.373
A0A014PML5	Glutathione reductase OS=Metarhizium robertsii OX=568076 GN=X797_008842 PE=3 SV=1	X797_008842	TPMTKDIGLEEAGIK	15	GlyGly (K)	_TPMTK[GlyGly (K)]DIGLEEAGIK_	50.642	3	53.5115	18.6676	33.3517	33.4989	259.807	255.452	470.373
A0A014PML5	Glutathione reductase OS=Metarhizium robertsii OX=568076 GN=X797_008842 PE=3 SV=1	X797_008842	LLSKNQVEVTLDDGSK	16	GlyGly (K)	_LLSK[GlyGly (K)]NQVEVTLDDGSK_	50.642	3	53.5115	10.5426			42.2292	62.9496	80.0471
A0A014PML5	Glutathione reductase OS=Metarhizium robertsii OX=568076 GN=X797_008842 PE=3 SV=1	X797_008842	LLSKNQVEVTLDDGSK	16	GlyGly (K)	_LLSK[GlyGly (K)]NQVEVTLDDGSK_	50.642	2	53.5115	10.5426			42.2292	62.9496	80.0471
A0A014PML5	Glutathione reductase OS=Metarhizium robertsii OX=568076 GN=X797_008842 PE=3 SV=1	X797_008842	PSSPPQIPGAELGINSDGFFDIDKRPK	27	GlyGly (K)	_PSSPPQIPGAELGINSDGFFDIDK[GlyGly (K)]RPK_	50.642	4	53.5115			7.82021	29.1893	81.7997	189.543
A0A014PML5	Glutathione reductase OS=Metarhizium robertsii OX=568076 GN=X797_008842 PE=3 SV=1	X797_008842	MASSKFGAK	9	GlyGly (K)	_MASSK[GlyGly (K)]FGAK_	50.642	2	53.5115				373.136	341.215	466.131
A0A014PML5	Glutathione reductase OS=Metarhizium robertsii OX=568076 GN=X797_008842 PE=3 SV=1	X797_008842	MASSKFGAK	9	GlyGly (K),Oxidation (M)	_M[Oxidation (M)]ASSK[GlyGly (K)]FGAK_	50.642	2	53.5115				373.136	341.215	466.131
A0A014PML5	Glutathione reductase OS=Metarhizium robertsii OX=568076 GN=X797_008842 PE=3 SV=1	X797_008842	FGAKAMVVEAAR	12	GlyGly (K)	_FGAK[GlyGly (K)]AMVVEAAR_	50.642	2	53.5115				420.098	426.291	523.853
A0A014PML5	Glutathione reductase OS=Metarhizium robertsii OX=568076 GN=X797_008842 PE=3 SV=1	X797_008842	ESQATKIEK	9	GlyGly (K)	_ESQATK[GlyGly (K)]IEK_	50.642	2	53.5115				116.915	191.064	206.098
A0A014PML5	Glutathione reductase OS=Metarhizium robertsii OX=568076 GN=X797_008842 PE=3 SV=1	X797_008842	NANGKLTVTYK	11	GlyGly (K)	_NANGK[GlyGly (K)]LTVTYK_	50.642	2	53.5115				90.2016	86.4716	233.443
A0A014PML5	Glutathione reductase OS=Metarhizium robertsii OX=568076 GN=X797_008842 PE=3 SV=1	X797_008842	APITKETDYLVLGGGSGGLGSAR	23	GlyGly (K)	_APITK[GlyGly (K)]ETDYLVLGGGSGGLGSAR_	50.642	3	53.5115				126.222	22.2646	242.822
A0A014PML5	Glutathione reductase OS=Metarhizium robertsii OX=568076 GN=X797_008842 PE=3 SV=1	X797_008842	GPTNYKLIVTGPEER	15	GlyGly (K)	_GPTNYK[GlyGly (K)]LIVTGPEER_	50.642	2	53.5115				100.408	71.6919	155.482
A0A014PML5	Glutathione reductase OS=Metarhizium robertsii OX=568076 GN=X797_008842 PE=3 SV=1	X797_008842	TGFTAMYYAMMEPEHKGPTNYK	22	GlyGly (K)	_TGFTAMYYAMMEPEHK[GlyGly (K)]GPTNYK_	50.642	3	53.5115						15.3977
A0A014PMP3	RuvB-like helicase OS=Metarhizium robertsii OX=568076 GN=X797_008882 PE=3 SV=1	X797_008882	AIGLKVR	7	GlyGly (K)	_AIGLK[GlyGly (K)]VR_	48.92	2	49.4899	329.757	371.216	290.859	576.361	881.574	892.908
A0A014PMP3	RuvB-like helicase OS=Metarhizium robertsii OX=568076 GN=X797_008882 PE=3 SV=1	X797_008882	YCLQLLTPASILAK	14	Carbamidomethyl (C)	_YC[Carbamidomethyl (C)]LQLLTPASILAK_	48.92	2	49.4899	13.8111	8.7178	9.42038	4.72747	4.92824	25.8703
A0A014PMP3	RuvB-like helicase OS=Metarhizium robertsii OX=568076 GN=X797_008882 PE=3 SV=1	X797_008882	TISTLLIGLK	10	Unmodified	_TISTLLIGLK_	48.92	2	49.4899	9.33496	6.8223			1.18744	8.68785
A0A014PMP3	RuvB-like helicase OS=Metarhizium robertsii OX=568076 GN=X797_008882 PE=3 SV=1	X797_008882	LDPSIYEAIQKER	13	GlyGly (K)	_LDPSIYEAIQK[GlyGly (K)]ER_	48.92	2	49.4899			40.741	248.132	324.608	315.292
A0A014PMP3	RuvB-like helicase OS=Metarhizium robertsii OX=568076 GN=X797_008882 PE=3 SV=1	X797_008882	IPFCPIVGSEIYSTEVKK	18	Carbamidomethyl (C),GlyGly (K)	_IPFC[Carbamidomethyl (C)]PIVGSEIYSTEVK[GlyGly (K)]K_	48.92	3	49.4899				293.034	514.623	362.71
A0A014PMP3	RuvB-like helicase OS=Metarhizium robertsii OX=568076 GN=X797_008882 PE=3 SV=1	X797_008882	MTEITEKLR	9	GlyGly (K)	_MTEITEK[GlyGly (K)]LR_	48.92	2	49.4899				89.455	99.3352	161.129
A0A014PMP3	RuvB-like helicase OS=Metarhizium robertsii OX=568076 GN=X797_008882 PE=3 SV=1	X797_008882	AEINKVVSK	9	GlyGly (K)	_AEINK[GlyGly (K)]VVSK_	48.92	2	49.4899				61.7325	59.6121	69.5791
A0A014PNS7	(2E,6E)-farnesyl diphosphate synthase OS=Metarhizium robertsii OX=568076 GN=X797_008109 PE=3 SV=1	X797_008109	ESPGKDIR	8	GlyGly (K)	_ESPGK[GlyGly (K)]DIR_	37.301	2	45.7471				147.858	171.642	223.691
A0A014PNS7	(2E,6E)-farnesyl diphosphate synthase OS=Metarhizium robertsii OX=568076 GN=X797_008109 PE=3 SV=1	X797_008109	AILKMLALK	9	GlyGly (K)	_AILK[GlyGly (K)]MLALK_	37.301	2	45.7471				71.5426	45.7745	51.0688
A0A014PNS7	(2E,6E)-farnesyl diphosphate synthase OS=Metarhizium robertsii OX=568076 GN=X797_008109 PE=3 SV=1	X797_008109	DDYQNLQSDVYSKNK	15	GlyGly (K)	_DDYQNLQSDVYSK[GlyGly (K)]NK_	37.301	2	45.7471				26.5188	18.9825	26.3386
A0A014PNS7	(2E,6E)-farnesyl diphosphate synthase OS=Metarhizium robertsii OX=568076 GN=X797_008109 PE=3 SV=1	X797_008109	NKGYCEDISEGK	12	Carbamidomethyl (C),GlyGly (K)	_NK[GlyGly (K)]GYC[Carbamidomethyl (C)]EDISEGK_	37.301	2	45.7471				21.8317	14.0197	27.7311
A0A014PPP7	Glutathione hydrolase OS=Metarhizium robertsii OX=568076 GN=X797_007289 PE=4 SV=1	X797_007289	LFATVGAAGGSR	12	Unmodified	_LFATVGAAGGSR_	61.74	2	40.7662	96.038	112.371	105.192	108.368	93.1573	113.64
A0A014PPP7	Glutathione hydrolase OS=Metarhizium robertsii OX=568076 GN=X797_007289 PE=4 SV=1	X797_007289	NYKVISR	7	GlyGly (K)	_NYK[GlyGly (K)]VISR_	61.74	2	40.7662		37.5711	234.487	86.6205	79.0652	87.4835
A0A014PPP7	Glutathione hydrolase OS=Metarhizium robertsii OX=568076 GN=X797_007289 PE=4 SV=1	X797_007289	ISDKQTLPVR	10	GlyGly (K)	_ISDK[GlyGly (K)]QTLPVR_	61.74	2	40.7662	48.7976	58.3334	110.398	36.2928	37.5637
A0A014PPX7	ATP-dependent RNA helicase OS=Metarhizium robertsii OX=568076 GN=X797_007359 PE=3 SV=1	X797_007359	NPVKIEVR	8	GlyGly (K)	_NPVK[GlyGly (K)]IEVR_	70.596	2	41.2952	58.8196			160.814	163.447	73.7806
A0A014PPX7	ATP-dependent RNA helicase OS=Metarhizium robertsii OX=568076 GN=X797_007359 PE=3 SV=1	X797_007359	PEISISEKDAAAAVDQIR	18	GlyGly (K)	_PEISISEK[GlyGly (K)]DAAAAVDQIR_	70.596	3	41.2952				163.155	150.495
A0A014PPX7	ATP-dependent RNA helicase OS=Metarhizium robertsii OX=568076 GN=X797_007359 PE=3 SV=1	X797_007359	APGKVIPK	8	GlyGly (K)	_APGK[GlyGly (K)]VIPK_	70.596	2	41.2952				38.5856	34.7785	52.4041
A0A014PPX7	ATP-dependent RNA helicase OS=Metarhizium robertsii OX=568076 GN=X797_007359 PE=3 SV=1	X797_007359	PATQKLPALAQLLEK	15	GlyGly (K)	_PATQK[GlyGly (K)]LPALAQLLEK_	70.596	3	41.2952				7.53782	9.78196	16.3347
A0A014PQC0	Glyceraldehyde-3-phosphate dehydrogenase OS=Metarhizium robertsii OX=568076 GN=X797_007003 PE=3 SV=1	X797_007003	VKFFTER	7	GlyGly (K)	_VK[GlyGly (K)]FFTER_	36.094	2	57.5194	34854.4	56540.4	66680.4	31837.7	35293.9	21345.7
A0A014PQC0	Glyceraldehyde-3-phosphate dehydrogenase OS=Metarhizium robertsii OX=568076 GN=X797_007003 PE=3 SV=1	X797_007003	SAGAEYIVESTGVFTTTDK	19	Unmodified	_SAGAEYIVESTGVFTTTDK_	36.094	2	57.5194	12931.7	19080.5	23368.3	13407.7	22542.9	9446.55
A0A014PQC0	Glyceraldehyde-3-phosphate dehydrogenase OS=Metarhizium robertsii OX=568076 GN=X797_007003 PE=3 SV=1	X797_007003	SAGAEYIVESTGVFTTTDK	19	Unmodified	_SAGAEYIVESTGVFTTTDK_	36.094	3	57.5194	12931.7	19080.5	23368.3	13407.7	22542.9	9446.55
A0A014PQC0	Glyceraldehyde-3-phosphate dehydrogenase OS=Metarhizium robertsii OX=568076 GN=X797_007003 PE=3 SV=1	X797_007003	GAAQNIIPSSTGAAKAVGK	19	GlyGly (K)	_GAAQNIIPSSTGAAK[GlyGly (K)]AVGK_	36.094	2	57.5194	11428.1	19782.8	21773.2	8597.45	8443.83	3492.74
A0A014PQC0	Glyceraldehyde-3-phosphate dehydrogenase OS=Metarhizium robertsii OX=568076 GN=X797_007003 PE=3 SV=1	X797_007003	GAAQNIIPSSTGAAKAVGK	19	GlyGly (K)	_GAAQNIIPSSTGAAK[GlyGly (K)]AVGK_	36.094	3	57.5194	11428.1	19782.8	21773.2	8597.45	8443.83	3492.74
A0A014PQC0	Glyceraldehyde-3-phosphate dehydrogenase OS=Metarhizium robertsii OX=568076 GN=X797_007003 PE=3 SV=1	X797_007003	GASYDEIKEAIK	12	GlyGly (K)	_GASYDEIK[GlyGly (K)]EAIK_	36.094	2	57.5194	11996.1	19041.8	22070.7	4229.18	7057.41	1064.75
A0A014PQC0	Glyceraldehyde-3-phosphate dehydrogenase OS=Metarhizium robertsii OX=568076 GN=X797_007003 PE=3 SV=1	X797_007003	GAAQNIIPSSTGAAK	15	Unmodified	_GAAQNIIPSSTGAAK_	36.094	2	57.5194	10909.8	6704.83	11980.9	11496.8	8987.53	7012.92
A0A014PQC0	Glyceraldehyde-3-phosphate dehydrogenase OS=Metarhizium robertsii OX=568076 GN=X797_007003 PE=3 SV=1	X797_007003	KVKFFTER	8	GlyGly (K)	_KVK[GlyGly (K)]FFTER_	36.094	2	57.5194	3808.28	3130.73	7609.21	3571	4081.59	2523.96
A0A014PQC0	Glyceraldehyde-3-phosphate dehydrogenase OS=Metarhizium robertsii OX=568076 GN=X797_007003 PE=3 SV=1	X797_007003	KVKFFTER	8	GlyGly (K)	_K[GlyGly (K)]VKFFTER_	36.094	2	57.5194	3808.28	3130.73	7609.21	3571	4081.59	2523.96
A0A014PQC0	Glyceraldehyde-3-phosphate dehydrogenase OS=Metarhizium robertsii OX=568076 GN=X797_007003 PE=3 SV=1	X797_007003	TVDGPSGKDWR	11	GlyGly (K)	_TVDGPSGK[GlyGly (K)]DWR_	36.094	2	57.5194	2436.81	3623.13	4262.12	1954.99	2196.16	1243.52
A0A014PQC0	Glyceraldehyde-3-phosphate dehydrogenase OS=Metarhizium robertsii OX=568076 GN=X797_007003 PE=3 SV=1	X797_007003	TVDGPSGKDWR	11	GlyGly (K)	_TVDGPSGK[GlyGly (K)]DWR_	36.094	3	57.5194	2436.81	3623.13	4262.12	1954.99	2196.16	1243.52
A0A014PQC0	Glyceraldehyde-3-phosphate dehydrogenase OS=Metarhizium robertsii OX=568076 GN=X797_007003 PE=3 SV=1	X797_007003	YDSSHGIFK	9	Unmodified	_YDSSHGIFK_	36.094	2	57.5194	3112.41	3076.48	5301.3	3331.13	2190.8	1822.64
A0A014PQC0	Glyceraldehyde-3-phosphate dehydrogenase OS=Metarhizium robertsii OX=568076 GN=X797_007003 PE=3 SV=1	X797_007003	IEKGASYDEIK	11	GlyGly (K)	_IEK[GlyGly (K)]GASYDEIK_	36.094	2	57.5194	642.149	1004.12	1159.45	1511.33	1436.96	1165.14
A0A014PQC0	Glyceraldehyde-3-phosphate dehydrogenase OS=Metarhizium robertsii OX=568076 GN=X797_007003 PE=3 SV=1	X797_007003	IEKGASYDEIK	11	GlyGly (K)	_IEK[GlyGly (K)]GASYDEIK_	36.094	3	57.5194	642.149	1004.12	1159.45	1511.33	1436.96	1165.14
A0A014PQC0	Glyceraldehyde-3-phosphate dehydrogenase OS=Metarhizium robertsii OX=568076 GN=X797_007003 PE=3 SV=1	X797_007003	FTIVEGLMTTVHSYTATQK	19	Oxidation (M)	_FTIVEGLM[Oxidation (M)]TTVHSYTATQK_	36.094	3	57.5194	824.702	871.549	1203.17	919.368	1354.7	485.511
A0A014PQC0	Glyceraldehyde-3-phosphate dehydrogenase OS=Metarhizium robertsii OX=568076 GN=X797_007003 PE=3 SV=1	X797_007003	FTIVEGLMTTVHSYTATQK	19	Unmodified	_FTIVEGLMTTVHSYTATQK_	36.094	3	57.5194	824.702	871.549	1203.17	919.368	1354.7	485.511
A0A014PQC0	Glyceraldehyde-3-phosphate dehydrogenase OS=Metarhizium robertsii OX=568076 GN=X797_007003 PE=3 SV=1	X797_007003	EAIKEAANGPLK	12	GlyGly (K)	_EAIK[GlyGly (K)]EAANGPLK_	36.094	2	57.5194	1670.88	2418.11	2677.6	1142.9	1142.51	789.964
A0A014PQC0	Glyceraldehyde-3-phosphate dehydrogenase OS=Metarhizium robertsii OX=568076 GN=X797_007003 PE=3 SV=1	X797_007003	FTIVEGLMTTVHSYTATQKTVDGPSGK	27	GlyGly (K),Oxidation (M)	_FTIVEGLM[Oxidation (M)]TTVHSYTATQK[GlyGly (K)]TVDGPSGK_	36.094	3	57.5194	352.692	520.086	783.695	528.211	648.516	406.303
A0A014PQC0	Glyceraldehyde-3-phosphate dehydrogenase OS=Metarhizium robertsii OX=568076 GN=X797_007003 PE=3 SV=1	X797_007003	FTIVEGLMTTVHSYTATQKTVDGPSGK	27	GlyGly (K)	_FTIVEGLMTTVHSYTATQK[GlyGly (K)]TVDGPSGK_	36.094	3	57.5194	352.692	520.086	783.695	528.211	648.516	406.303
A0A014PQC0	Glyceraldehyde-3-phosphate dehydrogenase OS=Metarhizium robertsii OX=568076 GN=X797_007003 PE=3 SV=1	X797_007003	AGISLNKNFVK	11	GlyGly (K)	_AGISLNK[GlyGly (K)]NFVK_	36.094	2	57.5194	357.39	609.774	366.344	272.375	379.726	246.305
A0A014PQC0	Glyceraldehyde-3-phosphate dehydrogenase OS=Metarhizium robertsii OX=568076 GN=X797_007003 PE=3 SV=1	X797_007003	AGISLNKNFVK	11	GlyGly (K)	_AGISLNK[GlyGly (K)]NFVK_	36.094	3	57.5194	357.39	609.774	366.344	272.375	379.726	246.305
A0A014PQC0	Glyceraldehyde-3-phosphate dehydrogenase OS=Metarhizium robertsii OX=568076 GN=X797_007003 PE=3 SV=1	X797_007003	LVSWYDNEWGYSR	13	Unmodified	_LVSWYDNEWGYSR_	36.094	2	57.5194	456.358	520.605	786.341	781.667	947.563	616.239
A0A014PQC0	Glyceraldehyde-3-phosphate dehydrogenase OS=Metarhizium robertsii OX=568076 GN=X797_007003 PE=3 SV=1	X797_007003	YDSSHGIFKGDIK	13	GlyGly (K)	_YDSSHGIFK[GlyGly (K)]GDIK_	36.094	3	57.5194	218.207	259.644	299.436	307.441	336.98	389.008
A0A014PQC0	Glyceraldehyde-3-phosphate dehydrogenase OS=Metarhizium robertsii OX=568076 GN=X797_007003 PE=3 SV=1	X797_007003	YDSSHGIFKGDIK	13	GlyGly (K)	_YDSSHGIFK[GlyGly (K)]GDIK_	36.094	2	57.5194	218.207	259.644	299.436	307.441	336.98	389.008
A0A014PQC0	Glyceraldehyde-3-phosphate dehydrogenase OS=Metarhizium robertsii OX=568076 GN=X797_007003 PE=3 SV=1	X797_007003	ADVISNASCTTNCLAPLAK	19	2 Carbamidomethyl (C)	_ADVISNASC[Carbamidomethyl (C)]TTNC[Carbamidomethyl (C)]LAPLAK_	36.094	2	57.5194	515.931	486.145	636.024	679.619	430.726	296.077
A0A014PQC0	Glyceraldehyde-3-phosphate dehydrogenase OS=Metarhizium robertsii OX=568076 GN=X797_007003 PE=3 SV=1	X797_007003	VLDLLAYIAK	10	Unmodified	_VLDLLAYIAK_	36.094	2	57.5194	230.315	267.655	419.952	308.106	427.016	358.316
A0A014PQC0	Glyceraldehyde-3-phosphate dehydrogenase OS=Metarhizium robertsii OX=568076 GN=X797_007003 PE=3 SV=1	X797_007003	AKAHLAGGAK	10	GlyGly (K)	_AK[GlyGly (K)]AHLAGGAK_	36.094	2	57.5194	331.052	128.042	127.932	525.899	84.7619	129.115
A0A014PQC0	Glyceraldehyde-3-phosphate dehydrogenase OS=Metarhizium robertsii OX=568076 GN=X797_007003 PE=3 SV=1	X797_007003	ADVISNASCTTNCLAPLAKVIHDK	24	2 Carbamidomethyl (C),GlyGly (K)	_ADVISNASC[Carbamidomethyl (C)]TTNC[Carbamidomethyl (C)]LAPLAK[GlyGly (K)]VIHDK_	36.094	3	57.5194	158.959	246.153	269.852	216.193	195.903	93.3877
A0A014PQC0	Glyceraldehyde-3-phosphate dehydrogenase OS=Metarhizium robertsii OX=568076 GN=X797_007003 PE=3 SV=1	X797_007003	AVGKVIPDLNGK	12	GlyGly (K)	_AVGK[GlyGly (K)]VIPDLNGK_	36.094	2	57.5194	127.589	114.595	126.975	206.635	263.903	201.999
A0A014PQC0	Glyceraldehyde-3-phosphate dehydrogenase OS=Metarhizium robertsii OX=568076 GN=X797_007003 PE=3 SV=1	X797_007003	VVISAPSADAPMYVMGVNEKTYDGK	25	GlyGly (K)	_VVISAPSADAPMYVMGVNEK[GlyGly (K)]TYDGK_	36.094	3	57.5194	121.018	176.225	122.283	106.866	192.153	152.843
A0A014PQC0	Glyceraldehyde-3-phosphate dehydrogenase OS=Metarhizium robertsii OX=568076 GN=X797_007003 PE=3 SV=1	X797_007003	DPSAIPWK	8	Unmodified	_DPSAIPWK_	36.094	2	57.5194	133.442	137.547	285.298	160.506	64.9474	74.3837
A0A014PQC0	Glyceraldehyde-3-phosphate dehydrogenase OS=Metarhizium robertsii OX=568076 GN=X797_007003 PE=3 SV=1	X797_007003	VLDLLAYIAKVDAGK	15	GlyGly (K)	_VLDLLAYIAK[GlyGly (K)]VDAGK_	36.094	2	57.5194	79.8475	112.502	56.3543	127.145	133.582	124.349
A0A014PQC0	Glyceraldehyde-3-phosphate dehydrogenase OS=Metarhizium robertsii OX=568076 GN=X797_007003 PE=3 SV=1	X797_007003	GASYDEIK	8	Unmodified	_GASYDEIK_	36.094	2	57.5194	106.801	91.9361	118.219	108.43	72.9851	65.0864
A0A014PQC0	Glyceraldehyde-3-phosphate dehydrogenase OS=Metarhizium robertsii OX=568076 GN=X797_007003 PE=3 SV=1	X797_007003	EADGLVVNGK	10	Unmodified	_EADGLVVNGK_	36.094	2	57.5194	102.882	77.21	147.364	112.389	51.7862	64.8012
A0A014PQC0	Glyceraldehyde-3-phosphate dehydrogenase OS=Metarhizium robertsii OX=568076 GN=X797_007003 PE=3 SV=1	X797_007003	VIPDLNGK	8	Unmodified	_VIPDLNGK_	36.094	2	57.5194	58.7001	103.775	126.009	96.4753	46.5198	59.9765
A0A014PQC0	Glyceraldehyde-3-phosphate dehydrogenase OS=Metarhizium robertsii OX=568076 GN=X797_007003 PE=3 SV=1	X797_007003	TYDGKADVISNASCTTNCLAPLAK	24	2 Carbamidomethyl (C),GlyGly (K)	_TYDGK[GlyGly (K)]ADVISNASC[Carbamidomethyl (C)]TTNC[Carbamidomethyl (C)]LAPLAK_	36.094	3	57.5194	4.32843	4.85387		10.3855	16.2985	29.3309
A0A014PQC0	Glyceraldehyde-3-phosphate dehydrogenase OS=Metarhizium robertsii OX=568076 GN=X797_007003 PE=3 SV=1	X797_007003	VIHDKFTIVEGLMTTVHSYTATQKTVDGPSGK	32	Unmodified	_VIHDKFTIVEGLMTTVHSYTATQKTVDGPSGK_	36.094	4	57.5194			45.3022		66.8523	37.9683
A0A014PQC0	Glyceraldehyde-3-phosphate dehydrogenase OS=Metarhizium robertsii OX=568076 GN=X797_007003 PE=3 SV=1	X797_007003	KVVISAPSADAPMYVMGVNEK	21	GlyGly (K)	_K[GlyGly (K)]VVISAPSADAPMYVMGVNEK_	36.094	3	57.5194			24.7242	32.1481	25.56	55.7127
A0A014PQC0	Glyceraldehyde-3-phosphate dehydrogenase OS=Metarhizium robertsii OX=568076 GN=X797_007003 PE=3 SV=1	X797_007003	AHLAGGAKK	9	GlyGly (K)	_AHLAGGAK[GlyGly (K)]K_	36.094	2	57.5194	156.773	35.6681		10.0619
A0A014PQC0	Glyceraldehyde-3-phosphate dehydrogenase OS=Metarhizium robertsii OX=568076 GN=X797_007003 PE=3 SV=1	X797_007003	VPTANVSVVDLTAR	14	Unmodified	_VPTANVSVVDLTAR_	36.094	2	57.5194				16.6254		153.379
A0A014PQQ3	Methionine aminopeptidase OS=Metarhizium robertsii OX=568076 GN=X797_006848 PE=3 SV=1	X797_006848	AVKPGVLIR	9	GlyGly (K)	_AVK[GlyGly (K)]PGVLIR_	44.935	2	50.9082	282.067	577.33	220.194	1275.31	1276.63	2548.37
A0A014PQQ3	Methionine aminopeptidase OS=Metarhizium robertsii OX=568076 GN=X797_006848 PE=3 SV=1	X797_006848	NKIEILDAK	9	GlyGly (K)	_NK[GlyGly (K)]IEILDAK_	44.935	2	50.9082	105.525	245.19	150.418	277.961	274.615	501.394
A0A014PQQ3	Methionine aminopeptidase OS=Metarhizium robertsii OX=568076 GN=X797_006848 PE=3 SV=1	X797_006848	LFHCAPNVPHYAKNK	15	Carbamidomethyl (C),GlyGly (K)	_LFHC[Carbamidomethyl (C)]APNVPHYAK[GlyGly (K)]NK_	44.935	3	50.9082	58.8145	69.6435	40.9573	100.354	102.899	160.14
A0A014PQQ3	Methionine aminopeptidase OS=Metarhizium robertsii OX=568076 GN=X797_006848 PE=3 SV=1	X797_006848	LFHCAPNVPHYAK	13	Carbamidomethyl (C)	_LFHC[Carbamidomethyl (C)]APNVPHYAK_	44.935	3	50.9082	61.1984	73.2513	75.7869	47.7732	50.7429	81.8583
A0A014PQQ3	Methionine aminopeptidase OS=Metarhizium robertsii OX=568076 GN=X797_006848 PE=3 SV=1	X797_006848	PGVTTDYIDEVVHK	14	Unmodified	_PGVTTDYIDEVVHK_	44.935	3	50.9082	30.5129	20.7829	25.0769	23.5339	13.0686	23.4592
A0A014PQQ3	Methionine aminopeptidase OS=Metarhizium robertsii OX=568076 GN=X797_006848 PE=3 SV=1	X797_006848	PGVTTDYIDEVVHKACIER	19	Carbamidomethyl (C),GlyGly (K)	_PGVTTDYIDEVVHK[GlyGly (K)]AC[Carbamidomethyl (C)]IER_	44.935	4	50.9082	30.335	47.0894	22.8702	65.7913	85.3025	215.539
A0A014PQQ3	Methionine aminopeptidase OS=Metarhizium robertsii OX=568076 GN=X797_006848 PE=3 SV=1	X797_006848	PGVTTDYIDEVVHKACIER	19	Carbamidomethyl (C),GlyGly (K)	_PGVTTDYIDEVVHK[GlyGly (K)]AC[Carbamidomethyl (C)]IER_	44.935	3	50.9082	30.335	47.0894	22.8702	65.7913	85.3025	215.539
A0A014PQQ3	Methionine aminopeptidase OS=Metarhizium robertsii OX=568076 GN=X797_006848 PE=3 SV=1	X797_006848	TYCGHGINKLFHCAPNVPHYAK	22	2 Carbamidomethyl (C),GlyGly (K)	_TYC[Carbamidomethyl (C)]GHGINK[GlyGly (K)]LFHC[Carbamidomethyl (C)]APNVPHYAK_	44.935	4	50.9082		45.1983		72.9468	53.8234	122.959
A0A014PQQ3	Methionine aminopeptidase OS=Metarhizium robertsii OX=568076 GN=X797_006848 PE=3 SV=1	X797_006848	ECLEEAIKAVKPGVLIR	17	Carbamidomethyl (C),GlyGly (K)	_EC[Carbamidomethyl (C)]LEEAIKAVK[GlyGly (K)]PGVLIR_	44.935	3	50.9082	13.4035			57.4073	115.586	124.991
A0A014PQQ3	Methionine aminopeptidase OS=Metarhizium robertsii OX=568076 GN=X797_006848 PE=3 SV=1	X797_006848	ECLEEAIKAVKPGVLIR	17	Carbamidomethyl (C),GlyGly (K)	_EC[Carbamidomethyl (C)]LEEAIK[GlyGly (K)]AVKPGVLIR_	44.935	3	50.9082	13.4035			57.4073	115.586	124.991
A0A014PQQ3	Methionine aminopeptidase OS=Metarhizium robertsii OX=568076 GN=X797_006848 PE=3 SV=1	X797_006848	ECLEEAIKAVKPGVLIR	17	Carbamidomethyl (C),GlyGly (K)	_EC[Carbamidomethyl (C)]LEEAIK[GlyGly (K)]AVKPGVLIR_	44.935	2	50.9082	13.4035			57.4073	115.586	124.991
A0A014PQQ3	Methionine aminopeptidase OS=Metarhizium robertsii OX=568076 GN=X797_006848 PE=3 SV=1	X797_006848	AKADPDNVR	9	GlyGly (K)	_AK[GlyGly (K)]ADPDNVR_	44.935	2	50.9082				216.311	217.813	461.699
A0A014PQQ3	Methionine aminopeptidase OS=Metarhizium robertsii OX=568076 GN=X797_006848 PE=3 SV=1	X797_006848	DITWPDNWTSTTIDGKR	17	GlyGly (K)	_DITWPDNWTSTTIDGK[GlyGly (K)]R_	44.935	3	50.9082				36.9651	26.4874	77.2133
A0A014PQQ3	Methionine aminopeptidase OS=Metarhizium robertsii OX=568076 GN=X797_006848 PE=3 SV=1	X797_006848	EFGNIIEKHAK	11	GlyGly (K)	_EFGNIIEK[GlyGly (K)]HAK_	44.935	3	50.9082				16.8686	22.9753	22.7416
A0A014PQQ3	Methionine aminopeptidase OS=Metarhizium robertsii OX=568076 GN=X797_006848 PE=3 SV=1	X797_006848	NWSNHKSVHK	10	GlyGly (K)	_NWSNHK[GlyGly (K)]SVHK_	44.935	3	50.9082				14.9544		32.2926
A0A014PQR3	Myosin-1 OS=Metarhizium robertsii OX=568076 GN=X797_006858 PE=3 SV=1	X797_006858	EEWQLGVTKAFIK	13	GlyGly (K)	_EEWQLGVTK[GlyGly (K)]AFIK_	135.991	2	51.0659	395.786	671.829	539.218	488.105	566.279	443.966
A0A014PQR3	Myosin-1 OS=Metarhizium robertsii OX=568076 GN=X797_006858 PE=3 SV=1	X797_006858	NFHIFYQFTK	10	Unmodified	_NFHIFYQFTK_	135.991	2	51.0659	238.827	317.335	325.912	251.074	521.073	227.04
A0A014PQR3	Myosin-1 OS=Metarhizium robertsii OX=568076 GN=X797_006858 PE=3 SV=1	X797_006858	VSNEAINDNLKK	12	GlyGly (K)	_VSNEAINDNLK[GlyGly (K)]K_	135.991	2	51.0659	152.322	258.959	247.716	67.7822	151.945	127.602
A0A014PQR3	Myosin-1 OS=Metarhizium robertsii OX=568076 GN=X797_006858 PE=3 SV=1	X797_006858	AFIKSPETLFALEHMR	16	GlyGly (K)	_AFIK[GlyGly (K)]SPETLFALEHMR_	135.991	3	51.0659	160.543	137.264	193.723	120.149	143.097	127.376
A0A014PQR3	Myosin-1 OS=Metarhizium robertsii OX=568076 GN=X797_006858 PE=3 SV=1	X797_006858	DLGIYTDHVLESYKGK	16	GlyGly (K)	_DLGIYTDHVLESYK[GlyGly (K)]GK_	135.991	3	51.0659	98.8929	173.328	113.383	75.6432	85.757	171.909
A0A014PQR3	Myosin-1 OS=Metarhizium robertsii OX=568076 GN=X797_006858 PE=3 SV=1	X797_006858	EIGVSDLTLLSK	12	Unmodified	_EIGVSDLTLLSK_	135.991	2	51.0659	22.2185	17.6092		29.8543	13.6767	14.1866
A0A014PQR3	Myosin-1 OS=Metarhizium robertsii OX=568076 GN=X797_006858 PE=3 SV=1	X797_006858	DATKTAHADPAACDR	15	Carbamidomethyl (C),GlyGly (K)	_DATK[GlyGly (K)]TAHADPAAC[Carbamidomethyl (C)]DR_	135.991	3	51.0659	13.4291	20.6168				11.2112
A0A014PSQ5	5'-3' exoribonuclease OS=Metarhizium robertsii OX=568076 GN=X797_005392 PE=3 SV=1	X797_005392	LLAAVQTKYPLLSSAEAAR	19	GlyGly (K)	_LLAAVQTK[GlyGly (K)]YPLLSSAEAAR_	104.527	3	50.7937	57.0611	66.746	56.1791	247.961	223.138	608.416
A0A014PSQ5	5'-3' exoribonuclease OS=Metarhizium robertsii OX=568076 GN=X797_005392 PE=3 SV=1	X797_005392	TCQLCGQKGHEAR	13	2 Carbamidomethyl (C),GlyGly (K)	_TC[Carbamidomethyl (C)]QLC[Carbamidomethyl (C)]GQK[GlyGly (K)]GHEAR_	104.527	3	50.7937	21.9793	19.4184	10.8984	163.823	96.9148	155.615
A0A014PSQ5	5'-3' exoribonuclease OS=Metarhizium robertsii OX=568076 GN=X797_005392 PE=3 SV=1	X797_005392	TCQLCGQKGHEAR	13	2 Carbamidomethyl (C),GlyGly (K)	_TC[Carbamidomethyl (C)]QLC[Carbamidomethyl (C)]GQK[GlyGly (K)]GHEAR_	104.527	2	50.7937	21.9793	19.4184	10.8984	163.823	96.9148	155.615
A0A014PSQ5	5'-3' exoribonuclease OS=Metarhizium robertsii OX=568076 GN=X797_005392 PE=3 SV=1	X797_005392	NSDGLSGKVEK	11	GlyGly (K)	_NSDGLSGK[GlyGly (K)]VEK_	104.527	2	50.7937		34.2373	27.6778	393.355	350.922	478.109
A0A014PSQ5	5'-3' exoribonuclease OS=Metarhizium robertsii OX=568076 GN=X797_005392 PE=3 SV=1	X797_005392	YYQQKFHR	8	GlyGly (K)	_YYQQK[GlyGly (K)]FHR_	104.527	2	50.7937	16.6334		25.264	86.2791	82.0024	204.339
A0A014PSQ5	5'-3' exoribonuclease OS=Metarhizium robertsii OX=568076 GN=X797_005392 PE=3 SV=1	X797_005392	LNPKNSDGLSGK	12	GlyGly (K)	_LNPK[GlyGly (K)]NSDGLSGK_	104.527	2	50.7937				763.525	659.174	1169.85
A0A014PSQ5	5'-3' exoribonuclease OS=Metarhizium robertsii OX=568076 GN=X797_005392 PE=3 SV=1	X797_005392	NNLPTMGGYVTKDGHIDLER	20	GlyGly (K)	_NNLPTMGGYVTK[GlyGly (K)]DGHIDLER_	104.527	3	50.7937				277.442	200.662	537.521
A0A014PSQ5	5'-3' exoribonuclease OS=Metarhizium robertsii OX=568076 GN=X797_005392 PE=3 SV=1	X797_005392	DLANMDIIFEKGR	13	GlyGly (K)	_DLANMDIIFEK[GlyGly (K)]GR_	104.527	2	50.7937				75.4325	60.0685	199.573
A0A014PSQ5	5'-3' exoribonuclease OS=Metarhizium robertsii OX=568076 GN=X797_005392 PE=3 SV=1	X797_005392	ILDGLAKQEDEIFK	14	GlyGly (K)	_ILDGLAK[GlyGly (K)]QEDEIFK_	104.527	3	50.7937				22.7842	28.7474	33.4799
A0A014PSQ5	5'-3' exoribonuclease OS=Metarhizium robertsii OX=568076 GN=X797_005392 PE=3 SV=1	X797_005392	WLSNKYPK	8	GlyGly (K)	_WLSNK[GlyGly (K)]YPK_	104.527	2	50.7937				22.1141	21.8656	21.9926
A0A014PSQ5	5'-3' exoribonuclease OS=Metarhizium robertsii OX=568076 GN=X797_005392 PE=3 SV=1	X797_005392	MKVLISDATVPGEGEHK	17	GlyGly (K)	_MK[GlyGly (K)]VLISDATVPGEGEHK_	104.527	3	50.7937				141.899		215.821
A0A014PSS8	ribose-phosphate diphosphokinase OS=Metarhizium robertsii OX=568076 GN=X797_005412 PE=3 SV=1	X797_005412	EAVVVSKNAGGTK	13	GlyGly (K)	_EAVVVSK[GlyGly (K)]NAGGTK_	46.699	2	52.6333	19.1592		19.7966	195.689	215.976	356.27
A0A014PSS8	ribose-phosphate diphosphokinase OS=Metarhizium robertsii OX=568076 GN=X797_005412 PE=3 SV=1	X797_005412	CPVDNLHAEPIIAKWIR	17	Carbamidomethyl (C),GlyGly (K)	_C[Carbamidomethyl (C)]PVDNLHAEPIIAK[GlyGly (K)]WIR_	46.699	3	52.6333	48.1169			24.4796	35.7346	66.6502
A0A014PSW2	DNA replication licensing factor MCM6 OS=Metarhizium robertsii OX=568076 GN=X797_005427 PE=3 SV=1	X797_005427	LSEAIAKVNCVEEIDAK	17	Carbamidomethyl (C)	_LSEAIAKVNC[Carbamidomethyl (C)]VEEIDAK_	103.607	2	54.9973	5.04451	21.0716	12.5569	51.228	38.1849	101.848
A0A014PSW2	DNA replication licensing factor MCM6 OS=Metarhizium robertsii OX=568076 GN=X797_005427 PE=3 SV=1	X797_005427	LSEAIAKVNCVEEIDAK	17	Carbamidomethyl (C),GlyGly (K)	_LSEAIAK[GlyGly (K)]VNC[Carbamidomethyl (C)]VEEIDAK_	103.607	2	54.9973	5.04451	21.0716	12.5569	51.228	38.1849	101.848
A0A014PSW2	DNA replication licensing factor MCM6 OS=Metarhizium robertsii OX=568076 GN=X797_005427 PE=3 SV=1	X797_005427	LSEAIAKVNCVEEIDAK	17	Carbamidomethyl (C),GlyGly (K)	_LSEAIAK[GlyGly (K)]VNC[Carbamidomethyl (C)]VEEIDAK_	103.607	3	54.9973	5.04451	21.0716	12.5569	51.228	38.1849	101.848
A0A014PSW2	DNA replication licensing factor MCM6 OS=Metarhizium robertsii OX=568076 GN=X797_005427 PE=3 SV=1	X797_005427	HSTFVDWQKVR	11	GlyGly (K)	_HSTFVDWQK[GlyGly (K)]VR_	103.607	3	54.9973	27.3074	18.0978	32.5687	112.748	92.4802	168.63
A0A014PSW2	DNA replication licensing factor MCM6 OS=Metarhizium robertsii OX=568076 GN=X797_005427 PE=3 SV=1	X797_005427	HSTFVDWQKVR	11	GlyGly (K)	_HSTFVDWQK[GlyGly (K)]VR_	103.607	2	54.9973	27.3074	18.0978	32.5687	112.748	92.4802	168.63
A0A014PSW2	DNA replication licensing factor MCM6 OS=Metarhizium robertsii OX=568076 GN=X797_005427 PE=3 SV=1	X797_005427	DVLVTKYK	8	GlyGly (K)	_DVLVTK[GlyGly (K)]YK_	103.607	2	54.9973				480.108	444.722	713.012
A0A014PSW2	DNA replication licensing factor MCM6 OS=Metarhizium robertsii OX=568076 GN=X797_005427 PE=3 SV=1	X797_005427	ADDAQGGVGKNSYR	14	GlyGly (K)	_ADDAQGGVGK[GlyGly (K)]NSYR_	103.607	2	54.9973				235.135	215.044	273.591
A0A014PSW2	DNA replication licensing factor MCM6 OS=Metarhizium robertsii OX=568076 GN=X797_005427 PE=3 SV=1	X797_005427	SQFLKYVCSFAPR	13	Carbamidomethyl (C),GlyGly (K)	_SQFLK[GlyGly (K)]YVC[Carbamidomethyl (C)]SFAPR_	103.607	2	54.9973				66.7522	46.8308	128.302
A0A014PSW2	DNA replication licensing factor MCM6 OS=Metarhizium robertsii OX=568076 GN=X797_005427 PE=3 SV=1	X797_005427	MVKDNILMALR	11	GlyGly (K)	_MVK[GlyGly (K)]DNILMALR_	103.607	2	54.9973				27.7951		46.0031
A0A014PSZ7	Adenylosuccinate synthetase OS=Metarhizium robertsii OX=568076 GN=X797_005477 PE=3 SV=1	X797_005477	VKWIGTGPDR	10	GlyGly (K)	_VK[GlyGly (K)]WIGTGPDR_	46.745	2	49.7631	9084.51	11903.1	15487.7	7252.45	7126.63	4163.74
A0A014PSZ7	Adenylosuccinate synthetase OS=Metarhizium robertsii OX=568076 GN=X797_005477 PE=3 SV=1	X797_005477	GIGPCYSTK	9	Carbamidomethyl (C)	_GIGPC[Carbamidomethyl (C)]YSTK_	46.745	2	49.7631	73.9933	103.328	98.639	65.9572	51.3806	98.9214
A0A014PSZ7	Adenylosuccinate synthetase OS=Metarhizium robertsii OX=568076 GN=X797_005477 PE=3 SV=1	X797_005477	PITAILGSQWGDEGK	15	Unmodified	_PITAILGSQWGDEGK_	46.745	2	49.7631	35.2294	45.4178	42.13	58.3874	39.4894	35.9988
A0A014PSZ7	Adenylosuccinate synthetase OS=Metarhizium robertsii OX=568076 GN=X797_005477 PE=3 SV=1	X797_005477	GLTEVIGVIK	10	Unmodified	_GLTEVIGVIK_	46.745	2	49.7631	13.9333		14.6809	23.8257	23.3774	11.2281
A0A014PSZ7	Adenylosuccinate synthetase OS=Metarhizium robertsii OX=568076 GN=X797_005477 PE=3 SV=1	X797_005477	YSTAINYYTALNLTK	15	Unmodified	_YSTAINYYTALNLTK_	46.745	2	49.7631	7.04249		16.7252		25.5601	9.47895
A0A014PSZ7	Adenylosuccinate synthetase OS=Metarhizium robertsii OX=568076 GN=X797_005477 PE=3 SV=1	X797_005477	ELDEKGLPR	9	GlyGly (K)	_ELDEK[GlyGly (K)]GLPR_	46.745	2	49.7631			27.8111	68.0651	77.1098	64.5919
A0A014PSZ7	Adenylosuccinate synthetase OS=Metarhizium robertsii OX=568076 GN=X797_005477 PE=3 SV=1	X797_005477	EWGTSTGRR	9	Unmodified	_EWGTSTGRR_	46.745	2	49.7631				496.669	153.495	50.8298
A0A014QP91	3-isopropylmalate dehydratase OS=Metarhizium robertsii OX=568076 GN=X797_012488 PE=3 SV=1	X797_012488	GRPLAPKFGSDGWNR	15	GlyGly (K)	_GRPLAPK[GlyGly (K)]FGSDGWNR_	84.448	3	53.8599	169.497	235.45	208.13	568.626	733.063	1431.99
A0A014QP91	3-isopropylmalate dehydratase OS=Metarhizium robertsii OX=568076 GN=X797_012488 PE=3 SV=1	X797_012488	ATAYWKALQSDPGAK	15	GlyGly (K)	_ATAYWK[GlyGly (K)]ALQSDPGAK_	84.448	2	53.8599	38.1245	40.3898		91.8055	130.76	374.005
A0A014QP91	3-isopropylmalate dehydratase OS=Metarhizium robertsii OX=568076 GN=X797_012488 PE=3 SV=1	X797_012488	IENKSDLDAIADEAR	15	GlyGly (K)	_IENK[GlyGly (K)]SDLDAIADEAR_	84.448	2	53.8599		38.193		33.6326	49.465	166.846
A0A014QP91	3-isopropylmalate dehydratase OS=Metarhizium robertsii OX=568076 GN=X797_012488 PE=3 SV=1	X797_012488	IENKSDLDAIADEAR	15	GlyGly (K)	_IENK[GlyGly (K)]SDLDAIADEAR_	84.448	3	53.8599		38.193		33.6326	49.465	166.846
A0A014QP91	3-isopropylmalate dehydratase OS=Metarhizium robertsii OX=568076 GN=X797_012488 PE=3 SV=1	X797_012488	KIASNIK	7	GlyGly (K)	_K[GlyGly (K)]IASNIK_	84.448	2	53.8599		42.3631		100.2	120.618	163.306
A0A014QP91	3-isopropylmalate dehydratase OS=Metarhizium robertsii OX=568076 GN=X797_012488 PE=3 SV=1	X797_012488	DFGLTYFGLGDKR	13	GlyGly (K)	_DFGLTYFGLGDK[GlyGly (K)]R_	84.448	2	53.8599			9.23172	114.575	62.274	65.1841
A0A014QP91	3-isopropylmalate dehydratase OS=Metarhizium robertsii OX=568076 GN=X797_012488 PE=3 SV=1	X797_012488	NAKILVCTGPNFGCGSSR	18	2 Carbamidomethyl (C),GlyGly (K)	_NAK[GlyGly (K)]ILVC[Carbamidomethyl (C)]TGPNFGC[Carbamidomethyl (C)]GSSR_	84.448	3	53.8599	2.60914			4.69972	1.22871	54.6544
A0A014QP91	3-isopropylmalate dehydratase OS=Metarhizium robertsii OX=568076 GN=X797_012488 PE=3 SV=1	X797_012488	NPQTLYDKVLSNHIVDEK	18	GlyGly (K)	_NPQTLYDK[GlyGly (K)]VLSNHIVDEK_	84.448	3	53.8599				73.7034	80.87	179.1
A0A014QP91	3-isopropylmalate dehydratase OS=Metarhizium robertsii OX=568076 GN=X797_012488 PE=3 SV=1	X797_012488	ASPHVEASVTPSTSQKAHVDER	22	GlyGly (K)	_ASPHVEASVTPSTSQK[GlyGly (K)]AHVDER_	84.448	4	53.8599				36.055	29.7539	105.066
A0A014QP91	3-isopropylmalate dehydratase OS=Metarhizium robertsii OX=568076 GN=X797_012488 PE=3 SV=1	X797_012488	GMKDIATFIEEDDSR	15	GlyGly (K)	_GMK[GlyGly (K)]DIATFIEEDDSR_	84.448	2	53.8599				24.5674	46.5151	85.8347
A0A014QP91	3-isopropylmalate dehydratase OS=Metarhizium robertsii OX=568076 GN=X797_012488 PE=3 SV=1	X797_012488	AGMVAPDETTFEYLKGR	17	GlyGly (K)	_AGMVAPDETTFEYLK[GlyGly (K)]GR_	84.448	3	53.8599						30.699
A0A014QP91	3-isopropylmalate dehydratase OS=Metarhizium robertsii OX=568076 GN=X797_012488 PE=3 SV=1	X797_012488	QFLKTIK	7	GlyGly (K)	_QFLK[GlyGly (K)]TIK_	84.448	2	53.8599						32.1044
A0A014QPV2	DNA 3'-5' helicase OS=Metarhizium robertsii OX=568076 GN=X797_012277 PE=3 SV=1	X797_012277	NTKLAIR	7	GlyGly (K)	_NTK[GlyGly (K)]LAIR_	303.009	2	34.9596	432.96	199.036	207.966
A0A014QQ51	DNA 3'-5' helicase (Fragment) OS=Metarhizium robertsii OX=568076 GN=X797_012150 PE=3 SV=1	X797_012150	NKTAGPPTVR	10	GlyGly (K)	_NK[GlyGly (K)]TAGPPTVR_	120.187	2	42.8673	140.037	81.8533	60.7021	101.573		54.823
A0A014QQ51	DNA 3'-5' helicase (Fragment) OS=Metarhizium robertsii OX=568076 GN=X797_012150 PE=3 SV=1	X797_012150	AACKVVVQADR	11	Carbamidomethyl (C),GlyGly (K)	_AAC[Carbamidomethyl (C)]K[GlyGly (K)]VVVQADR_	120.187	2	42.8673	94.7224	43.3716	53.1782	45.6742		60.6172
A0A014QRS0	ATP-dependent RNA helicase OS=Metarhizium robertsii OX=568076 GN=X797_011446 PE=3 SV=1	X797_011446	QIVKVLSNDDR	11	GlyGly (K)	_QIVK[GlyGly (K)]VLSNDDR_	64.521	2	52.8111	34.1057	50.2238	70.3659	478.097	426.139	271.402
A0A014QRS0	ATP-dependent RNA helicase OS=Metarhizium robertsii OX=568076 GN=X797_011446 PE=3 SV=1	X797_011446	LIGKNYYLQQSAK	13	GlyGly (K)	_LIGK[GlyGly (K)]NYYLQQSAK_	64.521	2	52.8111	16.6084	21.4558	14.4536	112.342	89.2551	25.3534
A0A014QRS0	ATP-dependent RNA helicase OS=Metarhizium robertsii OX=568076 GN=X797_011446 PE=3 SV=1	X797_011446	LSKGVNLLIATPGR	14	GlyGly (K)	_LSK[GlyGly (K)]GVNLLIATPGR_	64.521	2	52.8111	28.5548	33.7395	19.5363	243.561	171.729	219.603
A0A014QRS0	ATP-dependent RNA helicase OS=Metarhizium robertsii OX=568076 GN=X797_011446 PE=3 SV=1	X797_011446	LSKGVNLLIATPGR	14	GlyGly (K)	_LSK[GlyGly (K)]GVNLLIATPGR_	64.521	3	52.8111	28.5548	33.7395	19.5363	243.561	171.729	219.603
A0A014QRS0	ATP-dependent RNA helicase OS=Metarhizium robertsii OX=568076 GN=X797_011446 PE=3 SV=1	X797_011446	NLKSLVIDEADR	12	GlyGly (K)	_NLK[GlyGly (K)]SLVIDEADR_	64.521	2	52.8111	60.8745			381.388	370.529	496.232
A0A014QRS0	ATP-dependent RNA helicase OS=Metarhizium robertsii OX=568076 GN=X797_011446 PE=3 SV=1	X797_011446	SVYDVQKLDLVR	12	GlyGly (K)	_SVYDVQK[GlyGly (K)]LDLVR_	64.521	2	52.8111		14.2575		182.766	136.321	152.302
A0A014QRS0	ATP-dependent RNA helicase OS=Metarhizium robertsii OX=568076 GN=X797_011446 PE=3 SV=1	X797_011446	TAIPPLLAGKDVLGAAK	17	GlyGly (K)	_TAIPPLLAGK[GlyGly (K)]DVLGAAK_	64.521	2	52.8111				41.0174	6.18474	16.6957
A0A014QRS0	ATP-dependent RNA helicase OS=Metarhizium robertsii OX=568076 GN=X797_011446 PE=3 SV=1	X797_011446	DVLGAAKTGSGK	12	GlyGly (K)	_DVLGAAK[GlyGly (K)]TGSGK_	64.521	2	52.8111				550.996	427.842	547.713
A0A014QRS0	ATP-dependent RNA helicase OS=Metarhizium robertsii OX=568076 GN=X797_011446 PE=3 SV=1	X797_011446	NYYLQQSAKEAFK	13	GlyGly (K)	_NYYLQQSAK[GlyGly (K)]EAFK_	64.521	2	52.8111				118.286	100.962	111.113
A0A014QRS0	ATP-dependent RNA helicase OS=Metarhizium robertsii OX=568076 GN=X797_011446 PE=3 SV=1	X797_011446	VPVVEFEFPAKHIK	14	GlyGly (K)	_VPVVEFEFPAK[GlyGly (K)]HIK_	64.521	2	52.8111				52.3367	26.226	55.3224
A0A014QRS0	ATP-dependent RNA helicase OS=Metarhizium robertsii OX=568076 GN=X797_011446 PE=3 SV=1	X797_011446	VPVVEFEFPAKHIK	14	GlyGly (K)	_VPVVEFEFPAK[GlyGly (K)]HIK_	64.521	3	52.8111				52.3367	26.226	55.3224
A0A014QRS0	ATP-dependent RNA helicase OS=Metarhizium robertsii OX=568076 GN=X797_011446 PE=3 SV=1	X797_011446	HIKNVQSNLEK	11	GlyGly (K)	_HIK[GlyGly (K)]NVQSNLEK_	64.521	2	52.8111				25.5143	30.2539	24.5681
A0A014QT64	Endonuclease III homolog OS=Metarhizium robertsii OX=568076 GN=NTH1 PE=3 SV=1	NTH1	ITNLWGWNKTK	11	GlyGly (K)	_ITNLWGWNK[GlyGly (K)]TK_	44.325	2	52.9668				146.397	64.8716	208.464
A0A014QT64	Endonuclease III homolog OS=Metarhizium robertsii OX=568076 GN=NTH1 PE=3 SV=1	NTH1	EQVQVEGSEVAVKR	14	GlyGly (K)	_EQVQVEGSEVAVK[GlyGly (K)]R_	44.325	2	52.9668				84.4686	60.3232	73.1008
A0A014QT64	Endonuclease III homolog OS=Metarhizium robertsii OX=568076 GN=NTH1 PE=3 SV=1	NTH1	IKEQVQVEGSEVAVK	15	GlyGly (K)	_IK[GlyGly (K)]EQVQVEGSEVAVK_	44.325	2	52.9668				20.7038	15.2391	28.6546
A0A014QT64	Endonuclease III homolog OS=Metarhizium robertsii OX=568076 GN=NTH1 PE=3 SV=1	NTH1	TSPPSDWQEMYNAVKK	16	GlyGly (K)	_TSPPSDWQEMYNAVK[GlyGly (K)]K_	44.325	3	52.9668						25.3463
A0A014QV93	Adenine DNA glycosylase OS=Metarhizium robertsii OX=568076 GN=X797_009332 PE=3 SV=1	X797_009332	TLPSKDDYATTK	12	GlyGly (K)	_TLPSK[GlyGly (K)]DDYATTK_	66.327	2	41.4844		87.2131	19.7332	54.8241	33.8793	151.727
A0A014QV93	Adenine DNA glycosylase OS=Metarhizium robertsii OX=568076 GN=X797_009332 PE=3 SV=1	X797_009332	QLGIYGNIKTDK	12	GlyGly (K)	_QLGIYGNIK[GlyGly (K)]TDK_	66.327	2	41.4844						44.6311
A0A014QYL6	Protein transport protein SEC31 OS=Metarhizium robertsii OX=568076 GN=X797_006980 PE=3 SV=1	X797_006980	PLLVTGTR	8	Unmodified	_PLLVTGTR_	133.397	2	53.6748	382.085	388.614	432.978	303.286	289.744	259.129
A0A014QYL6	Protein transport protein SEC31 OS=Metarhizium robertsii OX=568076 GN=X797_006980 PE=3 SV=1	X797_006980	PVGATFAFGGK	11	Unmodified	_PVGATFAFGGK_	133.397	2	53.6748	403.778	367.259	214.518	126.612	147.683	127.197
A0A014QYL6	Protein transport protein SEC31 OS=Metarhizium robertsii OX=568076 GN=X797_006980 PE=3 SV=1	X797_006980	KVSHILATGGAGGFVTVWDLK	21	Unmodified	_KVSHILATGGAGGFVTVWDLK_	133.397	3	53.6748	140.228	147.792	219.157	150.898	435.167	142.346
A0A014QYL6	Protein transport protein SEC31 OS=Metarhizium robertsii OX=568076 GN=X797_006980 PE=3 SV=1	X797_006980	LEAGAPDALISQTNK	15	Unmodified	_LEAGAPDALISQTNK_	133.397	2	53.6748	130.096	79.5149	111.037	106.839	43.2251	59.3327
A0A014QYL6	Protein transport protein SEC31 OS=Metarhizium robertsii OX=568076 GN=X797_006980 PE=3 SV=1	X797_006980	DKTEECGNWMVGVKR	15	Carbamidomethyl (C),GlyGly (K)	_DKTEEC[Carbamidomethyl (C)]GNWMVGVK[GlyGly (K)]R_	133.397	3	53.6748	81.5136	200.065	121.562	6.52749	20.0952
A0A014QYL6	Protein transport protein SEC31 OS=Metarhizium robertsii OX=568076 GN=X797_006980 PE=3 SV=1	X797_006980	SDDIECLAWNR	11	Carbamidomethyl (C)	_SDDIEC[Carbamidomethyl (C)]LAWNR_	133.397	2	53.6748	51.2305	22.2973	50.8254	58.6906	30.1736	49.9981
A0A014QYL6	Protein transport protein SEC31 OS=Metarhizium robertsii OX=568076 GN=X797_006980 PE=3 SV=1	X797_006980	APATFAAQVNDTQKR	15	GlyGly (K)	_APATFAAQVNDTQK[GlyGly (K)]R_	133.397	2	53.6748	46.7415	66.8035	28.9526	17.7787	26.2179	22.3324
A0A014QYL6	Protein transport protein SEC31 OS=Metarhizium robertsii OX=568076 GN=X797_006980 PE=3 SV=1	X797_006980	ALQFNPLKPHILATGGAK	18	GlyGly (K)	_ALQFNPLK[GlyGly (K)]PHILATGGAK_	133.397	3	53.6748	32.494	46.3122	27.0117	17.78	43.4849	29.0901
A0A014QYL6	Protein transport protein SEC31 OS=Metarhizium robertsii OX=568076 GN=X797_006980 PE=3 SV=1	X797_006980	TATFAWSPGSGKPLLVTGTR	20	Unmodified	_TATFAWSPGSGKPLLVTGTR_	133.397	3	53.6748	13.5298	15.9631	3.69924	10.1143	14.6292	18.696
A0A014QYL6	Protein transport protein SEC31 OS=Metarhizium robertsii OX=568076 GN=X797_006980 PE=3 SV=1	X797_006980	TATFAWSPGSGKPLLVTGTR	20	Unmodified	_TATFAWSPGSGKPLLVTGTR_	133.397	2	53.6748	13.5298	15.9631	3.69924	10.1143	14.6292	18.696
A0A014QYL6	Protein transport protein SEC31 OS=Metarhizium robertsii OX=568076 GN=X797_006980 PE=3 SV=1	X797_006980	VSHILATGGAGGFVTVWDLK	20	Unmodified	_VSHILATGGAGGFVTVWDLK_	133.397	3	53.6748	9.26023	13.888	26.6691	8.97205	27.4954	10.6316
A0A014QYL6	Protein transport protein SEC31 OS=Metarhizium robertsii OX=568076 GN=X797_006980 PE=3 SV=1	X797_006980	TLVWNPQTGDK	11	Unmodified	_TLVWNPQTGDK_	133.397	2	53.6748	213.914	159.03	189.874	123.478		81.7895
A0A014QYL6	Protein transport protein SEC31 OS=Metarhizium robertsii OX=568076 GN=X797_006980 PE=3 SV=1	X797_006980	KASLTLNNNR	10	GlyGly (K)	_K[GlyGly (K)]ASLTLNNNR_	133.397	2	53.6748	143.058	180.593	61.5867	58.4661	61.5173
A0A014QYL6	Protein transport protein SEC31 OS=Metarhizium robertsii OX=568076 GN=X797_006980 PE=3 SV=1	X797_006980	DYAAAQKLQVEIQR	14	GlyGly (K)	_DYAAAQK[GlyGly (K)]LQVEIQR_	133.397	2	53.6748	122.689	175.307	22.5575	9.66223
A0A014QYL6	Protein transport protein SEC31 OS=Metarhizium robertsii OX=568076 GN=X797_006980 PE=3 SV=1	X797_006980	TATFAWSPGSGK	12	Unmodified	_TATFAWSPGSGK_	133.397	2	53.6748	91.4746			76.0481	60.1577	95.3483
A0A014QYL6	Protein transport protein SEC31 OS=Metarhizium robertsii OX=568076 GN=X797_006980 PE=3 SV=1	X797_006980	AGAVDADFSDESK	13	Unmodified	_AGAVDADFSDESK_	133.397	2	53.6748	30.8025	24.4552		24.4944		50.0333
A0A014QYL6	Protein transport protein SEC31 OS=Metarhizium robertsii OX=568076 GN=X797_006980 PE=3 SV=1	X797_006980	APNWFERPVGATFAFGGK	18	Unmodified	_APNWFERPVGATFAFGGK_	133.397	3	53.6748			19.4097	22.1805	23.9081	27.5398
A0A014QYL6	Protein transport protein SEC31 OS=Metarhizium robertsii OX=568076 GN=X797_006980 PE=3 SV=1	X797_006980	APNWFER	7	Unmodified	_APNWFER_	133.397	2	53.6748	26.1589		18.4188	18.8193		11.3794
A0A014QYL6	Protein transport protein SEC31 OS=Metarhizium robertsii OX=568076 GN=X797_006980 PE=3 SV=1	X797_006980	FYDIAWGSADSDHPK	15	Unmodified	_FYDIAWGSADSDHPK_	133.397	2	53.6748	29.6308			23.1478		19.01
A0A014R001	Lysine--tRNA ligase OS=Metarhizium robertsii OX=568076 GN=X797_006236 PE=3 SV=1	X797_006236	AKVDSYIR	8	GlyGly (K)	_AK[GlyGly (K)]VDSYIR_	67.259	2	53.6461	35585.6	52882.2	72907.7	34262.5	35646	22086.8
A0A014R001	Lysine--tRNA ligase OS=Metarhizium robertsii OX=568076 GN=X797_006236 PE=3 SV=1	X797_006236	YLDLMMNEKSR	11	GlyGly (K),Oxidation (M)	_YLDLM[Oxidation (M)]MNEK[GlyGly (K)]SR_	67.259	2	53.6461	217.356	264.735	307.559	112.428	87.1558	133.24
A0A014R001	Lysine--tRNA ligase OS=Metarhizium robertsii OX=568076 GN=X797_006236 PE=3 SV=1	X797_006236	YLDLMMNEKSR	11	GlyGly (K),Oxidation (M)	_YLDLMM[Oxidation (M)]NEK[GlyGly (K)]SR_	67.259	2	53.6461	217.356	264.735	307.559	112.428	87.1558	133.24
A0A014R001	Lysine--tRNA ligase OS=Metarhizium robertsii OX=568076 GN=X797_006236 PE=3 SV=1	X797_006236	YLDLMMNEKSR	11	GlyGly (K),2 Oxidation (M)	_YLDLM[Oxidation (M)]M[Oxidation (M)]NEK[GlyGly (K)]SR_	67.259	2	53.6461	217.356	264.735	307.559	112.428	87.1558	133.24
A0A014R001	Lysine--tRNA ligase OS=Metarhizium robertsii OX=568076 GN=X797_006236 PE=3 SV=1	X797_006236	TTPGLCER	8	Carbamidomethyl (C)	_TTPGLC[Carbamidomethyl (C)]ER_	67.259	2	53.6461	309.968	277.148	533.557	368.464	288.344	265.074
A0A014R001	Lysine--tRNA ligase OS=Metarhizium robertsii OX=568076 GN=X797_006236 PE=3 SV=1	X797_006236	KFEDDFK	7	GlyGly (K)	_K[GlyGly (K)]FEDDFK_	67.259	2	53.6461	134.595	111.104	175.796	110.796	100.792	74.9401
A0A014R001	Lysine--tRNA ligase OS=Metarhizium robertsii OX=568076 GN=X797_006236 PE=3 SV=1	X797_006236	KFEDDFK	7	Unmodified	_KFEDDFK_	67.259	2	53.6461	134.595	111.104	175.796	110.796	100.792	74.9401
A0A014R001	Lysine--tRNA ligase OS=Metarhizium robertsii OX=568076 GN=X797_006236 PE=3 SV=1	X797_006236	MLVVGGLNR	9	Oxidation (M)	_M[Oxidation (M)]LVVGGLNR_	67.259	2	53.6461	109.538	143.422	135.193	126.62	97.1872	109.74
A0A014R001	Lysine--tRNA ligase OS=Metarhizium robertsii OX=568076 GN=X797_006236 PE=3 SV=1	X797_006236	MLVVGGLNR	9	Unmodified	_MLVVGGLNR_	67.259	2	53.6461	109.538	143.422	135.193	126.62	97.1872	109.74
A0A014R001	Lysine--tRNA ligase OS=Metarhizium robertsii OX=568076 GN=X797_006236 PE=3 SV=1	X797_006236	TVNELHAQGK	10	Unmodified	_TVNELHAQGK_	67.259	2	53.6461	160.087	152.993	233.57	206.533	175.7	117.422
A0A014R001	Lysine--tRNA ligase OS=Metarhizium robertsii OX=568076 GN=X797_006236 PE=3 SV=1	X797_006236	YHIDYDIR	8	Unmodified	_YHIDYDIR_	67.259	2	53.6461	313.63	269.821	343.826	22.6634	15.5772
A0A014R001	Lysine--tRNA ligase OS=Metarhizium robertsii OX=568076 GN=X797_006236 PE=3 SV=1	X797_006236	LFFYDIR	7	Unmodified	_LFFYDIR_	67.259	2	53.6461	182.621	112.152	158.77	208.872	83.4529	97.4594
A0A014R001	Lysine--tRNA ligase OS=Metarhizium robertsii OX=568076 GN=X797_006236 PE=3 SV=1	X797_006236	TTYHTIK	7	Unmodified	_TTYHTIK_	67.259	2	53.6461	113.1	99.5188	150.066	53.1341	91.4093	87.3222
A0A014R001	Lysine--tRNA ligase OS=Metarhizium robertsii OX=568076 GN=X797_006236 PE=3 SV=1	X797_006236	SAGSKLFFYDIR	12	GlyGly (K)	_SAGSK[GlyGly (K)]LFFYDIR_	67.259	2	53.6461	57.1614	76.2646	26.8778	88.0507	137.435	140.604
A0A014R001	Lysine--tRNA ligase OS=Metarhizium robertsii OX=568076 GN=X797_006236 PE=3 SV=1	X797_006236	ELTPNQYFEIR	11	Unmodified	_ELTPNQYFEIR_	67.259	2	53.6461	108.192	85.3461	80.0159	105.619	40.6255	77.9119
A0A014R001	Lysine--tRNA ligase OS=Metarhizium robertsii OX=568076 GN=X797_006236 PE=3 SV=1	X797_006236	TGVECSPPLTNAR	13	Carbamidomethyl (C)	_TGVEC[Carbamidomethyl (C)]SPPLTNAR_	67.259	2	53.6461	59.6252	40.9185	63.69	58.3105	39.6692	54.0753
A0A014R001	Lysine--tRNA ligase OS=Metarhizium robertsii OX=568076 GN=X797_006236 PE=3 SV=1	X797_006236	VLAKTGVECSPPLTNAR	17	Carbamidomethyl (C),GlyGly (K)	_VLAK[GlyGly (K)]TGVEC[Carbamidomethyl (C)]SPPLTNAR_	67.259	2	53.6461		9.82446		8.76791	17.9339	34.9259
A0A014R0L5	Actin cytoskeleton-regulatory complex protein SLA1 OS=Metarhizium robertsii OX=568076 GN=X797_005721 PE=3 SV=1	X797_005721	SKPDISKLR	9	GlyGly (K)	_SKPDISK[GlyGly (K)]LR_	118.265	2	52.3734	209.157	480.929		283.783	361.854	213.428
A0A014R0L5	Actin cytoskeleton-regulatory complex protein SLA1 OS=Metarhizium robertsii OX=568076 GN=X797_005721 PE=3 SV=1	X797_005721	GEDDGWWKAK	10	GlyGly (K)	_GEDDGWWK[GlyGly (K)]AK_	118.265	2	52.3734				155.022	170.271	203.434
A0A014R0L5	Actin cytoskeleton-regulatory complex protein SLA1 OS=Metarhizium robertsii OX=568076 GN=X797_005721 PE=3 SV=1	X797_005721	PSKSIDFHAGAK	12	GlyGly (K)	_PSK[GlyGly (K)]SIDFHAGAK_	118.265	2	52.3734				33.9065	60.2081	146.373
A0A014R0L5	Actin cytoskeleton-regulatory complex protein SLA1 OS=Metarhizium robertsii OX=568076 GN=X797_005721 PE=3 SV=1	X797_005721	PSKSIDFHAGAK	12	GlyGly (K)	_PSK[GlyGly (K)]SIDFHAGAK_	118.265	3	52.3734				33.9065	60.2081	146.373
A0A014R0L5	Actin cytoskeleton-regulatory complex protein SLA1 OS=Metarhizium robertsii OX=568076 GN=X797_005721 PE=3 SV=1	X797_005721	ASKEPQQVGHGTPLPER	17	GlyGly (K)	_ASK[GlyGly (K)]EPQQVGHGTPLPER_	118.265	3	52.3734				46.7341	39.8341	138.883
A0A014R0L5	Actin cytoskeleton-regulatory complex protein SLA1 OS=Metarhizium robertsii OX=568076 GN=X797_005721 PE=3 SV=1	X797_005721	SKSKPDISK	9	GlyGly (K)	_SK[GlyGly (K)]SKPDISK_	118.265	2	52.3734					39.8366
A0A014R177	Postreplication repair E3 ubiquitin-protein ligase RAD18 OS=Metarhizium robertsii OX=568076 GN=X797_005419 PE=3 SV=1	X797_005419	SQLLQDLDVWEKTQGHR	17	GlyGly (K)	_SQLLQDLDVWEK[GlyGly (K)]TQGHR_	51.104	3	52.4211	268.783	256.148	68.9548	204.913	127.388	378.455
A0A014R177	Postreplication repair E3 ubiquitin-protein ligase RAD18 OS=Metarhizium robertsii OX=568076 GN=X797_005419 PE=3 SV=1	X797_005419	APEQELKLR	9	GlyGly (K)	_APEQELK[GlyGly (K)]LR_	51.104	2	52.4211		62.5986	54.0309	538.725	485.925	466.111
A0A014R177	Postreplication repair E3 ubiquitin-protein ligase RAD18 OS=Metarhizium robertsii OX=568076 GN=X797_005419 PE=3 SV=1	X797_005419	KSQLLQDLDVWEK	13	GlyGly (K)	_K[GlyGly (K)]SQLLQDLDVWEK_	51.104	3	52.4211	18.2817	24.4747	4.54856	72.5289	41.8263	79.6722
A0A014R177	Postreplication repair E3 ubiquitin-protein ligase RAD18 OS=Metarhizium robertsii OX=568076 GN=X797_005419 PE=3 SV=1	X797_005419	KSQLLQDLDVWEK	13	GlyGly (K)	_K[GlyGly (K)]SQLLQDLDVWEK_	51.104	2	52.4211	18.2817	24.4747	4.54856	72.5289	41.8263	79.6722
A0A014R177	Postreplication repair E3 ubiquitin-protein ligase RAD18 OS=Metarhizium robertsii OX=568076 GN=X797_005419 PE=3 SV=1	X797_005419	SSLNTSASCKR	11	Carbamidomethyl (C),GlyGly (K)	_SSLNTSASC[Carbamidomethyl (C)]K[GlyGly (K)]R_	51.104	2	52.4211			43.346	108.342	71.59	165.871
A0A014R177	Postreplication repair E3 ubiquitin-protein ligase RAD18 OS=Metarhizium robertsii OX=568076 GN=X797_005419 PE=3 SV=1	X797_005419	KKSQLLQDLDVWEK	14	GlyGly (K)	_KK[GlyGly (K)]SQLLQDLDVWEK_	51.104	3	52.4211		8.72433		65.2233		115.224
A0A014R177	Postreplication repair E3 ubiquitin-protein ligase RAD18 OS=Metarhizium robertsii OX=568076 GN=X797_005419 PE=3 SV=1	X797_005419	DKNFDGIAWAAK	12	GlyGly (K)	_DK[GlyGly (K)]NFDGIAWAAK_	51.104	2	52.4211				2110.84	1434.65	1620.7
A0A014R177	Postreplication repair E3 ubiquitin-protein ligase RAD18 OS=Metarhizium robertsii OX=568076 GN=X797_005419 PE=3 SV=1	X797_005419	ALSNDSKCPLCR	12	2 Carbamidomethyl (C),GlyGly (K)	_ALSNDSK[GlyGly (K)]C[Carbamidomethyl (C)]PLC[Carbamidomethyl (C)]R_	51.104	2	52.4211				159.588	122.883	123.123
A0A014R177	Postreplication repair E3 ubiquitin-protein ligase RAD18 OS=Metarhizium robertsii OX=568076 GN=X797_005419 PE=3 SV=1	X797_005419	ALSNDSKCPLCR	12	2 Carbamidomethyl (C),GlyGly (K)	_ALSNDSK[GlyGly (K)]C[Carbamidomethyl (C)]PLC[Carbamidomethyl (C)]R_	51.104	3	52.4211				159.588	122.883	123.123
A0A014R177	Postreplication repair E3 ubiquitin-protein ligase RAD18 OS=Metarhizium robertsii OX=568076 GN=X797_005419 PE=3 SV=1	X797_005419	TTLTGVAIKDK	11	GlyGly (K)	_TTLTGVAIK[GlyGly (K)]DK_	51.104	2	52.4211				244.83	208.899	148.769
A0A014R177	Postreplication repair E3 ubiquitin-protein ligase RAD18 OS=Metarhizium robertsii OX=568076 GN=X797_005419 PE=3 SV=1	X797_005419	HDSSFKDLIANAR	13	GlyGly (K)	_HDSSFK[GlyGly (K)]DLIANAR_	51.104	3	52.4211				94.0675	74.3536	209.76
A0A014R177	Postreplication repair E3 ubiquitin-protein ligase RAD18 OS=Metarhizium robertsii OX=568076 GN=X797_005419 PE=3 SV=1	X797_005419	NFDGIAWAAKHDSSFK	16	GlyGly (K)	_NFDGIAWAAK[GlyGly (K)]HDSSFK_	51.104	3	52.4211				79.4357	72.9619	144.828
A0A014R177	Postreplication repair E3 ubiquitin-protein ligase RAD18 OS=Metarhizium robertsii OX=568076 GN=X797_005419 PE=3 SV=1	X797_005419	LPALNYSMLKEQALR	15	GlyGly (K)	_LPALNYSMLK[GlyGly (K)]EQALR_	51.104	3	52.4211				36.478	32.3704	52.1441
A0A0A1UNH7	protein kinase C OS=Metarhizium robertsii OX=568076 GN=X797_010053 PE=3 SV=1	X797_010053	VFLIANKER	9	GlyGly (K)	_VFLIANK[GlyGly (K)]ER_	127.798	2	51.4912	37.1552	145.738	180.46	326.197	436.211	266.884
A0A0A1UNH7	protein kinase C OS=Metarhizium robertsii OX=568076 GN=X797_010053 PE=3 SV=1	X797_010053	SNAETDPDEEKINHR	15	GlyGly (K)	_SNAETDPDEEK[GlyGly (K)]INHR_	127.798	3	51.4912	61.8695	66.4768	52.8543	44.849	59.5267	115.585
A0A0A1UNH7	protein kinase C OS=Metarhizium robertsii OX=568076 GN=X797_010053 PE=3 SV=1	X797_010053	SNAETDPDEEKINHR	15	GlyGly (K)	_SNAETDPDEEK[GlyGly (K)]INHR_	127.798	2	51.4912	61.8695	66.4768	52.8543	44.849	59.5267	115.585
A0A0A1UNH7	protein kinase C OS=Metarhizium robertsii OX=568076 GN=X797_010053 PE=3 SV=1	X797_010053	LYAIKVLK	8	GlyGly (K)	_LYAIK[GlyGly (K)]VLK_	127.798	2	51.4912	31.3103	32.9565	36.1395	78.7605	82.1563	59.7157
A0A0A1UNH7	protein kinase C OS=Metarhizium robertsii OX=568076 GN=X797_010053 PE=3 SV=1	X797_010053	VADYGLCKEDMWYGK	15	Carbamidomethyl (C),GlyGly (K)	_VADYGLC[Carbamidomethyl (C)]K[GlyGly (K)]EDMWYGK_	127.798	2	51.4912	19.5559	8.56673	13.7678	9.02721	14.2137	21.0837
A0A0A1UNH7	protein kinase C OS=Metarhizium robertsii OX=568076 GN=X797_010053 PE=3 SV=1	X797_010053	VADYGLCKEDMWYGK	15	Carbamidomethyl (C),GlyGly (K)	_VADYGLC[Carbamidomethyl (C)]K[GlyGly (K)]EDMWYGK_	127.798	3	51.4912	19.5559	8.56673	13.7678	9.02721	14.2137	21.0837
A0A0A1UNH7	protein kinase C OS=Metarhizium robertsii OX=568076 GN=X797_010053 PE=3 SV=1	X797_010053	VAPPFKPTIK	10	GlyGly (K)	_VAPPFK[GlyGly (K)]PTIK_	127.798	2	51.4912	45.6522	34.0308		115.308	132.136	430.026
A0A0A1UNH7	protein kinase C OS=Metarhizium robertsii OX=568076 GN=X797_010053 PE=3 SV=1	X797_010053	VMLAETKR	8	GlyGly (K)	_VMLAETK[GlyGly (K)]R_	127.798	2	51.4912		73.8796	57.1788	148.263	198.509	192.813
A0A0A1UNH7	protein kinase C OS=Metarhizium robertsii OX=568076 GN=X797_010053 PE=3 SV=1	X797_010053	GNFGKVMLAETK	12	GlyGly (K)	_GNFGK[GlyGly (K)]VMLAETK_	127.798	2	51.4912	41.2088		36.6163	81.2618	93.2823	108.401
A0A0A1UNH7	protein kinase C OS=Metarhizium robertsii OX=568076 GN=X797_010053 PE=3 SV=1	X797_010053	EEVHEMYGHKFVQHQFYNIMR	21	Oxidation (M)	_EEVHEM[Oxidation (M)]YGHKFVQHQFYNIMR_	127.798	4	51.4912	58.2873		63.5663	39.7747	50.6225	49.2418
A0A0A1UNH7	protein kinase C OS=Metarhizium robertsii OX=568076 GN=X797_010053 PE=3 SV=1	X797_010053	KEFIIENDEVESIR	14	GlyGly (K)	_K[GlyGly (K)]EFIIENDEVESIR_	127.798	2	51.4912	10.7742		17.2908	45.2908	42.3093	51.4121
A0A0A1UNH7	protein kinase C OS=Metarhizium robertsii OX=568076 GN=X797_010053 PE=3 SV=1	X797_010053	KEFIIENDEVESIR	14	GlyGly (K)	_K[GlyGly (K)]EFIIENDEVESIR_	127.798	3	51.4912	10.7742		17.2908	45.2908	42.3093	51.4121
A0A0A1UNH7	protein kinase C OS=Metarhizium robertsii OX=568076 GN=X797_010053 PE=3 SV=1	X797_010053	QKIVLLK	7	GlyGly (K)	_QK[GlyGly (K)]IVLLK_	127.798	2	51.4912	10.9207			14.1166	9.95395	16.2586
A0A0A1UNH7	protein kinase C OS=Metarhizium robertsii OX=568076 GN=X797_010053 PE=3 SV=1	X797_010053	NINWDDIYYKR	11	GlyGly (K)	_NINWDDIYYK[GlyGly (K)]R_	127.798	2	51.4912				100.18	128.307	631.72
A0A0A1UNH7	protein kinase C OS=Metarhizium robertsii OX=568076 GN=X797_010053 PE=3 SV=1	X797_010053	DSVSILQKLLTR	12	GlyGly (K)	_DSVSILQK[GlyGly (K)]LLTR_	127.798	2	51.4912				11.5468	33.9985	39.8384
A0A0A1UPE5	DNA polymerase OS=Metarhizium robertsii OX=568076 GN=X797_010399 PE=3 SV=1	X797_010399	HLKVSGFEYWSR	12	GlyGly (K)	_HLK[GlyGly (K)]VSGFEYWSR_	124.891	3	49.2845	443.972	574.087	142.804	194.698	274.313	230.636
A0A0A1UPE5	DNA polymerase OS=Metarhizium robertsii OX=568076 GN=X797_010399 PE=3 SV=1	X797_010399	HLKVSGFEYWSR	12	GlyGly (K)	_HLK[GlyGly (K)]VSGFEYWSR_	124.891	2	49.2845	443.972	574.087	142.804	194.698	274.313	230.636
A0A0A1UPE5	DNA polymerase OS=Metarhizium robertsii OX=568076 GN=X797_010399 PE=3 SV=1	X797_010399	VTVTDPKFINK	11	GlyGly (K)	_VTVTDPK[GlyGly (K)]FINK_	124.891	2	49.2845	41.7188	54.7748	24.2941	62.8135	62.256	79.47
A0A0A1UPK3	CTP synthase OS=Metarhizium robertsii OX=568076 GN=X797_009535 PE=3 SV=1	X797_009535	LVLDKER	7	GlyGly (K)	_LVLDK[GlyGly (K)]ER_	64.11	2	57.8445	181.246	226.741	197.772	2470.35	2312.96	2459.63
A0A0A1UPK3	CTP synthase OS=Metarhizium robertsii OX=568076 GN=X797_009535 PE=3 SV=1	X797_009535	ELDDGTIQKIAR	12	GlyGly (K)	_ELDDGTIQK[GlyGly (K)]IAR_	64.11	2	57.8445	49.2597	61.9363	88.862	1702.43	1483.94	1247.1
A0A0A1UPK3	CTP synthase OS=Metarhizium robertsii OX=568076 GN=X797_009535 PE=3 SV=1	X797_009535	TKPTQNAIR	9	GlyGly (K)	_TK[GlyGly (K)]PTQNAIR_	64.11	2	57.8445	229.894	143.051	203.469	955.177	846.849	825.497
A0A0A1UPK3	CTP synthase OS=Metarhizium robertsii OX=568076 GN=X797_009535 PE=3 SV=1	X797_009535	VQKGQALWDIWTK	13	GlyGly (K)	_VQK[GlyGly (K)]GQALWDIWTK_	64.11	2	57.8445	28.9252	17.3645	13.908	277.595	191.603	312.178
A0A0A1UPK3	CTP synthase OS=Metarhizium robertsii OX=568076 GN=X797_009535 PE=3 SV=1	X797_009535	VQKGQALWDIWTK	13	GlyGly (K)	_VQK[GlyGly (K)]GQALWDIWTK_	64.11	3	57.8445	28.9252	17.3645	13.908	277.595	191.603	312.178
A0A0A1UPK3	CTP synthase OS=Metarhizium robertsii OX=568076 GN=X797_009535 PE=3 SV=1	X797_009535	IYKLVLDK	8	GlyGly (K)	_IYK[GlyGly (K)]LVLDK_	64.11	2	57.8445	110.971	62.9317		544.131	460.705	343.527
A0A0A1UPK3	CTP synthase OS=Metarhizium robertsii OX=568076 GN=X797_009535 PE=3 SV=1	X797_009535	TSHFKPGTEWSK	12	GlyGly (K)	_TSHFK[GlyGly (K)]PGTEWSK_	64.11	2	57.8445	27.397		23.0427	325.068	279.776	314.982
A0A0A1UPK3	CTP synthase OS=Metarhizium robertsii OX=568076 GN=X797_009535 PE=3 SV=1	X797_009535	TSHFKPGTEWSK	12	GlyGly (K)	_TSHFK[GlyGly (K)]PGTEWSK_	64.11	3	57.8445	27.397		23.0427	325.068	279.776	314.982
A0A0A1UPK3	CTP synthase OS=Metarhizium robertsii OX=568076 GN=X797_009535 PE=3 SV=1	X797_009535	TSHFKPGTEWSKLR	14	GlyGly (K)	_TSHFKPGTEWSK[GlyGly (K)]LR_	64.11	3	57.8445				383.291	377.567	455.928
A0A0A1UPK3	CTP synthase OS=Metarhizium robertsii OX=568076 GN=X797_009535 PE=3 SV=1	X797_009535	TSHFKPGTEWSKLR	14	GlyGly (K)	_TSHFKPGTEWSK[GlyGly (K)]LR_	64.11	2	57.8445				383.291	377.567	455.928
A0A0A1UPK3	CTP synthase OS=Metarhizium robertsii OX=568076 GN=X797_009535 PE=3 SV=1	X797_009535	KAGLIPDMVACR	12	Carbamidomethyl (C),GlyGly (K)	_K[GlyGly (K)]AGLIPDMVAC[Carbamidomethyl (C)]R_	64.11	2	57.8445				233.032	225.327	349.598
A0A0A1UPK3	CTP synthase OS=Metarhizium robertsii OX=568076 GN=X797_009535 PE=3 SV=1	X797_009535	KAGLIPDMVACR	12	Carbamidomethyl (C),GlyGly (K)	_K[GlyGly (K)]AGLIPDMVAC[Carbamidomethyl (C)]R_	64.11	3	57.8445				233.032	225.327	349.598
A0A0A1UPK3	CTP synthase OS=Metarhizium robertsii OX=568076 GN=X797_009535 PE=3 SV=1	X797_009535	TVSPKHHLQPVNIALVGK	18	GlyGly (K)	_TVSPK[GlyGly (K)]HHLQPVNIALVGK_	64.11	3	57.8445				386.566	382.045	333.208
A0A0A1UPK3	CTP synthase OS=Metarhizium robertsii OX=568076 GN=X797_009535 PE=3 SV=1	X797_009535	EPTKYHNAWK	10	GlyGly (K)	_EPTK[GlyGly (K)]YHNAWK_	64.11	2	57.8445				136.739	109.884	151.974
A0A0A1UPK3	CTP synthase OS=Metarhizium robertsii OX=568076 GN=X797_009535 PE=3 SV=1	X797_009535	EPTKYHNAWK	10	GlyGly (K)	_EPTK[GlyGly (K)]YHNAWK_	64.11	3	57.8445				136.739	109.884	151.974
A0A0A1UPK3	CTP synthase OS=Metarhizium robertsii OX=568076 GN=X797_009535 PE=3 SV=1	X797_009535	YVTLDDAYLSVHKALEHSAMR	21	GlyGly (K)	_YVTLDDAYLSVHK[GlyGly (K)]ALEHSAMR_	64.11	3	57.8445				32.1037	96.0012	105.492
A0A0A1UPK3	CTP synthase OS=Metarhizium robertsii OX=568076 GN=X797_009535 PE=3 SV=1	X797_009535	PGTEWSKLR	9	GlyGly (K)	_PGTEWSK[GlyGly (K)]LR_	64.11	2	57.8445				66.7504	43.3216	50.5093
A0A0A1UPK3	CTP synthase OS=Metarhizium robertsii OX=568076 GN=X797_009535 PE=3 SV=1	X797_009535	VIIFMPEGSKEQMGGTMR	18	GlyGly (K)	_VIIFMPEGSK[GlyGly (K)]EQMGGTMR_	64.11	3	57.8445				26.222	24.5361	44.1851
A0A0A1UPK3	CTP synthase OS=Metarhizium robertsii OX=568076 GN=X797_009535 PE=3 SV=1	X797_009535	KELLVNGASDASF	13	GlyGly (K)	_K[GlyGly (K)]ELLVNGASDASF_	64.11	2	57.8445				18.3966	12.3553	30.9977
A0A0A1UPK3	CTP synthase OS=Metarhizium robertsii OX=568076 GN=X797_009535 PE=3 SV=1	X797_009535	NIMGLKDATSEEISAHAEHR	20	GlyGly (K),Oxidation (M)	_NIM[Oxidation (M)]GLK[GlyGly (K)]DATSEEISAHAEHR_	64.11	3	57.8445				54.9044	45.3982	96.9964
A0A0A1UPK3	CTP synthase OS=Metarhizium robertsii OX=568076 GN=X797_009535 PE=3 SV=1	X797_009535	NIMGLKDATSEEISAHAEHR	20	GlyGly (K)	_NIMGLK[GlyGly (K)]DATSEEISAHAEHR_	64.11	3	57.8445				54.9044	45.3982	96.9964
A0A0A1UPK3	CTP synthase OS=Metarhizium robertsii OX=568076 GN=X797_009535 PE=3 SV=1	X797_009535	NIMGLKDATSEEISAHAEHR	20	GlyGly (K)	_NIMGLK[GlyGly (K)]DATSEEISAHAEHR_	64.11	4	57.8445				54.9044	45.3982	96.9964
A0A0A1UPQ1	Glycogen debranching enzyme OS=Metarhizium robertsii OX=568076 GN=X797_010099 PE=3 SV=1	X797_010099	FALLGKDR	8	GlyGly (K)	_FALLGK[GlyGly (K)]DR_	173.568	2	53.1982	286.004	352.239	399.199	232.662	258.453	140.386
A0A0A1UPQ1	Glycogen debranching enzyme OS=Metarhizium robertsii OX=568076 GN=X797_010099 PE=3 SV=1	X797_010099	KLATYFAGLR	10	GlyGly (K)	_K[GlyGly (K)]LATYFAGLR_	173.568	2	53.1982	221.244	247.738	269.415	237.778	250.351	214.172
A0A0A1UPQ1	Glycogen debranching enzyme OS=Metarhizium robertsii OX=568076 GN=X797_010099 PE=3 SV=1	X797_010099	SGPIKVGR	8	GlyGly (K)	_SGPIK[GlyGly (K)]VGR_	173.568	2	53.1982	253.855	361.663	246.018	151.31	204.199	123.96
A0A0A1UPQ1	Glycogen debranching enzyme OS=Metarhizium robertsii OX=568076 GN=X797_010099 PE=3 SV=1	X797_010099	ALLKFDLMR	9	GlyGly (K)	_ALLK[GlyGly (K)]FDLMR_	173.568	2	53.1982	60.3431	98.9105	73.8193	125.543	147.654	149.284
A0A0A1UPQ1	Glycogen debranching enzyme OS=Metarhizium robertsii OX=568076 GN=X797_010099 PE=3 SV=1	X797_010099	CYFVPLSSKDDYK	13	Carbamidomethyl (C),GlyGly (K)	_C[Carbamidomethyl (C)]YFVPLSSK[GlyGly (K)]DDYK_	173.568	2	53.1982	86.6917	60.0094	51.8361	39.8699	65.6673	81.7722
A0A0A1UPQ1	Glycogen debranching enzyme OS=Metarhizium robertsii OX=568076 GN=X797_010099 PE=3 SV=1	X797_010099	LATYFAGLR	9	Unmodified	_LATYFAGLR_	173.568	2	53.1982	55.3601	51.6075	46.2374	52.7051	71.5835	41.0126
A0A0A1UPQ1	Glycogen debranching enzyme OS=Metarhizium robertsii OX=568076 GN=X797_010099 PE=3 SV=1	X797_010099	TIPSFLLPR	9	Unmodified	_TIPSFLLPR_	173.568	2	53.1982	48.9362	49.8287	50.2342	55.0753	13.4365	22.793
A0A0A1UPQ1	Glycogen debranching enzyme OS=Metarhizium robertsii OX=568076 GN=X797_010099 PE=3 SV=1	X797_010099	YAYSSVKTATGTSVSFK	17	GlyGly (K)	_YAYSSVK[GlyGly (K)]TATGTSVSFK_	173.568	2	53.1982	17.8457	34.4925	15.8743	24.5638	31.5285	34.7932
A0A0A1UPQ1	Glycogen debranching enzyme OS=Metarhizium robertsii OX=568076 GN=X797_010099 PE=3 SV=1	X797_010099	NSEDSEDFATSKGR	14	GlyGly (K)	_NSEDSEDFATSK[GlyGly (K)]GR_	173.568	2	53.1982	12.5692	24.3504	19.0816	33.4425	22.7176	37.2632
A0A0A1UPQ1	Glycogen debranching enzyme OS=Metarhizium robertsii OX=568076 GN=X797_010099 PE=3 SV=1	X797_010099	IKPTPVHALFMDCTHDNETPAQKR	24	Carbamidomethyl (C),GlyGly (K)	_IKPTPVHALFMDC[Carbamidomethyl (C)]THDNETPAQK[GlyGly (K)]R_	173.568	4	53.1982	45.3663		77.2189	133.254	174.564	84.8966
A0A0A1UPQ1	Glycogen debranching enzyme OS=Metarhizium robertsii OX=568076 GN=X797_010099 PE=3 SV=1	X797_010099	PLPLPALSVFSVISK	15	Unmodified	_PLPLPALSVFSVISK_	173.568	2	53.1982	1.45496		4.48621	2.11279	5.90729	4.37909
A0A0A1UPQ1	Glycogen debranching enzyme OS=Metarhizium robertsii OX=568076 GN=X797_010099 PE=3 SV=1	X797_010099	YFGLVLR	7	Unmodified	_YFGLVLR_	173.568	2	53.1982	12.8556		18.9241	11.4115		8.98243
A0A0A1UPQ1	Glycogen debranching enzyme OS=Metarhizium robertsii OX=568076 GN=X797_010099 PE=3 SV=1	X797_010099	KFALLGK	7	GlyGly (K)	_K[GlyGly (K)]FALLGK_	173.568	2	53.1982	18.8905		31.8102
A0A0A1UPQ1	Glycogen debranching enzyme OS=Metarhizium robertsii OX=568076 GN=X797_010099 PE=3 SV=1	X797_010099	PATWLSER	8	Unmodified	_PATWLSER_	173.568	2	53.1982		63.595	75.4316
A0A0A1UPQ1	Glycogen debranching enzyme OS=Metarhizium robertsii OX=568076 GN=X797_010099 PE=3 SV=1	X797_010099	SGKEYEDYQFR	11	GlyGly (K)	_SGK[GlyGly (K)]EYEDYQFR_	173.568	2	53.1982				19.813		40.3032
A0A0A1UPQ1	Glycogen debranching enzyme OS=Metarhizium robertsii OX=568076 GN=X797_010099 PE=3 SV=1	X797_010099	LGLSSLIR	8	Unmodified	_LGLSSLIR_	173.568	2	53.1982	6.12956			4.70149
A0A0A1UPQ1	Glycogen debranching enzyme OS=Metarhizium robertsii OX=568076 GN=X797_010099 PE=3 SV=1	X797_010099	ISEAASQASNQLKR	14	GlyGly (K)	_ISEAASQASNQLK[GlyGly (K)]R_	173.568	2	53.1982						29.8258
A0A0A1UPT7	Molybdopterin synthase catalytic subunit OS=Metarhizium robertsii OX=568076 GN=cnxH PE=3 SV=1	cnxH	SPAAGAIVLFAGTTR	15	Unmodified	_SPAAGAIVLFAGTTR_	17.944	2	53.9488	56.7791	65.3549	48.9375	36.8485	54.4752
A0A0A1UPT7	Molybdopterin synthase catalytic subunit OS=Metarhizium robertsii OX=568076 GN=cnxH PE=3 SV=1	cnxH	ELTYTAYNKLALR	13	GlyGly (K)	_ELTYTAYNK[GlyGly (K)]LALR_	17.944	2	53.9488	82.9255	61.3247	66.8948	14.3105	2.029
A0A0A1UQ49	DNA 3'-5' helicase (Fragment) OS=Metarhizium robertsii OX=568076 GN=X797_009721 PE=3 SV=1	X797_009721	LSTNKEFQVAR	11	GlyGly (K)	_LSTNK[GlyGly (K)]EFQVAR_	215.461	2	40.0903	93.9372	45.9069	49.7437	72.4753	111.973	103.601
A0A0A1UQ95	Bifunctional cytochrome P450/NADPH--P450 reductase OS=Metarhizium robertsii OX=568076 GN=X797_009930 PE=3 SV=1	X797_009930	EAIKDEVIGGKYAVK	15	GlyGly (K)	_EAIKDEVIGGK[GlyGly (K)]YAVK_	121.911	3	51.0609	207.98	168.304	73.4419	69.2363	106.385	162.926
A0A0A1UQ95	Bifunctional cytochrome P450/NADPH--P450 reductase OS=Metarhizium robertsii OX=568076 GN=X797_009930 PE=3 SV=1	X797_009930	LASEEFDTVVKTGR	14	GlyGly (K)	_LASEEFDTVVK[GlyGly (K)]TGR_	121.911	2	51.0609	179.45	171.912	67.6414	21.2707	39.4769	85.773
A0A0A1UQ95	Bifunctional cytochrome P450/NADPH--P450 reductase OS=Metarhizium robertsii OX=568076 GN=X797_009930 PE=3 SV=1	X797_009930	DEFDAWEKSGVVK	13	GlyGly (K)	_DEFDAWEK[GlyGly (K)]SGVVK_	121.911	2	51.0609	69.0295	91.5326	17.9139		42.9587	22.1119
A0A0A1UQP4	DNA replication licensing factor MCM5 OS=Metarhizium robertsii OX=568076 GN=X797_009487 PE=3 SV=1	X797_009487	ASKNSSTTGAVAIR	14	GlyGly (K)	_ASK[GlyGly (K)]NSSTTGAVAIR_	80.934	2	50.8098	36.0134	26.5711	28.951	641.843	528.451	606.44
A0A0A1UQP4	DNA replication licensing factor MCM5 OS=Metarhizium robertsii OX=568076 GN=X797_009487 PE=3 SV=1	X797_009487	IVFPHEKEVNLPDHQLLLHSDAEDVSIR	28	GlyGly (K)	_IVFPHEK[GlyGly (K)]EVNLPDHQLLLHSDAEDVSIR_	80.934	4	50.8098	49.0794		37.7303	69.6262	143.004	156.005
A0A0A1UQP4	DNA replication licensing factor MCM5 OS=Metarhizium robertsii OX=568076 GN=X797_009487 PE=3 SV=1	X797_009487	LEVELKR	7	GlyGly (K)	_LEVELK[GlyGly (K)]R_	80.934	2	50.8098		72.375		816.944	790.777	1044.1
A0A0A1UQP4	DNA replication licensing factor MCM5 OS=Metarhizium robertsii OX=568076 GN=X797_009487 PE=3 SV=1	X797_009487	YITYCKTR	8	Carbamidomethyl (C),GlyGly (K)	_YITYC[Carbamidomethyl (C)]K[GlyGly (K)]TR_	80.934	2	50.8098		48.9449		707.122	700.6	785.091
A0A0A1UQP4	DNA replication licensing factor MCM5 OS=Metarhizium robertsii OX=568076 GN=X797_009487 PE=3 SV=1	X797_009487	GTEEVAESEIPAEKMR	16	GlyGly (K)	_GTEEVAESEIPAEK[GlyGly (K)]MR_	80.934	2	50.8098	18.1973			254.904	269.32	363.997
A0A0A1UQP4	DNA replication licensing factor MCM5 OS=Metarhizium robertsii OX=568076 GN=X797_009487 PE=3 SV=1	X797_009487	GTEEVAESEIPAEKMR	16	GlyGly (K),Oxidation (M)	_GTEEVAESEIPAEK[GlyGly (K)]M[Oxidation (M)]R_	80.934	2	50.8098	18.1973			254.904	269.32	363.997
A0A0A1UQP4	DNA replication licensing factor MCM5 OS=Metarhizium robertsii OX=568076 GN=X797_009487 PE=3 SV=1	X797_009487	ENALLKQFYCDVK	13	Carbamidomethyl (C),GlyGly (K)	_ENALLK[GlyGly (K)]QFYC[Carbamidomethyl (C)]DVK_	80.934	2	50.8098				268.013	284.455	638.284
A0A0A1UQP4	DNA replication licensing factor MCM5 OS=Metarhizium robertsii OX=568076 GN=X797_009487 PE=3 SV=1	X797_009487	KILPDGMK	8	GlyGly (K)	_K[GlyGly (K)]ILPDGMK_	80.934	2	50.8098				282.995	282.134	332.95
A0A0A1UQP4	DNA replication licensing factor MCM5 OS=Metarhizium robertsii OX=568076 GN=X797_009487 PE=3 SV=1	X797_009487	SQLLKFVEK	9	GlyGly (K)	_SQLLK[GlyGly (K)]FVEK_	80.934	2	50.8098				244.727	244.601	394.771
A0A0A1UQP4	DNA replication licensing factor MCM5 OS=Metarhizium robertsii OX=568076 GN=X797_009487 PE=3 SV=1	X797_009487	ILPDGMKLR	9	GlyGly (K)	_ILPDGMK[GlyGly (K)]LR_	80.934	2	50.8098				361.551	194.815
A0A0A1UQP4	DNA replication licensing factor MCM5 OS=Metarhizium robertsii OX=568076 GN=X797_009487 PE=3 SV=1	X797_009487	AAPISIYTSGKGSSAAGLTASVQR	24	GlyGly (K)	_AAPISIYTSGK[GlyGly (K)]GSSAAGLTASVQR_	80.934	3	50.8098				130.738	154.664	224.625
A0A0A1UQP4	DNA replication licensing factor MCM5 OS=Metarhizium robertsii OX=568076 GN=X797_009487 PE=3 SV=1	X797_009487	EMVEGKGYSEQALNR	15	GlyGly (K),Oxidation (M)	_EM[Oxidation (M)]VEGK[GlyGly (K)]GYSEQALNR_	80.934	2	50.8098	16.0555			42.1001	43.8254	60.4604
A0A0A1UQP4	DNA replication licensing factor MCM5 OS=Metarhizium robertsii OX=568076 GN=X797_009487 PE=3 SV=1	X797_009487	EMVEGKGYSEQALNR	15	GlyGly (K)	_EMVEGK[GlyGly (K)]GYSEQALNR_	80.934	3	50.8098	16.0555			42.1001	43.8254	60.4604
A0A0A1UQP4	DNA replication licensing factor MCM5 OS=Metarhizium robertsii OX=568076 GN=X797_009487 PE=3 SV=1	X797_009487	EMVEGKGYSEQALNR	15	GlyGly (K)	_EMVEGK[GlyGly (K)]GYSEQALNR_	80.934	2	50.8098	16.0555			42.1001	43.8254	60.4604
A0A0A1UQP4	DNA replication licensing factor MCM5 OS=Metarhizium robertsii OX=568076 GN=X797_009487 PE=3 SV=1	X797_009487	LASEPAEVIPLFETALKK	18	GlyGly (K)	_LASEPAEVIPLFETALK[GlyGly (K)]K_	80.934	3	50.8098				53.966	23.4042	63.4361
A0A0A1UQP4	DNA replication licensing factor MCM5 OS=Metarhizium robertsii OX=568076 GN=X797_009487 PE=3 SV=1	X797_009487	FDMIFIVKDEHSR	13	GlyGly (K)	_FDMIFIVK[GlyGly (K)]DEHSR_	80.934	3	50.8098				28.598	24.7475	51.6108
A0A0A1UQP4	DNA replication licensing factor MCM5 OS=Metarhizium robertsii OX=568076 GN=X797_009487 PE=3 SV=1	X797_009487	KAILCLLLGGSK	12	Carbamidomethyl (C),GlyGly (K)	_K[GlyGly (K)]AILC[Carbamidomethyl (C)]LLLGGSK_	80.934	2	50.8098				33.8851	22.1677	48.0513
A0A0A1UQP4	DNA replication licensing factor MCM5 OS=Metarhizium robertsii OX=568076 GN=X797_009487 PE=3 SV=1	X797_009487	CTVMGIFSIYQNKASK	16	Carbamidomethyl (C),GlyGly (K)	_C[Carbamidomethyl (C)]TVMGIFSIYQNK[GlyGly (K)]ASK_	80.934	2	50.8098				15.2524	13.1461	11.017
A0A0A1UQP4	DNA replication licensing factor MCM5 OS=Metarhizium robertsii OX=568076 GN=X797_009487 PE=3 SV=1	X797_009487	LTPEAAEKLSSHFVSIR	17	GlyGly (K)	_LTPEAAEK[GlyGly (K)]LSSHFVSIR_	80.934	3	50.8098				1144.64	472.163	2025.81
A0A0A1UQP4	DNA replication licensing factor MCM5 OS=Metarhizium robertsii OX=568076 GN=X797_009487 PE=3 SV=1	X797_009487	LTPEAAEKLSSHFVSIR	17	GlyGly (K)	_LTPEAAEK[GlyGly (K)]LSSHFVSIR_	80.934	2	50.8098				1144.64	472.163	2025.81
A0A0A1UQR7	ATP-dependent RNA helicase DED1 OS=Metarhizium robertsii OX=568076 GN=X797_009517 PE=3 SV=1	X797_009517	AGNTGIATAFFNR	13	Unmodified	_AGNTGIATAFFNR_	70.599	2	53.507	123.779	105.917	60.0605	64.6376	57.1738	99.0509
A0A0A1UQR7	ATP-dependent RNA helicase DED1 OS=Metarhizium robertsii OX=568076 GN=X797_009517 PE=3 SV=1	X797_009517	CPILVATAVAAR	12	Carbamidomethyl (C)	_C[Carbamidomethyl (C)]PILVATAVAAR_	70.599	2	53.507	136.776	25.7759	58.9425	52.9237	153.519
A0A0A1UQR7	ATP-dependent RNA helicase DED1 OS=Metarhizium robertsii OX=568076 GN=X797_009517 PE=3 SV=1	X797_009517	VGSTSENITQKVEFVEDIDK	20	GlyGly (K)	_VGSTSENITQK[GlyGly (K)]VEFVEDIDK_	70.599	3	53.507			5.58092	6.76831		31.7589
A0A0A1UQR7	ATP-dependent RNA helicase DED1 OS=Metarhizium robertsii OX=568076 GN=X797_009517 PE=3 SV=1	X797_009517	KAYPTSLILAPTR	13	GlyGly (K)	_K[GlyGly (K)]AYPTSLILAPTR_	70.599	2	53.507	33.8385	28.5794	42.0877	6596.78	7050.53	15660.7
A0A0A1UQR7	ATP-dependent RNA helicase DED1 OS=Metarhizium robertsii OX=568076 GN=X797_009517 PE=3 SV=1	X797_009517	KAYPTSLILAPTR	13	GlyGly (K)	_K[GlyGly (K)]AYPTSLILAPTR_	70.599	3	53.507	33.8385	28.5794	42.0877	6596.78	7050.53	15660.7
A0A0A1UQR7	ATP-dependent RNA helicase DED1 OS=Metarhizium robertsii OX=568076 GN=X797_009517 PE=3 SV=1	X797_009517	VEFVEDIDKR	10	GlyGly (K)	_VEFVEDIDK[GlyGly (K)]R_	70.599	2	53.507	115.735	57.4323	113.485	1643.45	1734.6	2281.56
A0A0A1UQR7	ATP-dependent RNA helicase DED1 OS=Metarhizium robertsii OX=568076 GN=X797_009517 PE=3 SV=1	X797_009517	VEFVEDIDKR	10	GlyGly (K)	_VEFVEDIDK[GlyGly (K)]R_	70.599	3	53.507	115.735	57.4323	113.485	1643.45	1734.6	2281.56
A0A0A1UQR7	ATP-dependent RNA helicase DED1 OS=Metarhizium robertsii OX=568076 GN=X797_009517 PE=3 SV=1	X797_009517	NIELAHYKVPTPVQK	15	GlyGly (K)	_NIELAHYK[GlyGly (K)]VPTPVQK_	70.599	3	53.507	55.4492	35.9399		260.541	323.75	1334.17
A0A0A1UQR7	ATP-dependent RNA helicase DED1 OS=Metarhizium robertsii OX=568076 GN=X797_009517 PE=3 SV=1	X797_009517	NIELAHYKVPTPVQK	15	GlyGly (K)	_NIELAHYK[GlyGly (K)]VPTPVQK_	70.599	2	53.507	55.4492	35.9399		260.541	323.75	1334.17
A0A0A1UQR7	ATP-dependent RNA helicase DED1 OS=Metarhizium robertsii OX=568076 GN=X797_009517 PE=3 SV=1	X797_009517	AYPTSLILAPTR	12	Unmodified	_AYPTSLILAPTR_	70.599	2	53.507	27.1122			61.6777	55.5496	109.439
A0A0A1UQR7	ATP-dependent RNA helicase DED1 OS=Metarhizium robertsii OX=568076 GN=X797_009517 PE=3 SV=1	X797_009517	GCDLLVATPGR	11	Carbamidomethyl (C)	_GC[Carbamidomethyl (C)]DLLVATPGR_	70.599	2	53.507		25.0485		62.7162	30.3986	87.082
A0A0A1UQR7	ATP-dependent RNA helicase DED1 OS=Metarhizium robertsii OX=568076 GN=X797_009517 PE=3 SV=1	X797_009517	YLVLDEADR	9	Unmodified	_YLVLDEADR_	70.599	2	53.507	25.0306			43.1092	36.9722	73.8773
A0A0A1UQR7	ATP-dependent RNA helicase DED1 OS=Metarhizium robertsii OX=568076 GN=X797_009517 PE=3 SV=1	X797_009517	DYVFLSVGR	9	Unmodified	_DYVFLSVGR_	70.599	2	53.507				13.0345	15.7118	37.1387
A0A0A1UQR7	ATP-dependent RNA helicase DED1 OS=Metarhizium robertsii OX=568076 GN=X797_009517 PE=3 SV=1	X797_009517	VPTPVQKYSIPIVMGGR	17	GlyGly (K)	_VPTPVQK[GlyGly (K)]YSIPIVMGGR_	70.599	3	53.507	38.4479			435.205	580.852	2077.39
A0A0A1UQR7	ATP-dependent RNA helicase DED1 OS=Metarhizium robertsii OX=568076 GN=X797_009517 PE=3 SV=1	X797_009517	VPTPVQKYSIPIVMGGR	17	GlyGly (K),Oxidation (M)	_VPTPVQK[GlyGly (K)]YSIPIVM[Oxidation (M)]GGR_	70.599	3	53.507	38.4479			435.205	580.852	2077.39
A0A0A1UQR7	ATP-dependent RNA helicase DED1 OS=Metarhizium robertsii OX=568076 GN=X797_009517 PE=3 SV=1	X797_009517	VPTPVQKYSIPIVMGGR	17	GlyGly (K)	_VPTPVQK[GlyGly (K)]YSIPIVMGGR_	70.599	2	53.507	38.4479			435.205	580.852	2077.39
A0A0A1UQR7	ATP-dependent RNA helicase DED1 OS=Metarhizium robertsii OX=568076 GN=X797_009517 PE=3 SV=1	X797_009517	VPTPVQKYSIPIVMGGR	17	GlyGly (K),Oxidation (M)	_VPTPVQK[GlyGly (K)]YSIPIVM[Oxidation (M)]GGR_	70.599	2	53.507	38.4479			435.205	580.852	2077.39
A0A0A1UQR7	ATP-dependent RNA helicase DED1 OS=Metarhizium robertsii OX=568076 GN=X797_009517 PE=3 SV=1	X797_009517	VGSTSENITQKVEFVEDIDKR	21	2 GlyGly (K)	_VGSTSENITQK[GlyGly (K)]VEFVEDIDK[GlyGly (K)]R_	70.599	3	53.507				65.7535	78.5243	219.923
A0A0A1UQR7	ATP-dependent RNA helicase DED1 OS=Metarhizium robertsii OX=568076 GN=X797_009517 PE=3 SV=1	X797_009517	VGSTSENITQKVEFVEDIDKR	21	GlyGly (K)	_VGSTSENITQK[GlyGly (K)]VEFVEDIDKR_	70.599	3	53.507				65.7535	78.5243	219.923
A0A0A1UQR7	ATP-dependent RNA helicase DED1 OS=Metarhizium robertsii OX=568076 GN=X797_009517 PE=3 SV=1	X797_009517	DLFGTADDPSKQHTGINFEK	20	GlyGly (K)	_DLFGTADDPSK[GlyGly (K)]QHTGINFEK_	70.599	3	53.507				13.2714	29.4327	322.656
A0A0A1UQR7	ATP-dependent RNA helicase DED1 OS=Metarhizium robertsii OX=568076 GN=X797_009517 PE=3 SV=1	X797_009517	ISLCNIKYLVLDEADR	16	Carbamidomethyl (C),GlyGly (K)	_ISLC[Carbamidomethyl (C)]NIK[GlyGly (K)]YLVLDEADR_	70.599	3	53.507				28.2196	24.4126	60.4668
A0A0A1UQR7	ATP-dependent RNA helicase DED1 OS=Metarhizium robertsii OX=568076 GN=X797_009517 PE=3 SV=1	X797_009517	DGKHIPGPANPR	12	GlyGly (K)	_DGK[GlyGly (K)]HIPGPANPR_	70.599	2	53.507	59.6294			66.323	77.1686	475.342
A0A0A1UQR7	ATP-dependent RNA helicase DED1 OS=Metarhizium robertsii OX=568076 GN=X797_009517 PE=3 SV=1	X797_009517	GGGYSGGHDGHSGGGGYTAR	20	Unmodified	_GGGYSGGHDGHSGGGGYTAR_	70.599	3	53.507				12.6659		72.8214
A0A0A1UQW4	Glycine cleavage system P protein OS=Metarhizium robertsii OX=568076 GN=X797_008528 PE=3 SV=1	X797_008528	KFWPTVTR	8	Unmodified	_KFWPTVTR_	117.235	2	42.0086	226.164	212.36	321.441	265.014	216.418	191.923
A0A0A1UQW4	Glycine cleavage system P protein OS=Metarhizium robertsii OX=568076 GN=X797_008528 PE=3 SV=1	X797_008528	LELMDLSAPDAIQK	14	Oxidation (M)	_LELM[Oxidation (M)]DLSAPDAIQK_	117.235	2	42.0086	104.299	108.689	151.518	60.614		95.2346
A0A0A1UQW4	Glycine cleavage system P protein OS=Metarhizium robertsii OX=568076 GN=X797_008528 PE=3 SV=1	X797_008528	TYSESGVAELFK	12	Unmodified	_TYSESGVAELFK_	117.235	2	42.0086	60.4339	49.6236	58.6694	48.3061	50.8988
A0A0A1UQX3	Serine/threonine-protein phosphatase OS=Metarhizium robertsii OX=568076 GN=X797_008543 PE=3 SV=1	X797_008543	YLFLGDYVDR	10	Unmodified	_YLFLGDYVDR_	63.875	2	48.4419	134.784	125.859	120.638	163.718	115.342	136.546
A0A0A1UQX3	Serine/threonine-protein phosphatase OS=Metarhizium robertsii OX=568076 GN=X797_008543 PE=3 SV=1	X797_008543	NKILAIGR	8	GlyGly (K)	_NK[GlyGly (K)]ILAIGR_	63.875	2	48.4419	135.705	202	115.236	59.1909	62.1684	134.863
A0A0A1UQX3	Serine/threonine-protein phosphatase OS=Metarhizium robertsii OX=568076 GN=X797_008543 PE=3 SV=1	X797_008543	IHYPNTLWLLR	11	Unmodified	_IHYPNTLWLLR_	63.875	2	48.4419	102.375	154.289	100.677	91.9132	69.304	97.779
A0A0A1UQX3	Serine/threonine-protein phosphatase OS=Metarhizium robertsii OX=568076 GN=X797_008543 PE=3 SV=1	X797_008543	EESEKVTELK	10	GlyGly (K)	_EESEK[GlyGly (K)]VTELK_	63.875	2	48.4419	102.718	50.2333	56.4168	50.6011	31.9409	86.178
A0A0A1UQX3	Serine/threonine-protein phosphatase OS=Metarhizium robertsii OX=568076 GN=X797_008543 PE=3 SV=1	X797_008543	LFEVGGDPAETR	12	Unmodified	_LFEVGGDPAETR_	63.875	2	48.4419	70.3425	67.536	61.3257	59.7601		63.111
A0A0A1UQX3	Serine/threonine-protein phosphatase OS=Metarhizium robertsii OX=568076 GN=X797_008543 PE=3 SV=1	X797_008543	TTDFFLHNHVR	11	Unmodified	_TTDFFLHNHVR_	63.875	3	48.4419	39.4809	91.2592	57.2603	42.8528	42.5708	36.236
A0A0A1UQX3	Serine/threonine-protein phosphatase OS=Metarhizium robertsii OX=568076 GN=X797_008543 PE=3 SV=1	X797_008543	GCSYFFSYHAACAFLEK	17	2 Carbamidomethyl (C)	_GC[Carbamidomethyl (C)]SYFFSYHAAC[Carbamidomethyl (C)]AFLEK_	63.875	3	48.4419	35.5079	19.1979	34.2271	26.1321	87.1221	29.3513
A0A0A1UQX3	Serine/threonine-protein phosphatase OS=Metarhizium robertsii OX=568076 GN=X797_008543 PE=3 SV=1	X797_008543	HLTDYFTFK	9	Unmodified	_HLTDYFTFK_	63.875	2	48.4419	37.7466	38.605	34.4045	40.9453	33.8943	34.8171
A0A0A1URK8	Formate dehydrogenase OS=Metarhizium robertsii OX=568076 GN=X797_008566 PE=3 SV=1	X797_008566	QEYDLENKVVGTLGVGR	17	GlyGly (K)	_QEYDLENK[GlyGly (K)]VVGTLGVGR_	46.83	2	56.4044	5765.73	6082.98	9072.56	7827.68	8670.88	5507.15
A0A0A1URK8	Formate dehydrogenase OS=Metarhizium robertsii OX=568076 GN=X797_008566 PE=3 SV=1	X797_008566	QEYDLENKVVGTLGVGR	17	GlyGly (K)	_QEYDLENK[GlyGly (K)]VVGTLGVGR_	46.83	3	56.4044	5765.73	6082.98	9072.56	7827.68	8670.88	5507.15
A0A0A1URK8	Formate dehydrogenase OS=Metarhizium robertsii OX=568076 GN=X797_008566 PE=3 SV=1	X797_008566	LKPFNCK	7	Carbamidomethyl (C),GlyGly (K)	_LK[GlyGly (K)]PFNC[Carbamidomethyl (C)]K_	46.83	2	56.4044	4768.94	5064.5	6667.69	5763.57	5297.51	3890.81
A0A0A1URK8	Formate dehydrogenase OS=Metarhizium robertsii OX=568076 GN=X797_008566 PE=3 SV=1	X797_008566	LKPFNCK	7	Carbamidomethyl (C)	_LKPFNC[Carbamidomethyl (C)]K_	46.83	2	56.4044	4768.94	5064.5	6667.69	5763.57	5297.51	3890.81
A0A0A1URK8	Formate dehydrogenase OS=Metarhizium robertsii OX=568076 GN=X797_008566 PE=3 SV=1	X797_008566	PGSYLINTAR	10	Unmodified	_PGSYLINTAR_	46.83	2	56.4044	2959.15	3061.19	3897.79	2768.65	2678.72	1492.08
A0A0A1URK8	Formate dehydrogenase OS=Metarhizium robertsii OX=568076 GN=X797_008566 PE=3 SV=1	X797_008566	NFVPAHEQVER	11	Unmodified	_NFVPAHEQVER_	46.83	2	56.4044	662.644	475.625	849.152	672.85	345.18	331.825
A0A0A1URK8	Formate dehydrogenase OS=Metarhizium robertsii OX=568076 GN=X797_008566 PE=3 SV=1	X797_008566	NFVPAHEQVER	11	Unmodified	_NFVPAHEQVER_	46.83	3	56.4044	662.644	475.625	849.152	672.85	345.18	331.825
A0A0A1URK8	Formate dehydrogenase OS=Metarhizium robertsii OX=568076 GN=X797_008566 PE=3 SV=1	X797_008566	AILQSYLSGKHDYRPEDLIVHK	22	GlyGly (K)	_AILQSYLSGK[GlyGly (K)]HDYRPEDLIVHK_	46.83	4	56.4044	136.02	396.353	127.818	445.778	440.175	1067.02
A0A0A1URK8	Formate dehydrogenase OS=Metarhizium robertsii OX=568076 GN=X797_008566 PE=3 SV=1	X797_008566	AILQSYLSGKHDYRPEDLIVHK	22	GlyGly (K)	_AILQSYLSGK[GlyGly (K)]HDYRPEDLIVHK_	46.83	3	56.4044	136.02	396.353	127.818	445.778	440.175	1067.02
A0A0A1URK8	Formate dehydrogenase OS=Metarhizium robertsii OX=568076 GN=X797_008566 PE=3 SV=1	X797_008566	AILQSYLSGK	10	Unmodified	_AILQSYLSGK_	46.83	2	56.4044	566.533	500.593	590.291	590.856	462.228	369.218
A0A0A1URK8	Formate dehydrogenase OS=Metarhizium robertsii OX=568076 GN=X797_008566 PE=3 SV=1	X797_008566	VVGTLGVGR	9	Unmodified	_VVGTLGVGR_	46.83	2	56.4044	561.035	863.038	834.931	241.599	401.306	99.2144
A0A0A1URK8	Formate dehydrogenase OS=Metarhizium robertsii OX=568076 GN=X797_008566 PE=3 SV=1	X797_008566	HDYRPEDLIVHK	12	Unmodified	_HDYRPEDLIVHK_	46.83	3	56.4044	286.376	202.103	306.582	261.883	143.664	196.02
A0A0A1URK8	Formate dehydrogenase OS=Metarhizium robertsii OX=568076 GN=X797_008566 PE=3 SV=1	X797_008566	HDYRPEDLIVHK	12	Unmodified	_HDYRPEDLIVHK_	46.83	2	56.4044	286.376	202.103	306.582	261.883	143.664	196.02
A0A0A1URK8	Formate dehydrogenase OS=Metarhizium robertsii OX=568076 GN=X797_008566 PE=3 SV=1	X797_008566	VKVLLCTYDGGQHAK	15	Carbamidomethyl (C),GlyGly (K)	_VK[GlyGly (K)]VLLC[Carbamidomethyl (C)]TYDGGQHAK_	46.83	3	56.4044	53.5953	50.6032	74.9156	278.095	287.297	550.562
A0A0A1URK8	Formate dehydrogenase OS=Metarhizium robertsii OX=568076 GN=X797_008566 PE=3 SV=1	X797_008566	VKVLLCTYDGGQHAK	15	Carbamidomethyl (C),GlyGly (K)	_VK[GlyGly (K)]VLLC[Carbamidomethyl (C)]TYDGGQHAK_	46.83	2	56.4044	53.5953	50.6032	74.9156	278.095	287.297	550.562
A0A0A1URK8	Formate dehydrogenase OS=Metarhizium robertsii OX=568076 GN=X797_008566 PE=3 SV=1	X797_008566	WLEDQGHTLVTTSDK	15	Unmodified	_WLEDQGHTLVTTSDK_	46.83	3	56.4044	125.952	140.592	209.132	213.967	188.169	133.169
A0A0A1URK8	Formate dehydrogenase OS=Metarhizium robertsii OX=568076 GN=X797_008566 PE=3 SV=1	X797_008566	WLEDQGHTLVTTSDK	15	Unmodified	_WLEDQGHTLVTTSDK_	46.83	2	56.4044	125.952	140.592	209.132	213.967	188.169	133.169
A0A0A1URK8	Formate dehydrogenase OS=Metarhizium robertsii OX=568076 GN=X797_008566 PE=3 SV=1	X797_008566	KWLEDQGHTLVTTSDK	16	Unmodified	_KWLEDQGHTLVTTSDK_	46.83	3	56.4044	43.8649	41.5276	59.4847	67.5449	61.4863	53.2668
A0A0A1URK8	Formate dehydrogenase OS=Metarhizium robertsii OX=568076 GN=X797_008566 PE=3 SV=1	X797_008566	KWLEDQGHTLVTTSDK	16	GlyGly (K)	_K[GlyGly (K)]WLEDQGHTLVTTSDK_	46.83	2	56.4044	43.8649	41.5276	59.4847	67.5449	61.4863	53.2668
A0A0A1URK8	Formate dehydrogenase OS=Metarhizium robertsii OX=568076 GN=X797_008566 PE=3 SV=1	X797_008566	KWLEDQGHTLVTTSDK	16	Unmodified	_KWLEDQGHTLVTTSDK_	46.83	2	56.4044	43.8649	41.5276	59.4847	67.5449	61.4863	53.2668
A0A0A1URK8	Formate dehydrogenase OS=Metarhizium robertsii OX=568076 GN=X797_008566 PE=3 SV=1	X797_008566	KWLEDQGHTLVTTSDK	16	GlyGly (K)	_K[GlyGly (K)]WLEDQGHTLVTTSDK_	46.83	3	56.4044	43.8649	41.5276	59.4847	67.5449	61.4863	53.2668
A0A0A1URK8	Formate dehydrogenase OS=Metarhizium robertsii OX=568076 GN=X797_008566 PE=3 SV=1	X797_008566	VLLCTYDGGQHAK	13	Carbamidomethyl (C)	_VLLC[Carbamidomethyl (C)]TYDGGQHAK_	46.83	2	56.4044	186.344	202.102	178.388	121.975	85.5802	35.2092
A0A0A1URK8	Formate dehydrogenase OS=Metarhizium robertsii OX=568076 GN=X797_008566 PE=3 SV=1	X797_008566	VLLCTYDGGQHAK	13	Carbamidomethyl (C)	_VLLC[Carbamidomethyl (C)]TYDGGQHAK_	46.83	3	56.4044	186.344	202.102	178.388	121.975	85.5802	35.2092
A0A0A1URK8	Formate dehydrogenase OS=Metarhizium robertsii OX=568076 GN=X797_008566 PE=3 SV=1	X797_008566	HDYRPEDLIVHKGSYATR	18	GlyGly (K)	_HDYRPEDLIVHK[GlyGly (K)]GSYATR_	46.83	4	56.4044	39.0306	44.5344	42.6478	145.104	161.908	321.52
A0A0A1URK8	Formate dehydrogenase OS=Metarhizium robertsii OX=568076 GN=X797_008566 PE=3 SV=1	X797_008566	HDYRPEDLIVHKGSYATR	18	GlyGly (K)	_HDYRPEDLIVHK[GlyGly (K)]GSYATR_	46.83	3	56.4044	39.0306	44.5344	42.6478	145.104	161.908	321.52
A0A0A1URK8	Formate dehydrogenase OS=Metarhizium robertsii OX=568076 GN=X797_008566 PE=3 SV=1	X797_008566	LLYHDYQPLSTEK	13	Unmodified	_LLYHDYQPLSTEK_	46.83	2	56.4044	118.641	113.603	174.256	145.637	101.139	61.1747
A0A0A1URK8	Formate dehydrogenase OS=Metarhizium robertsii OX=568076 GN=X797_008566 PE=3 SV=1	X797_008566	LLYHDYQPLSTEK	13	Unmodified	_LLYHDYQPLSTEK_	46.83	3	56.4044	118.641	113.603	174.256	145.637	101.139	61.1747
A0A0A1URK8	Formate dehydrogenase OS=Metarhizium robertsii OX=568076 GN=X797_008566 PE=3 SV=1	X797_008566	WLEDQGHTLVTTSDKEGVNSK	21	GlyGly (K)	_WLEDQGHTLVTTSDK[GlyGly (K)]EGVNSK_	46.83	3	56.4044	11.9281	20.1977	18.3806	206.202	243.178	455.944
A0A0A1URK8	Formate dehydrogenase OS=Metarhizium robertsii OX=568076 GN=X797_008566 PE=3 SV=1	X797_008566	QEYDLENK	8	Unmodified	_QEYDLENK_	46.83	2	56.4044	162.295	109.551	245.035	178.49	98.9608	107.56
A0A0A1URK8	Formate dehydrogenase OS=Metarhizium robertsii OX=568076 GN=X797_008566 PE=3 SV=1	X797_008566	GDWDVAAVAK	10	Unmodified	_GDWDVAAVAK_	46.83	2	56.4044	73.9081	63.252	83.1125	90.5154	29.0089	53.1713
A0A0A1URK8	Formate dehydrogenase OS=Metarhizium robertsii OX=568076 GN=X797_008566 PE=3 SV=1	X797_008566	DVAAALESGHLAGYGGDVWYPQPAAPNHPLR	31	Unmodified	_DVAAALESGHLAGYGGDVWYPQPAAPNHPLR_	46.83	4	56.4044	38.0777	19.2114	69.2086	49.0386	93.541	68.1878
A0A0A1URK8	Formate dehydrogenase OS=Metarhizium robertsii OX=568076 GN=X797_008566 PE=3 SV=1	X797_008566	KWLEDQGHTLVTTSDKEGVNSK	22	GlyGly (K)	_KWLEDQGHTLVTTSDK[GlyGly (K)]EGVNSK_	46.83	3	56.4044	3.89757		6.93119	35.4762	28.1163	69.6806
A0A0A1URK8	Formate dehydrogenase OS=Metarhizium robertsii OX=568076 GN=X797_008566 PE=3 SV=1	X797_008566	IALMKPGSYLINTAR	15	Oxidation (M)	_IALM[Oxidation (M)]KPGSYLINTAR_	46.83	3	56.4044	172.687	131.57	214.52	186.726	182.575	117.137
A0A0A1URK8	Formate dehydrogenase OS=Metarhizium robertsii OX=568076 GN=X797_008566 PE=3 SV=1	X797_008566	IALMKPGSYLINTAR	15	Unmodified	_IALMKPGSYLINTAR_	46.83	3	56.4044	172.687	131.57	214.52	186.726	182.575	117.137
A0A0A1URK8	Formate dehydrogenase OS=Metarhizium robertsii OX=568076 GN=X797_008566 PE=3 SV=1	X797_008566	IALMKPGSYLINTAR	15	Oxidation (M)	_IALM[Oxidation (M)]KPGSYLINTAR_	46.83	2	56.4044	172.687	131.57	214.52	186.726	182.575	117.137
A0A0A1URK8	Formate dehydrogenase OS=Metarhizium robertsii OX=568076 GN=X797_008566 PE=3 SV=1	X797_008566	IALMKPGSYLINTAR	15	Unmodified	_IALMKPGSYLINTAR_	46.83	2	56.4044	172.687	131.57	214.52	186.726	182.575	117.137
A0A0A1URK8	Formate dehydrogenase OS=Metarhizium robertsii OX=568076 GN=X797_008566 PE=3 SV=1	X797_008566	IALMKPGSYLINTAR	15	GlyGly (K)	_IALMK[GlyGly (K)]PGSYLINTAR_	46.83	2	56.4044	172.687	131.57	214.52	186.726	182.575	117.137
A0A0A1URK8	Formate dehydrogenase OS=Metarhizium robertsii OX=568076 GN=X797_008566 PE=3 SV=1	X797_008566	IALMKPGSYLINTAR	15	GlyGly (K)	_IALMK[GlyGly (K)]PGSYLINTAR_	46.83	3	56.4044	172.687	131.57	214.52	186.726	182.575	117.137
A0A0A1URK8	Formate dehydrogenase OS=Metarhizium robertsii OX=568076 GN=X797_008566 PE=3 SV=1	X797_008566	IALMKPGSYLINTAR	15	GlyGly (K),Oxidation (M)	_IALM[Oxidation (M)]K[GlyGly (K)]PGSYLINTAR_	46.83	2	56.4044	172.687	131.57	214.52	186.726	182.575	117.137
A0A0A1URK8	Formate dehydrogenase OS=Metarhizium robertsii OX=568076 GN=X797_008566 PE=3 SV=1	X797_008566	IALMKPGSYLINTAR	15	GlyGly (K),Oxidation (M)	_IALM[Oxidation (M)]K[GlyGly (K)]PGSYLINTAR_	46.83	3	56.4044	172.687	131.57	214.52	186.726	182.575	117.137
A0A0A1URK8	Formate dehydrogenase OS=Metarhizium robertsii OX=568076 GN=X797_008566 PE=3 SV=1	X797_008566	LKPFNCKLLYHDYQPLSTEK	20	Carbamidomethyl (C),GlyGly (K)	_LKPFNC[Carbamidomethyl (C)]K[GlyGly (K)]LLYHDYQPLSTEK_	46.83	4	56.4044	310.271	390.981	308.641	272.76	288.541	432.916
A0A0A1URK8	Formate dehydrogenase OS=Metarhizium robertsii OX=568076 GN=X797_008566 PE=3 SV=1	X797_008566	LKPFNCKLLYHDYQPLSTEK	20	Carbamidomethyl (C),GlyGly (K)	_LKPFNC[Carbamidomethyl (C)]K[GlyGly (K)]LLYHDYQPLSTEK_	46.83	3	56.4044	310.271	390.981	308.641	272.76	288.541	432.916
A0A0A1URK8	Formate dehydrogenase OS=Metarhizium robertsii OX=568076 GN=X797_008566 PE=3 SV=1	X797_008566	GDWDVAAVAKQEYDLENK	18	GlyGly (K)	_GDWDVAAVAK[GlyGly (K)]QEYDLENK_	46.83	3	56.4044				28.484	52.2247	84.9166
A0A0A1URK8	Formate dehydrogenase OS=Metarhizium robertsii OX=568076 GN=X797_008566 PE=3 SV=1	X797_008566	YAEGTKAILQSYLSGK	16	GlyGly (K)	_YAEGTK[GlyGly (K)]AILQSYLSGK_	46.83	2	56.4044	9.19156			49.355		55.168
A0A0A1URQ2	Decapping nuclease OS=Metarhizium robertsii OX=568076 GN=X797_007901 PE=3 SV=1	X797_007901	KIDANVVTWR	10	GlyGly (K)	_K[GlyGly (K)]IDANVVTWR_	43.762	2	53.401				105.494	79.5192	80.5066
A0A0A1URQ2	Decapping nuclease OS=Metarhizium robertsii OX=568076 GN=X797_007901 PE=3 SV=1	X797_007901	GFEKFQK	7	GlyGly (K)	_GFEK[GlyGly (K)]FQK_	43.762	2	53.401				259.279	258.675	374.698
A0A0A1URQ2	Decapping nuclease OS=Metarhizium robertsii OX=568076 GN=X797_007901 PE=3 SV=1	X797_007901	FTGQSQPVKR	10	GlyGly (K)	_FTGQSQPVK[GlyGly (K)]R_	43.762	2	53.401				96.4423	125.443	213.963
A0A0A1URQ2	Decapping nuclease OS=Metarhizium robertsii OX=568076 GN=X797_007901 PE=3 SV=1	X797_007901	RPKEFACFSYDENHEFR	17	Carbamidomethyl (C),GlyGly (K)	_RPK[GlyGly (K)]EFAC[Carbamidomethyl (C)]FSYDENHEFR_	43.762	4	53.401				39.908	61.7887	54.341
A0A0A1URQ2	Decapping nuclease OS=Metarhizium robertsii OX=568076 GN=X797_007901 PE=3 SV=1	X797_007901	RPKEFACFSYDENHEFR	17	Carbamidomethyl (C),GlyGly (K)	_RPK[GlyGly (K)]EFAC[Carbamidomethyl (C)]FSYDENHEFR_	43.762	3	53.401				39.908	61.7887	54.341
A0A0A1URQ2	Decapping nuclease OS=Metarhizium robertsii OX=568076 GN=X797_007901 PE=3 SV=1	X797_007901	ENQIVNNKEQYCSVVR	16	Carbamidomethyl (C),GlyGly (K)	_ENQIVNNK[GlyGly (K)]EQYC[Carbamidomethyl (C)]SVVR_	43.762	3	53.401				77.6805	91.4276	79.3476
A0A0A1URQ2	Decapping nuclease OS=Metarhizium robertsii OX=568076 GN=X797_007901 PE=3 SV=1	X797_007901	FQKLDDSGDEHLDSLLK	17	GlyGly (K)	_FQK[GlyGly (K)]LDDSGDEHLDSLLK_	43.762	3	53.401				37.5982	32.7099	71.5427
A0A0A1URU3	Methionine aminopeptidase 2 OS=Metarhizium robertsii OX=568076 GN=X797_008457 PE=3 SV=1	X797_008457	SDAPKVDLHLSSAK	14	GlyGly (K)	_SDAPK[GlyGly (K)]VDLHLSSAK_	49.695	2	53.6469	86.0782	95.1541	48.3252	227.674	260.278	238.008
A0A0A1URU3	Methionine aminopeptidase 2 OS=Metarhizium robertsii OX=568076 GN=X797_008457 PE=3 SV=1	X797_008457	SVPSVKTNDTTK	12	GlyGly (K)	_SVPSVK[GlyGly (K)]TNDTTK_	49.695	2	53.6469		64.2845	38.8728	378.082	317.547	761.029
A0A0A1URU3	Methionine aminopeptidase 2 OS=Metarhizium robertsii OX=568076 GN=X797_008457 PE=3 SV=1	X797_008457	GKVYDQGEVSHYALR	15	GlyGly (K)	_GK[GlyGly (K)]VYDQGEVSHYALR_	49.695	3	53.6469	38.3971	74.9325	37.566	90.8763	143.154	184.467
A0A0A1URU3	Methionine aminopeptidase 2 OS=Metarhizium robertsii OX=568076 GN=X797_008457 PE=3 SV=1	X797_008457	GKVYDQGEVSHYALR	15	GlyGly (K)	_GK[GlyGly (K)]VYDQGEVSHYALR_	49.695	2	53.6469	38.3971	74.9325	37.566	90.8763	143.154	184.467
A0A0A1URU3	Methionine aminopeptidase 2 OS=Metarhizium robertsii OX=568076 GN=X797_008457 PE=3 SV=1	X797_008457	IGHEKYLLGLNHLVK	15	GlyGly (K)	_IGHEK[GlyGly (K)]YLLGLNHLVK_	49.695	3	53.6469				32.2062	45.5429	95.5976
A0A0A1URV5	Aurora kinase OS=Metarhizium robertsii OX=568076 GN=X797_007949 PE=3 SV=1	X797_007949	IFCQLVGAVSYVHLQSCVHR	20	2 Carbamidomethyl (C)	_IFC[Carbamidomethyl (C)]QLVGAVSYVHLQSC[Carbamidomethyl (C)]VHR_	98.718	3	44.3973	48.7631		38.3521	27.8215	119	57.2626
A0A0A1URV5	Aurora kinase OS=Metarhizium robertsii OX=568076 GN=X797_007949 PE=3 SV=1	X797_007949	NENVKLVDFGFTR	13	GlyGly (K)	_NENVK[GlyGly (K)]LVDFGFTR_	98.718	2	44.3973			42.5062	102.923	118.799	156.502
A0A0A1URV5	Aurora kinase OS=Metarhizium robertsii OX=568076 GN=X797_007949 PE=3 SV=1	X797_007949	DLKLENILLDK	11	GlyGly (K)	_DLK[GlyGly (K)]LENILLDK_	98.718	2	44.3973				40.3605	38.2364	71.4944
A0A0A1US69	Double-strand break repair protein OS=Metarhizium robertsii OX=568076 GN=X797_008433 PE=3 SV=1	X797_008433	ELVLAQDKR	9	GlyGly (K)	_ELVLAQDK[GlyGly (K)]R_	81.312	2	50.5762	61.9318	123.444	240.221	101.136	118.764	97.25
A0A0A1US69	Double-strand break repair protein OS=Metarhizium robertsii OX=568076 GN=X797_008433 PE=3 SV=1	X797_008433	VLPQGPFGDAVNQFVSKDDK	20	GlyGly (K)	_VLPQGPFGDAVNQFVSK[GlyGly (K)]DDK_	81.312	3	50.5762			12.0639	47.083	32.1623	89.8212
A0A0A1US69	Double-strand break repair protein OS=Metarhizium robertsii OX=568076 GN=X797_008433 PE=3 SV=1	X797_008433	FVGKVANTNDVVYFYR	16	GlyGly (K)	_FVGK[GlyGly (K)]VANTNDVVYFYR_	81.312	3	50.5762				56.3306	67.1073	130.748
A0A0A1US69	Double-strand break repair protein OS=Metarhizium robertsii OX=568076 GN=X797_008433 PE=3 SV=1	X797_008433	FVGKVANTNDVVYFYR	16	GlyGly (K)	_FVGK[GlyGly (K)]VANTNDVVYFYR_	81.312	2	50.5762				56.3306	67.1073	130.748
A0A0A1US69	Double-strand break repair protein OS=Metarhizium robertsii OX=568076 GN=X797_008433 PE=3 SV=1	X797_008433	VAEADNIEAKPILLQKGITK	20	GlyGly (K)	_VAEADNIEAKPILLQK[GlyGly (K)]GITK_	81.312	3	50.5762				18.8428	19.6615	44.9312
A0A0A1US69	Double-strand break repair protein OS=Metarhizium robertsii OX=568076 GN=X797_008433 PE=3 SV=1	X797_008433	VAEADNIEAKPILLQKGITK	20	GlyGly (K)	_VAEADNIEAK[GlyGly (K)]PILLQKGITK_	81.312	3	50.5762				18.8428	19.6615	44.9312
A0A0A1US69	Double-strand break repair protein OS=Metarhizium robertsii OX=568076 GN=X797_008433 PE=3 SV=1	X797_008433	IPLKSVRPFVTR	12	GlyGly (K)	_IPLK[GlyGly (K)]SVRPFVTR_	81.312	3	50.5762				37.2699	31.9152	56.7043
A0A0A1US69	Double-strand break repair protein OS=Metarhizium robertsii OX=568076 GN=X797_008433 PE=3 SV=1	X797_008433	VAEADNIEAKPILLQK	16	GlyGly (K)	_VAEADNIEAK[GlyGly (K)]PILLQK_	81.312	2	50.5762				21.1765	23.3043	77.7743
A0A0A1US87	Methionine aminopeptidase OS=Metarhizium robertsii OX=568076 GN=X797_008458 PE=3 SV=1	X797_008458	SIPHPDWSVTGIPKAER	17	GlyGly (K)	_SIPHPDWSVTGIPK[GlyGly (K)]AER_	45.73	3	52.6422	346.888	761.21	314.36	172.93	208.141	526.195
A0A0A1US87	Methionine aminopeptidase OS=Metarhizium robertsii OX=568076 GN=X797_008458 PE=3 SV=1	X797_008458	SKIDLLDAK	9	GlyGly (K)	_SK[GlyGly (K)]IDLLDAK_	45.73	2	52.6422	106.718	157.241	147.663	177.504	206.216	445.357
A0A0A1US87	Methionine aminopeptidase OS=Metarhizium robertsii OX=568076 GN=X797_008458 PE=3 SV=1	X797_008458	NKAVGVCK	8	Carbamidomethyl (C),GlyGly (K)	_NK[GlyGly (K)]AVGVC[Carbamidomethyl (C)]K_	45.73	2	52.6422	210.598	146.306	186.6	98.8201	110.309	198.57
A0A0A1US87	Methionine aminopeptidase OS=Metarhizium robertsii OX=568076 GN=X797_008458 PE=3 SV=1	X797_008458	KSYPSPLNYNHFPK	14	GlyGly (K)	_K[GlyGly (K)]SYPSPLNYNHFPK_	45.73	3	52.6422	13.7117	20.7299		28.4407	35.0526	96.4343
A0A0A1US87	Methionine aminopeptidase OS=Metarhizium robertsii OX=568076 GN=X797_008458 PE=3 SV=1	X797_008458	AKTDPDSVR	9	GlyGly (K)	_AK[GlyGly (K)]TDPDSVR_	45.73	2	52.6422				1358.85	1344.93	1288.17
A0A0A1US87	Methionine aminopeptidase OS=Metarhizium robertsii OX=568076 GN=X797_008458 PE=3 SV=1	X797_008458	EVYWPDNWTNVTVDGKR	17	GlyGly (K)	_EVYWPDNWTNVTVDGK[GlyGly (K)]R_	45.73	3	52.6422				103.641	74.4443	204.589
A0A0A1US87	Methionine aminopeptidase OS=Metarhizium robertsii OX=568076 GN=X797_008458 PE=3 SV=1	X797_008458	IDLLDAKGQEAMR	13	GlyGly (K)	_IDLLDAK[GlyGly (K)]GQEAMR_	45.73	2	52.6422				52.3447	54.6056	82.9662
A0A0A1US87	Methionine aminopeptidase OS=Metarhizium robertsii OX=568076 GN=X797_008458 PE=3 SV=1	X797_008458	DSYFCTQDCFKR	12	2 Carbamidomethyl (C),GlyGly (K)	_DSYFC[Carbamidomethyl (C)]TQDC[Carbamidomethyl (C)]FK[GlyGly (K)]R_	45.73	2	52.6422				12.9462	18.2796	29.6958
A0A0A1US87	Methionine aminopeptidase OS=Metarhizium robertsii OX=568076 GN=X797_008458 PE=3 SV=1	X797_008458	AVGVCKPGMTFTIEPILALGK	21	Carbamidomethyl (C),GlyGly (K)	_AVGVC[Carbamidomethyl (C)]K[GlyGly (K)]PGMTFTIEPILALGK_	45.73	3	52.6422		12.7674
A0A0A1USR5	Serine/threonine-protein kinase RIO1 OS=Metarhizium robertsii OX=568076 GN=X797_007138 PE=3 SV=1	X797_007138	KMYQVCR	7	Carbamidomethyl (C),GlyGly (K)	_K[GlyGly (K)]MYQVC[Carbamidomethyl (C)]R_	63.205	2	50.4596	645.333	949.204	625.39	188.407	254.65	178.539
A0A0A1USR5	Serine/threonine-protein kinase RIO1 OS=Metarhizium robertsii OX=568076 GN=X797_007138 PE=3 SV=1	X797_007138	KGVDTLSDR	9	GlyGly (K)	_K[GlyGly (K)]GVDTLSDR_	63.205	2	50.4596	539.029	416.732	339.715	157.116	194.902	254.438
A0A0A1USR5	Serine/threonine-protein kinase RIO1 OS=Metarhizium robertsii OX=568076 GN=X797_007138 PE=3 SV=1	X797_007138	TAILVFKDR	9	GlyGly (K)	_TAILVFK[GlyGly (K)]DR_	63.205	2	50.4596	451.481	469.66	311.732	185.121	164.409	269.236
A0A0A1USR5	Serine/threonine-protein kinase RIO1 OS=Metarhizium robertsii OX=568076 GN=X797_007138 PE=3 SV=1	X797_007138	MDIKNVGDFFR	11	GlyGly (K)	_MDIK[GlyGly (K)]NVGDFFR_	63.205	2	50.4596	373.985	348.749	122.487	101.91	136.126	257.61
A0A0A1USR5	Serine/threonine-protein kinase RIO1 OS=Metarhizium robertsii OX=568076 GN=X797_007138 PE=3 SV=1	X797_007138	LWAEKEYR	8	GlyGly (K)	_LWAEK[GlyGly (K)]EYR_	63.205	2	50.4596	284.106	194.882	179.331	159.13	168.523	243.563
A0A0A1UT70	Adenylosuccinate synthetase OS=Metarhizium robertsii OX=568076 GN=X797_007101 PE=3 SV=1	X797_007101	IKYIGTGPDR	10	GlyGly (K)	_IK[GlyGly (K)]YIGTGPDR_	46.705	2	50.5733	1107.8	1506.59	1962.75	3135.59	3864.63	4013.56
A0A0A1UT70	Adenylosuccinate synthetase OS=Metarhizium robertsii OX=568076 GN=X797_007101 PE=3 SV=1	X797_007101	TYYDLPKAAR	10	GlyGly (K)	_TYYDLPK[GlyGly (K)]AAR_	46.705	2	50.5733	78.0697	86.9836	92.365	652.219	860.648	1003.17
A0A0A1UT70	Adenylosuccinate synthetase OS=Metarhizium robertsii OX=568076 GN=X797_007101 PE=3 SV=1	X797_007101	LTDVFHPDLFEQKVR	15	GlyGly (K)	_LTDVFHPDLFEQK[GlyGly (K)]VR_	46.705	3	50.5733	20.6236	44.2312	30.512	123.921	193.492	434.005
A0A0A1UT70	Adenylosuccinate synthetase OS=Metarhizium robertsii OX=568076 GN=X797_007101 PE=3 SV=1	X797_007101	LTDVFHPDLFEQKVR	15	GlyGly (K)	_LTDVFHPDLFEQK[GlyGly (K)]VR_	46.705	2	50.5733	20.6236	44.2312	30.512	123.921	193.492	434.005
A0A0A1UT70	Adenylosuccinate synthetase OS=Metarhizium robertsii OX=568076 GN=X797_007101 PE=3 SV=1	X797_007101	GLTAVHDR	8	Unmodified	_GLTAVHDR_	46.705	2	50.5733	185.619	142.587	282.121	188.924	94.2771	77.2304
A0A0A1UT70	Adenylosuccinate synthetase OS=Metarhizium robertsii OX=568076 GN=X797_007101 PE=3 SV=1	X797_007101	GIGPCYQTSR	10	Carbamidomethyl (C)	_GIGPC[Carbamidomethyl (C)]YQTSR_	46.705	2	50.5733	132.658	122.562	172.148	128.987	109.218	53.6752
A0A0A1UT70	Adenylosuccinate synthetase OS=Metarhizium robertsii OX=568076 GN=X797_007101 PE=3 SV=1	X797_007101	YSNSINYYTSLNLTK	15	Unmodified	_YSNSINYYTSLNLTK_	46.705	2	50.5733	19.0809	18.8104	20.2917	19.5094	57.1734	51.4307
A0A0A1UT70	Adenylosuccinate synthetase OS=Metarhizium robertsii OX=568076 GN=X797_007101 PE=3 SV=1	X797_007101	LADGYQKR	8	GlyGly (K)	_LADGYQK[GlyGly (K)]R_	46.705	2	50.5733	61.1709		56.8736	585.589	708.742	752.92
A0A0A1UT70	Adenylosuccinate synthetase OS=Metarhizium robertsii OX=568076 GN=X797_007101 PE=3 SV=1	X797_007101	ELGDAAIGTTK	11	Unmodified	_ELGDAAIGTTK_	46.705	2	50.5733	107.018		125.585	123.86	79.9545	66.37
A0A0A1UT70	Adenylosuccinate synthetase OS=Metarhizium robertsii OX=568076 GN=X797_007101 PE=3 SV=1	X797_007101	LTDVFHPDLFEQK	13	Unmodified	_LTDVFHPDLFEQK_	46.705	2	50.5733	35.3636	22.332	42.1882	52.008	19.9728
A0A0A1UT70	Adenylosuccinate synthetase OS=Metarhizium robertsii OX=568076 GN=X797_007101 PE=3 SV=1	X797_007101	KYVVDGVSFMR	11	GlyGly (K)	_K[GlyGly (K)]YVVDGVSFMR_	46.705	2	50.5733			16.1726	107.008	129.818	245.989
A0A0A1UT70	Adenylosuccinate synthetase OS=Metarhizium robertsii OX=568076 GN=X797_007101 PE=3 SV=1	X797_007101	ELEEKGLTAVHDR	13	GlyGly (K)	_ELEEK[GlyGly (K)]GLTAVHDR_	46.705	2	50.5733				245.55	311.629	396.381
A0A0A1UT70	Adenylosuccinate synthetase OS=Metarhizium robertsii OX=568076 GN=X797_007101 PE=3 SV=1	X797_007101	ELEEKGLTAVHDR	13	GlyGly (K)	_ELEEK[GlyGly (K)]GLTAVHDR_	46.705	3	50.5733				245.55	311.629	396.381
A0A0A1UT70	Adenylosuccinate synthetase OS=Metarhizium robertsii OX=568076 GN=X797_007101 PE=3 SV=1	X797_007101	FVGVKIK	7	GlyGly (K)	_FVGVK[GlyGly (K)]IK_	46.705	2	50.5733				258.23	346.34	452.994
A0A0A1UT70	Adenylosuccinate synthetase OS=Metarhizium robertsii OX=568076 GN=X797_007101 PE=3 SV=1	X797_007101	TEDTEEIGTKLQEIGR	16	GlyGly (K)	_TEDTEEIGTK[GlyGly (K)]LQEIGR_	46.705	2	50.5733				129.749	146.043	417.059
A0A0A1UT70	Adenylosuccinate synthetase OS=Metarhizium robertsii OX=568076 GN=X797_007101 PE=3 SV=1	X797_007101	GKLVDGQCR	9	Carbamidomethyl (C),GlyGly (K)	_GK[GlyGly (K)]LVDGQC[Carbamidomethyl (C)]R_	46.705	2	50.5733				167.367	181.292	283.1
A0A0A1UT70	Adenylosuccinate synthetase OS=Metarhizium robertsii OX=568076 GN=X797_007101 PE=3 SV=1	X797_007101	VGAGAFKTEDTEEIGTK	17	GlyGly (K)	_VGAGAFK[GlyGly (K)]TEDTEEIGTK_	46.705	3	50.5733				33.8734	45.3854	79.3456
A0A0A1UT70	Adenylosuccinate synthetase OS=Metarhizium robertsii OX=568076 GN=X797_007101 PE=3 SV=1	X797_007101	VGAGAFKTEDTEEIGTK	17	GlyGly (K)	_VGAGAFK[GlyGly (K)]TEDTEEIGTK_	46.705	2	50.5733				33.8734	45.3854	79.3456
A0A0A1UT70	Adenylosuccinate synthetase OS=Metarhizium robertsii OX=568076 GN=X797_007101 PE=3 SV=1	X797_007101	NITETVGVVKAYTTR	15	GlyGly (K)	_NITETVGVVK[GlyGly (K)]AYTTR_	46.705	2	50.5733				34.4709	26.6306	49.1299
A0A0A1UTQ4	Phospholipid-transporting ATPase OS=Metarhizium robertsii OX=568076 GN=X797_006632 PE=3 SV=1	X797_006632	KDGAQEHLDFLR	12	GlyGly (K)	_K[GlyGly (K)]DGAQEHLDFLR_	144.337	3	53.3982	393.717	408.48	408.986	171.112	161.262	217.207
A0A0A1UTQ4	Phospholipid-transporting ATPase OS=Metarhizium robertsii OX=568076 GN=X797_006632 PE=3 SV=1	X797_006632	KDGAQEHLDFLR	12	GlyGly (K)	_K[GlyGly (K)]DGAQEHLDFLR_	144.337	2	53.3982	393.717	408.48	408.986	171.112	161.262	217.207
A0A0A1UTQ4	Phospholipid-transporting ATPase OS=Metarhizium robertsii OX=568076 GN=X797_006632 PE=3 SV=1	X797_006632	LQKDVKPSLELLR	13	GlyGly (K)	_LQK[GlyGly (K)]DVKPSLELLR_	144.337	3	53.3982	162.647	97.0452	70.193	110.55	98.5615	361.338
A0A0A1UTQ4	Phospholipid-transporting ATPase OS=Metarhizium robertsii OX=568076 GN=X797_006632 PE=3 SV=1	X797_006632	LQKDVKPSLELLR	13	GlyGly (K)	_LQK[GlyGly (K)]DVKPSLELLR_	144.337	2	53.3982	162.647	97.0452	70.193	110.55	98.5615	361.338
A0A0A1UTV4	Molybdopterin synthase sulfur carrier subunit OS=Metarhizium robertsii OX=568076 GN=cnxG PE=3 SV=1	cnxG	VLYFAGASSFTGK	13	Unmodified	_VLYFAGASSFTGK_	10.339	2	42.4672	110.165	127.745	113.523	74.8028	129.668	65.909
A0A0A1UTX4	Ceramide glucosyltransferase OS=Metarhizium robertsii OX=568076 GN=X797_006598 PE=3 SV=1	X797_006598	DPILHGTKGR	10	GlyGly (K)	_DPILHGTK[GlyGly (K)]GR_	59.453	2	48.2327	126.422	141.151	129.819	90.0639	86.6499	210.403
A0A0A1UU43	Arginine biosynthesis bifunctional protein ArgJ, mitochondrial OS=Metarhizium robertsii OX=568076 GN=X797_006711 PE=3 SV=1	X797_006711	GFSAAGVFCGVK	12	Carbamidomethyl (C)	_GFSAAGVFC[Carbamidomethyl (C)]GVK_	46.943	2	41.3291	67.6818	66.6258	56.8374	59.5058	60.474	54.5421
A0A0A1UU43	Arginine biosynthesis bifunctional protein ArgJ, mitochondrial OS=Metarhizium robertsii OX=568076 GN=X797_006711 PE=3 SV=1	X797_006711	VGTENSTIVMSTGVIGQR	18	Unmodified	_VGTENSTIVMSTGVIGQR_	46.943	2	41.3291	21.2315	27.8454	23.4653	18.2499	28.0885	35.6553
A0A0A1UU43	Arginine biosynthesis bifunctional protein ArgJ, mitochondrial OS=Metarhizium robertsii OX=568076 GN=X797_006711 PE=3 SV=1	X797_006711	AIALSPLVK	9	Unmodified	_AIALSPLVK_	46.943	2	41.3291	27.6081	10.4183	19.8906	26.1436	24.9688	12.1863
A0A0A1UU43	Arginine biosynthesis bifunctional protein ArgJ, mitochondrial OS=Metarhizium robertsii OX=568076 GN=X797_006711 PE=3 SV=1	X797_006711	NKFQAAPVTFSR	12	GlyGly (K)	_NK[GlyGly (K)]FQAAPVTFSR_	46.943	2	41.3291	69.9951	67.2658	41.0977	16.6477
A0A0A1UU43	Arginine biosynthesis bifunctional protein ArgJ, mitochondrial OS=Metarhizium robertsii OX=568076 GN=X797_006711 PE=3 SV=1	X797_006711	VKFVPTSGTYPK	12	GlyGly (K)	_VK[GlyGly (K)]FVPTSGTYPK_	46.943	2	41.3291	88.3687	109.864			33.0913
A0A0A1UU43	Arginine biosynthesis bifunctional protein ArgJ, mitochondrial OS=Metarhizium robertsii OX=568076 GN=X797_006711 PE=3 SV=1	X797_006711	FVPTSGTYPKGFSAAGVFCGVKPGNTSK	28	Carbamidomethyl (C),GlyGly (K)	_FVPTSGTYPK[GlyGly (K)]GFSAAGVFC[Carbamidomethyl (C)]GVKPGNTSK_	46.943	4	41.3291		39.2965	22.5732	18.5719	10.4317	24.9731
A0A0A1UU43	Arginine biosynthesis bifunctional protein ArgJ, mitochondrial OS=Metarhizium robertsii OX=568076 GN=X797_006711 PE=3 SV=1	X797_006711	FVPTSGTYPKGFSAAGVFCGVKPGNTSK	28	Carbamidomethyl (C),GlyGly (K)	_FVPTSGTYPKGFSAAGVFC[Carbamidomethyl (C)]GVK[GlyGly (K)]PGNTSK_	46.943	4	41.3291		39.2965	22.5732	18.5719	10.4317	24.9731
A0A0A1UU43	Arginine biosynthesis bifunctional protein ArgJ, mitochondrial OS=Metarhizium robertsii OX=568076 GN=X797_006711 PE=3 SV=1	X797_006711	VVNSASEESAR	11	Unmodified	_VVNSASEESAR_	46.943	2	41.3291						61.6381
A0A0A1UU70	Methylthioribose-1-phosphate isomerase OS=Metarhizium robertsii OX=568076 GN=MRI1 PE=3 SV=1	MRI1	GKLEVLDQLR	10	GlyGly (K)	_GK[GlyGly (K)]LEVLDQLR_	41.847	2	53.2565	156.454	165.62	190.96	1125.43	1052.8	1691.04
A0A0A1UU70	Methylthioribose-1-phosphate isomerase OS=Metarhizium robertsii OX=568076 GN=MRI1 PE=3 SV=1	MRI1	GKLEVLDQLR	10	Unmodified	_GKLEVLDQLR_	41.847	2	53.2565	156.454	165.62	190.96	1125.43	1052.8	1691.04
A0A0A1UU70	Methylthioribose-1-phosphate isomerase OS=Metarhizium robertsii OX=568076 GN=MRI1 PE=3 SV=1	MRI1	AEKNIVAVIVGADR	14	GlyGly (K)	_AEK[GlyGly (K)]NIVAVIVGADR_	41.847	2	53.2565	16.469	39.3196	27.4704	344.272	286.422	532.055
A0A0A1UU70	Methylthioribose-1-phosphate isomerase OS=Metarhizium robertsii OX=568076 GN=MRI1 PE=3 SV=1	MRI1	NIVAVIVGADR	11	Unmodified	_NIVAVIVGADR_	41.847	2	53.2565	183.886	165.657	183.263	159.664	142.481	137.814
A0A0A1UU70	Methylthioribose-1-phosphate isomerase OS=Metarhizium robertsii OX=568076 GN=MRI1 PE=3 SV=1	MRI1	IGTYQLAVLAK	11	Unmodified	_IGTYQLAVLAK_	41.847	2	53.2565	38.4769	68.5829	62.9945	28.9245	45.0307	18.4454
A0A0A1UU70	Methylthioribose-1-phosphate isomerase OS=Metarhizium robertsii OX=568076 GN=MRI1 PE=3 SV=1	MRI1	LPHEFHYDQVSTR	13	Unmodified	_LPHEFHYDQVSTR_	41.847	3	53.2565	27.9229	17.7468	35.1306	36.8783	12.7614	26.0404
A0A0A1UU70	Methylthioribose-1-phosphate isomerase OS=Metarhizium robertsii OX=568076 GN=MRI1 PE=3 SV=1	MRI1	EELTQLTGAVIK	12	Unmodified	_EELTQLTGAVIK_	41.847	2	53.2565	26.1906	10.5021	33.7733	25.6379	29.9572	16.0773
A0A0A1UU70	Methylthioribose-1-phosphate isomerase OS=Metarhizium robertsii OX=568076 GN=MRI1 PE=3 SV=1	MRI1	EELTQLTGAVIKADGR	16	GlyGly (K)	_EELTQLTGAVIK[GlyGly (K)]ADGR_	41.847	2	53.2565	34.0208	31.9955		398.799	357.142	529.577
A0A0A1UU70	Methylthioribose-1-phosphate isomerase OS=Metarhizium robertsii OX=568076 GN=MRI1 PE=3 SV=1	MRI1	VDESTKVR	8	GlyGly (K)	_VDESTK[GlyGly (K)]VR_	41.847	2	53.2565	24.0792			573.046	303.707	380.214
A0A0A1UU70	Methylthioribose-1-phosphate isomerase OS=Metarhizium robertsii OX=568076 GN=MRI1 PE=3 SV=1	MRI1	GPDGKFDFSK	10	GlyGly (K)	_GPDGK[GlyGly (K)]FDFSK_	41.847	2	53.2565			24.9733	157.622	147.094	373.794
A0A0A1UU70	Methylthioribose-1-phosphate isomerase OS=Metarhizium robertsii OX=568076 GN=MRI1 PE=3 SV=1	MRI1	KAEKNIVAVIVGADR	15	GlyGly (K)	_KAEK[GlyGly (K)]NIVAVIVGADR_	41.847	2	53.2565	15.0793			29.45	24.8091	30.7071
A0A0A1UU70	Methylthioribose-1-phosphate isomerase OS=Metarhizium robertsii OX=568076 GN=MRI1 PE=3 SV=1	MRI1	KAEKNIVAVIVGADR	15	GlyGly (K)	_K[GlyGly (K)]AEKNIVAVIVGADR_	41.847	2	53.2565	15.0793			29.45	24.8091	30.7071
A0A0A1UU70	Methylthioribose-1-phosphate isomerase OS=Metarhizium robertsii OX=568076 GN=MRI1 PE=3 SV=1	MRI1	IGTYQLAVLAKHHGIK	16	GlyGly (K)	_IGTYQLAVLAK[GlyGly (K)]HHGIK_	41.847	3	53.2565				196.44	159.946	225.598
A0A0A1UU70	Methylthioribose-1-phosphate isomerase OS=Metarhizium robertsii OX=568076 GN=MRI1 PE=3 SV=1	MRI1	FDFSKIMPER	10	GlyGly (K)	_FDFSK[GlyGly (K)]IMPER_	41.847	2	53.2565				47.9289	83.1949	365.371
A0A0A1UU70	Methylthioribose-1-phosphate isomerase OS=Metarhizium robertsii OX=568076 GN=MRI1 PE=3 SV=1	MRI1	REELTQLTGAVIKADGR	17	GlyGly (K)	_REELTQLTGAVIK[GlyGly (K)]ADGR_	41.847	3	53.2565				89.8752	125.207	154.259
A0A0A1UU70	Methylthioribose-1-phosphate isomerase OS=Metarhizium robertsii OX=568076 GN=MRI1 PE=3 SV=1	MRI1	KREELTQLTGAVIK	14	GlyGly (K)	_K[GlyGly (K)]REELTQLTGAVIK_	41.847	3	53.2565				20.3127	53.2884	71.4947
A0A0A1UU70	Methylthioribose-1-phosphate isomerase OS=Metarhizium robertsii OX=568076 GN=MRI1 PE=3 SV=1	MRI1	PTAVDLTNAINQLKAR	16	GlyGly (K)	_PTAVDLTNAINQLK[GlyGly (K)]AR_	41.847	3	53.2565				20.165	8.24747	24.3369
A0A0A1UU70	Methylthioribose-1-phosphate isomerase OS=Metarhizium robertsii OX=568076 GN=MRI1 PE=3 SV=1	MRI1	PTAVDLTNAINQLKAR	16	GlyGly (K)	_PTAVDLTNAINQLK[GlyGly (K)]AR_	41.847	2	53.2565				20.165	8.24747	24.3369
A0A0A1UU70	Methylthioribose-1-phosphate isomerase OS=Metarhizium robertsii OX=568076 GN=MRI1 PE=3 SV=1	MRI1	DLKTNLAIGDYGAEWLK	17	GlyGly (K)	_DLK[GlyGly (K)]TNLAIGDYGAEWLK_	41.847	3	53.2565				9.16178	16.8568	23.1463
A0A0A1UU70	Methylthioribose-1-phosphate isomerase OS=Metarhizium robertsii OX=568076 GN=MRI1 PE=3 SV=1	MRI1	NGDTANKIGTYQLAVLAK	18	GlyGly (K)	_NGDTANK[GlyGly (K)]IGTYQLAVLAK_	41.847	2	53.2565				72.1442	13.3535	63.8923
A0A0A1UU70	Methylthioribose-1-phosphate isomerase OS=Metarhizium robertsii OX=568076 GN=MRI1 PE=3 SV=1	MRI1	NGDTANKIGTYQLAVLAK	18	GlyGly (K)	_NGDTANK[GlyGly (K)]IGTYQLAVLAK_	41.847	3	53.2565				72.1442	13.3535	63.8923
A0A0A1UU70	Methylthioribose-1-phosphate isomerase OS=Metarhizium robertsii OX=568076 GN=MRI1 PE=3 SV=1	MRI1	KREELTQLTGAVIKADGR	18	GlyGly (K)	_KREELTQLTGAVIK[GlyGly (K)]ADGR_	41.847	3	53.2565				159.639	107.17
A0A0A1UUB7	ATP-dependent DNA helicase II subunit 1 OS=Metarhizium robertsii OX=568076 GN=X797_005981 PE=3 SV=1	X797_005981	IIGFKPR	7	GlyGly (K)	_IIGFK[GlyGly (K)]PR_	71.775	2	52.3579	312.884	452.709	457.309	279.886	190.827	440.343
A0A0A1UUB7	ATP-dependent DNA helicase II subunit 1 OS=Metarhizium robertsii OX=568076 GN=X797_005981 PE=3 SV=1	X797_005981	KSTFIFPSEEDFVGSTR	17	GlyGly (K)	_K[GlyGly (K)]STFIFPSEEDFVGSTR_	71.775	3	52.3579	34.856	58.9471	47.7678	41.1088	41.141	104.672
A0A0A1UUB7	ATP-dependent DNA helicase II subunit 1 OS=Metarhizium robertsii OX=568076 GN=X797_005981 PE=3 SV=1	X797_005981	IGIAWCIVR	9	Carbamidomethyl (C)	_IGIAWC[Carbamidomethyl (C)]IVR_	71.775	2	52.3579	65.1791	38.9426	31.2209	38.6247	82.6455	43.0812
A0A0A1UUB7	ATP-dependent DNA helicase II subunit 1 OS=Metarhizium robertsii OX=568076 GN=X797_005981 PE=3 SV=1	X797_005981	EIKPPDGVTQSSDELK	16	GlyGly (K)	_EIK[GlyGly (K)]PPDGVTQSSDELK_	71.775	2	52.3579	7.37084	19.8131	31.1626	27.7498		47.2318
A0A0A1UUB7	ATP-dependent DNA helicase II subunit 1 OS=Metarhizium robertsii OX=568076 GN=X797_005981 PE=3 SV=1	X797_005981	VFTALWQK	8	Unmodified	_VFTALWQK_	71.775	2	52.3579	23.6752	36.9772	22.0182	44.0381	38.0647	35.358
A0A0A1UUB7	ATP-dependent DNA helicase II subunit 1 OS=Metarhizium robertsii OX=568076 GN=X797_005981 PE=3 SV=1	X797_005981	GYNVLHR	7	Unmodified	_GYNVLHR_	71.775	2	52.3579		35.2732	66.0423	26.0057	256.046	47.9899
A0A0A1UUB7	ATP-dependent DNA helicase II subunit 1 OS=Metarhizium robertsii OX=568076 GN=X797_005981 PE=3 SV=1	X797_005981	GDSKFDLSK	9	GlyGly (K)	_GDSK[GlyGly (K)]FDLSK_	71.775	2	52.3579			76.2004	102.499	78.5513	253.438
A0A0A1UUB7	ATP-dependent DNA helicase II subunit 1 OS=Metarhizium robertsii OX=568076 GN=X797_005981 PE=3 SV=1	X797_005981	TKFYNDEDGR	10	GlyGly (K)	_TK[GlyGly (K)]FYNDEDGR_	71.775	2	52.3579				55.4679	41.0371	115.819
A0A0A1UUB7	ATP-dependent DNA helicase II subunit 1 OS=Metarhizium robertsii OX=568076 GN=X797_005981 PE=3 SV=1	X797_005981	ALALEEEVPETAEDATKPKYK	21	GlyGly (K)	_ALALEEEVPETAEDATKPK[GlyGly (K)]YK_	71.775	3	52.3579				16.2779		62.8137
A0A0A1UUB7	ATP-dependent DNA helicase II subunit 1 OS=Metarhizium robertsii OX=568076 GN=X797_005981 PE=3 SV=1	X797_005981	ALALEEEVPETAEDATKPKYK	21	GlyGly (K)	_ALALEEEVPETAEDATK[GlyGly (K)]PKYK_	71.775	3	52.3579				16.2779		62.8137
A0A0A1UUB7	ATP-dependent DNA helicase II subunit 1 OS=Metarhizium robertsii OX=568076 GN=X797_005981 PE=3 SV=1	X797_005981	FGGEYVCFTPDEQKSLR	17	Carbamidomethyl (C),GlyGly (K)	_FGGEYVC[Carbamidomethyl (C)]FTPDEQK[GlyGly (K)]SLR_	71.775	3	52.3579				8.34863		25.1578
A0A0A1UUD2	Molybdopterin biosynthesis enzyme OS=Metarhizium robertsii OX=568076 GN=X797_005963 PE=3 SV=1	X797_005963	SLIVTLPGSPK	11	Unmodified	_SLIVTLPGSPK_	66.885	2	47.1486	102.235	93.5395	126.815	103.154	65.0503	59.3372
A0A0A1UUD2	Molybdopterin biosynthesis enzyme OS=Metarhizium robertsii OX=568076 GN=X797_005963 PE=3 SV=1	X797_005963	SSKVGSLR	8	GlyGly (K)	_SSK[GlyGly (K)]VGSLR_	66.885	2	47.1486				90.908	92.9029	242.257
A0A0A1UUD2	Molybdopterin biosynthesis enzyme OS=Metarhizium robertsii OX=568076 GN=X797_005963 PE=3 SV=1	X797_005963	NKSLIVTLPGSPK	13	GlyGly (K)	_NK[GlyGly (K)]SLIVTLPGSPK_	66.885	2	47.1486				26.5293	30.0553	64.3137
A0A0A1UUD2	Molybdopterin biosynthesis enzyme OS=Metarhizium robertsii OX=568076 GN=X797_005963 PE=3 SV=1	X797_005963	ALHAGGVKK	9	GlyGly (K)	_ALHAGGVK[GlyGly (K)]K_	66.885	2	47.1486			20.5758		25.4288	30.3621
A0A0A1UUD2	Molybdopterin biosynthesis enzyme OS=Metarhizium robertsii OX=568076 GN=X797_005963 PE=3 SV=1	X797_005963	VAMKPGKPTTFATVPVK	17	GlyGly (K)	_VAMKPGK[GlyGly (K)]PTTFATVPVK_	66.885	2	47.1486				3.40294		2.68698
A0A0A1UUD2	Molybdopterin biosynthesis enzyme OS=Metarhizium robertsii OX=568076 GN=X797_005963 PE=3 SV=1	X797_005963	GVFPVTAVSHAAPGETKALTEGEIAR	26	GlyGly (K)	_GVFPVTAVSHAAPGETK[GlyGly (K)]ALTEGEIAR_	66.885	3	47.1486				9.60336		55.3247
A0A0A1UUD2	Molybdopterin biosynthesis enzyme OS=Metarhizium robertsii OX=568076 GN=X797_005963 PE=3 SV=1	X797_005963	KPVIGILSTGDEIIEHDR	18	GlyGly (K)	_K[GlyGly (K)]PVIGILSTGDEIIEHDR_	66.885	3	47.1486					9.0871	48.9565
A0A0A1UUD2	Molybdopterin biosynthesis enzyme OS=Metarhizium robertsii OX=568076 GN=X797_005963 PE=3 SV=1	X797_005963	EVEIQAEGVKEGENIR	16	GlyGly (K)	_EVEIQAEGVK[GlyGly (K)]EGENIR_	66.885	2	47.1486						8.973
A0A0A1UUD2	Molybdopterin biosynthesis enzyme OS=Metarhizium robertsii OX=568076 GN=X797_005963 PE=3 SV=1	X797_005963	KGSTVDALLIGALR	14	GlyGly (K)	_K[GlyGly (K)]GSTVDALLIGALR_	66.885	2	47.1486						12.195
A0A0A1UUF4	Protein disulfide-isomerase OS=Metarhizium robertsii OX=568076 GN=X797_006123 PE=3 SV=1	X797_006123	SEPIPENQDGPVTIIVAK	18	Unmodified	_SEPIPENQDGPVTIIVAK_	56.571	2	53.0207	2034.73	1548.78	2079.01	2109.06	1072.51	1348.73
A0A0A1UUF4	Protein disulfide-isomerase OS=Metarhizium robertsii OX=568076 GN=X797_006123 PE=3 SV=1	X797_006123	YDQLGEAYK	9	Unmodified	_YDQLGEAYK_	56.571	2	53.0207	1600.9	1362.93	2403.12	1692.36	903.834	888.357
A0A0A1UUF4	Protein disulfide-isomerase OS=Metarhizium robertsii OX=568076 GN=X797_006123 PE=3 SV=1	X797_006123	FPSIVLYK	8	Unmodified	_FPSIVLYK_	56.571	2	53.0207	1255.67	1332.29	1554.98	1348.33	1012.6	769.684
A0A0A1UUF4	Protein disulfide-isomerase OS=Metarhizium robertsii OX=568076 GN=X797_006123 PE=3 SV=1	X797_006123	SFGAHAGNLNLK	12	Unmodified	_SFGAHAGNLNLK_	56.571	2	53.0207	1450.22	1266.33	1811.94	1114.84	840.839	207.527
A0A0A1UUF4	Protein disulfide-isomerase OS=Metarhizium robertsii OX=568076 GN=X797_006123 PE=3 SV=1	X797_006123	QSLPAVSLLTK	11	Unmodified	_QSLPAVSLLTK_	56.571	2	53.0207	1204.78	870.311	1494.7	1392.7	774.487	746.002
A0A0A1UUF4	Protein disulfide-isomerase OS=Metarhizium robertsii OX=568076 GN=X797_006123 PE=3 SV=1	X797_006123	VVVVAYLAADDK	12	Unmodified	_VVVVAYLAADDK_	56.571	2	53.0207	1022.81	1276.01	895.191	714.387	1687.84	701.301
A0A0A1UUF4	Protein disulfide-isomerase OS=Metarhizium robertsii OX=568076 GN=X797_006123 PE=3 SV=1	X797_006123	VDATANDVPDDISGFPTIK	19	Unmodified	_VDATANDVPDDISGFPTIK_	56.571	2	53.0207	1056.22	701.598	1198.26	1243.91	524.597	770.159
A0A0A1UUF4	Protein disulfide-isomerase OS=Metarhizium robertsii OX=568076 GN=X797_006123 PE=3 SV=1	X797_006123	ALAPEYEEAATTLK	14	Unmodified	_ALAPEYEEAATTLK_	56.571	2	53.0207	1039.25	730.272	1361.57	891.864	379.054	445.488
A0A0A1UUF4	Protein disulfide-isomerase OS=Metarhizium robertsii OX=568076 GN=X797_006123 PE=3 SV=1	X797_006123	NYDQIVLDDKK	11	Unmodified	_NYDQIVLDDKK_	56.571	2	53.0207	377.611	428.565	717.264	336.52	306.303	197.894
A0A0A1UUF4	Protein disulfide-isomerase OS=Metarhizium robertsii OX=568076 GN=X797_006123 PE=3 SV=1	X797_006123	NYDQIVLDDKK	11	GlyGly (K)	_NYDQIVLDDK[GlyGly (K)]K_	56.571	2	53.0207	377.611	428.565	717.264	336.52	306.303	197.894
A0A0A1UUF4	Protein disulfide-isomerase OS=Metarhizium robertsii OX=568076 GN=X797_006123 PE=3 SV=1	X797_006123	FADDYSAGK	9	Unmodified	_FADDYSAGK_	56.571	2	53.0207	844.649	651.639	1265.5	899.481	505.556	477.397
A0A0A1UUF4	Protein disulfide-isomerase OS=Metarhizium robertsii OX=568076 GN=X797_006123 PE=3 SV=1	X797_006123	DNYLFGGVNDAAVAEAEGVK	20	Unmodified	_DNYLFGGVNDAAVAEAEGVK_	56.571	2	53.0207	555.841	567.887	848.105	720.633	804.655	483.861
A0A0A1UUF4	Protein disulfide-isomerase OS=Metarhizium robertsii OX=568076 GN=X797_006123 PE=3 SV=1	X797_006123	EHGVEGYPTLK	11	Unmodified	_EHGVEGYPTLK_	56.571	2	53.0207	675.604	520.844	858.056	687.49	394.262	357.957
A0A0A1UUF4	Protein disulfide-isomerase OS=Metarhizium robertsii OX=568076 GN=X797_006123 PE=3 SV=1	X797_006123	IDCTEEAELCK	11	2 Carbamidomethyl (C)	_IDC[Carbamidomethyl (C)]TEEAELC[Carbamidomethyl (C)]K_	56.571	2	53.0207	637.033	390.922	868.352	649.962	350.677	291.178
A0A0A1UUF4	Protein disulfide-isomerase OS=Metarhizium robertsii OX=568076 GN=X797_006123 PE=3 SV=1	X797_006123	HNAGISFK	8	Unmodified	_HNAGISFK_	56.571	2	53.0207	516.648	409.614	737.117	577.883	442.923	318.143
A0A0A1UUF4	Protein disulfide-isomerase OS=Metarhizium robertsii OX=568076 GN=X797_006123 PE=3 SV=1	X797_006123	KDDAVTYDGAR	11	Unmodified	_KDDAVTYDGAR_	56.571	2	53.0207	659.918	324.007	672.604	650.128	286.582	324.973
A0A0A1UUF4	Protein disulfide-isomerase OS=Metarhizium robertsii OX=568076 GN=X797_006123 PE=3 SV=1	X797_006123	GVDNVAPYNGQR	12	Unmodified	_GVDNVAPYNGQR_	56.571	2	53.0207	518.117	353.006	709.549	634.104	332.237	295.247
A0A0A1UUF4	Protein disulfide-isomerase OS=Metarhizium robertsii OX=568076 GN=X797_006123 PE=3 SV=1	X797_006123	NLKFPYDQDK	10	GlyGly (K)	_NLK[GlyGly (K)]FPYDQDK_	56.571	2	53.0207	342.86	457.835	750.784	393.236	380.005	175.763
A0A0A1UUF4	Protein disulfide-isomerase OS=Metarhizium robertsii OX=568076 GN=X797_006123 PE=3 SV=1	X797_006123	AEEKEDEDHDEL	12	GlyGly (K)	_AEEK[GlyGly (K)]EDEDHDEL_	56.571	2	53.0207	118.752	103.042	207.741	120.799	90.8049	77.4442
A0A0A1UUF4	Protein disulfide-isomerase OS=Metarhizium robertsii OX=568076 GN=X797_006123 PE=3 SV=1	X797_006123	AEEKEDEDHDEL	12	Unmodified	_AEEKEDEDHDEL_	56.571	2	53.0207	118.752	103.042	207.741	120.799	90.8049	77.4442
A0A0A1UUF4	Protein disulfide-isomerase OS=Metarhizium robertsii OX=568076 GN=X797_006123 PE=3 SV=1	X797_006123	FPYDQDK	7	Unmodified	_FPYDQDK_	56.571	2	53.0207	311.381	161.781	320.962	281.051	157.359	158.979
A0A0A1UUF4	Protein disulfide-isomerase OS=Metarhizium robertsii OX=568076 GN=X797_006123 PE=3 SV=1	X797_006123	GKINFATIDAK	11	GlyGly (K)	_GK[GlyGly (K)]INFATIDAK_	56.571	2	53.0207	71.559	117.534	154.022	78.0397	101.834
A0A0A1UUF4	Protein disulfide-isomerase OS=Metarhizium robertsii OX=568076 GN=X797_006123 PE=3 SV=1	X797_006123	FDAEAIEK	8	Unmodified	_FDAEAIEK_	56.571	2	53.0207	295.077	245.948	356.084	225.384	134.069	90.1935
A0A0A1UUF4	Protein disulfide-isomerase OS=Metarhizium robertsii OX=568076 GN=X797_006123 PE=3 SV=1	X797_006123	AAAITSYMVK	10	Oxidation (M)	_AAAITSYM[Oxidation (M)]VK_	56.571	2	53.0207	94.9145	92.9698	119.765	113.768	98.4728	83.1677
A0A0A1UUF4	Protein disulfide-isomerase OS=Metarhizium robertsii OX=568076 GN=X797_006123 PE=3 SV=1	X797_006123	AAAITSYMVK	10	Unmodified	_AAAITSYMVK_	56.571	2	53.0207	94.9145	92.9698	119.765	113.768	98.4728	83.1677
A0A0A1UUF4	Protein disulfide-isomerase OS=Metarhizium robertsii OX=568076 GN=X797_006123 PE=3 SV=1	X797_006123	ALAPKYDQLGEAYK	14	GlyGly (K)	_ALAPK[GlyGly (K)]YDQLGEAYK_	56.571	2	53.0207	121.135	199.027	501.442	89.4795	97.6517	102.315
A0A0A1UUF4	Protein disulfide-isomerase OS=Metarhizium robertsii OX=568076 GN=X797_006123 PE=3 SV=1	X797_006123	INFATIDAK	9	Unmodified	_INFATIDAK_	56.571	2	53.0207	193.994	152.765	238.305	207.613	90.3708	129.046
A0A0A1UUF4	Protein disulfide-isomerase OS=Metarhizium robertsii OX=568076 GN=X797_006123 PE=3 SV=1	X797_006123	INFATIDAKSFGAHAGNLNLK	21	GlyGly (K)	_INFATIDAK[GlyGly (K)]SFGAHAGNLNLK_	56.571	3	53.0207	124.368	257.883	326.38	88.5348	102.365	88.8923
A0A0A1UUF4	Protein disulfide-isomerase OS=Metarhizium robertsii OX=568076 GN=X797_006123 PE=3 SV=1	X797_006123	EHGVEGYPTLKVFR	14	GlyGly (K)	_EHGVEGYPTLK[GlyGly (K)]VFR_	56.571	3	53.0207	82.7278	144.711	281.318	113.834	95.7013	81.0851
A0A0A1UUF4	Protein disulfide-isomerase OS=Metarhizium robertsii OX=568076 GN=X797_006123 PE=3 SV=1	X797_006123	FPAFAIHETVK	11	Unmodified	_FPAFAIHETVK_	56.571	2	53.0207	71.194	149.016	178.657	115.22	95.7179	51.2174
A0A0A1UUF4	Protein disulfide-isomerase OS=Metarhizium robertsii OX=568076 GN=X797_006123 PE=3 SV=1	X797_006123	ITKDAIAK	8	GlyGly (K)	_ITK[GlyGly (K)]DAIAK_	56.571	2	53.0207	62.5552	101.171	127.584	53.2894	87.9296	70.3752
A0A0A1UUF4	Protein disulfide-isomerase OS=Metarhizium robertsii OX=568076 GN=X797_006123 PE=3 SV=1	X797_006123	NTYTEKFDAEAIEK	14	GlyGly (K)	_NTYTEK[GlyGly (K)]FDAEAIEK_	56.571	2	53.0207	31.348	118.588	104.164	50.709	59.4019	32.1057
A0A0A1UUF4	Protein disulfide-isomerase OS=Metarhizium robertsii OX=568076 GN=X797_006123 PE=3 SV=1	X797_006123	DDAVTYDGAR	10	Unmodified	_DDAVTYDGAR_	56.571	2	53.0207	101.411	35.0966	88.528	76.685	40.4754
A0A0A1UUF4	Protein disulfide-isomerase OS=Metarhizium robertsii OX=568076 GN=X797_006123 PE=3 SV=1	X797_006123	LAKIDCTEEAELCK	14	2 Carbamidomethyl (C),GlyGly (K)	_LAK[GlyGly (K)]IDC[Carbamidomethyl (C)]TEEAELC[Carbamidomethyl (C)]K_	56.571	2	53.0207	40.8526	39.7539	87.1353	24.8978	47.403	46.2838
A0A0A1UUF4	Protein disulfide-isomerase OS=Metarhizium robertsii OX=568076 GN=X797_006123 PE=3 SV=1	X797_006123	DKVVIAK	7	GlyGly (K)	_DK[GlyGly (K)]VVIAK_	56.571	2	53.0207	32.0374	46.9802	70.6611	38.3074	50.5524	27.4881
A0A0A1UUF4	Protein disulfide-isomerase OS=Metarhizium robertsii OX=568076 GN=X797_006123 PE=3 SV=1	X797_006123	DTLEEFKTADK	11	GlyGly (K)	_DTLEEFK[GlyGly (K)]TADK_	56.571	2	53.0207	38.216	23.572	65.8624	25.2009	35.214	38.2768
A0A0A1UUF4	Protein disulfide-isomerase OS=Metarhizium robertsii OX=568076 GN=X797_006123 PE=3 SV=1	X797_006123	TVEGLIEFIK	10	Unmodified	_TVEGLIEFIK_	56.571	2	53.0207	28.2256	11.5279	13.1144	64.1995	12.354	26.6962
A0A0A1UUF4	Protein disulfide-isomerase OS=Metarhizium robertsii OX=568076 GN=X797_006123 PE=3 SV=1	X797_006123	TDKFPAFAIHETVK	14	Unmodified	_TDKFPAFAIHETVK_	56.571	3	53.0207	295.035	291.17	379.419	292.784	429.795	356.498
A0A0A1UUF4	Protein disulfide-isomerase OS=Metarhizium robertsii OX=568076 GN=X797_006123 PE=3 SV=1	X797_006123	TDKFPAFAIHETVK	14	Unmodified	_TDKFPAFAIHETVK_	56.571	2	53.0207	295.035	291.17	379.419	292.784	429.795	356.498
A0A0A1UUF4	Protein disulfide-isomerase OS=Metarhizium robertsii OX=568076 GN=X797_006123 PE=3 SV=1	X797_006123	IDCTEEAELCKEHGVEGYPTLK	22	2 Carbamidomethyl (C),GlyGly (K)	_IDC[Carbamidomethyl (C)]TEEAELC[Carbamidomethyl (C)]K[GlyGly (K)]EHGVEGYPTLK_	56.571	3	53.0207	78.3518	95.9944	257.949	102.715	225.822	130.305
A0A0A1UUF4	Protein disulfide-isomerase OS=Metarhizium robertsii OX=568076 GN=X797_006123 PE=3 SV=1	X797_006123	IDCTEEAELCKEHGVEGYPTLK	22	2 Carbamidomethyl (C),GlyGly (K)	_IDC[Carbamidomethyl (C)]TEEAELC[Carbamidomethyl (C)]K[GlyGly (K)]EHGVEGYPTLK_	56.571	4	53.0207	78.3518	95.9944	257.949	102.715	225.822	130.305
A0A0A1UUF4	Protein disulfide-isomerase OS=Metarhizium robertsii OX=568076 GN=X797_006123 PE=3 SV=1	X797_006123	TEKAEEKEDEDHDEL	15	GlyGly (K)	_TEK[GlyGly (K)]AEEKEDEDHDEL_	56.571	2	53.0207	25.8185	28.3725	104.599	34.1934	24.6829	16.0322
A0A0A1UUF4	Protein disulfide-isomerase OS=Metarhizium robertsii OX=568076 GN=X797_006123 PE=3 SV=1	X797_006123	TEKAEEKEDEDHDEL	15	GlyGly (K)	_TEKAEEK[GlyGly (K)]EDEDHDEL_	56.571	3	53.0207	25.8185	28.3725	104.599	34.1934	24.6829	16.0322
A0A0A1UUF4	Protein disulfide-isomerase OS=Metarhizium robertsii OX=568076 GN=X797_006123 PE=3 SV=1	X797_006123	DDLSKDLKPIAEK	13	GlyGly (K)	_DDLSK[GlyGly (K)]DLKPIAEK_	56.571	2	53.0207	10.561	23.313	19.282	17.2498
A0A0A1UUF4	Protein disulfide-isomerase OS=Metarhizium robertsii OX=568076 GN=X797_006123 PE=3 SV=1	X797_006123	GKHNAGISFK	10	GlyGly (K)	_GK[GlyGly (K)]HNAGISFK_	56.571	2	53.0207	54.3357	53.7129	161.717	46.2434
A0A0A1UUF4	Protein disulfide-isomerase OS=Metarhizium robertsii OX=568076 GN=X797_006123 PE=3 SV=1	X797_006123	SFGAHAGNLNLKTDK	15	GlyGly (K)	_SFGAHAGNLNLK[GlyGly (K)]TDK_	56.571	2	53.0207	7.79176	16.9739	10.5178
A0A0A1UUF4	Protein disulfide-isomerase OS=Metarhizium robertsii OX=568076 GN=X797_006123 PE=3 SV=1	X797_006123	ASNETFTTVAEK	12	Unmodified	_ASNETFTTVAEK_	56.571	2	53.0207	141.065	140.152	167.296
A0A0A1UUF4	Protein disulfide-isomerase OS=Metarhizium robertsii OX=568076 GN=X797_006123 PE=3 SV=1	X797_006123	TFNDFVK	7	Unmodified	_TFNDFVK_	56.571	2	53.0207	127.305		279.251
A0A0A1UUK7	Ammonium-dependent carbamoyl phosphate synthetase OS=Metarhizium robertsii OX=568076 GN=X797_006078 PE=3 SV=1	X797_006078	PSYVLSGAAMTVIR	14	Unmodified	_PSYVLSGAAMTVIR_	128.547	2	54.7419	254.702	320.504	302.35	303.416	453.687	234.281
A0A0A1UUK7	Ammonium-dependent carbamoyl phosphate synthetase OS=Metarhizium robertsii OX=568076 GN=X797_006078 PE=3 SV=1	X797_006078	GCFNLAVAR	9	Carbamidomethyl (C)	_GC[Carbamidomethyl (C)]FNLAVAR_	128.547	2	54.7419	373.278	318.771	346.484	294.985	226.412	256.87
A0A0A1UUK7	Ammonium-dependent carbamoyl phosphate synthetase OS=Metarhizium robertsii OX=568076 GN=X797_006078 PE=3 SV=1	X797_006078	IDKWFLYK	8	Unmodified	_IDKWFLYK_	128.547	2	54.7419	149.411	154.09	94.7095	97.7394	116.438	84.8752
A0A0A1UUK7	Ammonium-dependent carbamoyl phosphate synthetase OS=Metarhizium robertsii OX=568076 GN=X797_006078 PE=3 SV=1	X797_006078	IDKWFLYK	8	GlyGly (K)	_IDK[GlyGly (K)]WFLYK_	128.547	2	54.7419	149.411	154.09	94.7095	97.7394	116.438	84.8752
A0A0A1UUK7	Ammonium-dependent carbamoyl phosphate synthetase OS=Metarhizium robertsii OX=568076 GN=X797_006078 PE=3 SV=1	X797_006078	FAEEVGYPVLVR	12	Unmodified	_FAEEVGYPVLVR_	128.547	2	54.7419	228.676	173.464	173.547	179.481	94.7397	191.57
A0A0A1UUK7	Ammonium-dependent carbamoyl phosphate synthetase OS=Metarhizium robertsii OX=568076 GN=X797_006078 PE=3 SV=1	X797_006078	VPQFSWTR	8	Unmodified	_VPQFSWTR_	128.547	2	54.7419	137.284	179.414	195.788	165.404	104.387	178.887
A0A0A1UUK7	Ammonium-dependent carbamoyl phosphate synthetase OS=Metarhizium robertsii OX=568076 GN=X797_006078 PE=3 SV=1	X797_006078	VGYPIIVR	8	Unmodified	_VGYPIIVR_	128.547	2	54.7419	169.547	113.669	151.528	133.299	84.8089	175.947
A0A0A1UUK7	Ammonium-dependent carbamoyl phosphate synthetase OS=Metarhizium robertsii OX=568076 GN=X797_006078 PE=3 SV=1	X797_006078	LQNIVDCTR	9	Carbamidomethyl (C)	_LQNIVDC[Carbamidomethyl (C)]TR_	128.547	2	54.7419	150.071	131.761	164.186	146.948	93.9661	133.4
A0A0A1UUK7	Ammonium-dependent carbamoyl phosphate synthetase OS=Metarhizium robertsii OX=568076 GN=X797_006078 PE=3 SV=1	X797_006078	ELTSVQAAEK	10	Unmodified	_ELTSVQAAEK_	128.547	2	54.7419	140.529	108.703	162.402	127.091	88.0896	118.443
A0A0A1UUK7	Ammonium-dependent carbamoyl phosphate synthetase OS=Metarhizium robertsii OX=568076 GN=X797_006078 PE=3 SV=1	X797_006078	SLTLSPQILVEK	12	Unmodified	_SLTLSPQILVEK_	128.547	2	54.7419	119.86	77.8721	98.1288	93.2481	65.8996	112.906
A0A0A1UUK7	Ammonium-dependent carbamoyl phosphate synthetase OS=Metarhizium robertsii OX=568076 GN=X797_006078 PE=3 SV=1	X797_006078	LYAASNDVK	9	Unmodified	_LYAASNDVK_	128.547	2	54.7419	55.9679	57.0593	80.9863	50.9616	62.9783	71.3343
A0A0A1UUK7	Ammonium-dependent carbamoyl phosphate synthetase OS=Metarhizium robertsii OX=568076 GN=X797_006078 PE=3 SV=1	X797_006078	ALEEINIPIAK	11	Unmodified	_ALEEINIPIAK_	128.547	2	54.7419	73.0994	69.607	61.1919	56.9715	46.5349	56.8049
A0A0A1UUK7	Ammonium-dependent carbamoyl phosphate synthetase OS=Metarhizium robertsii OX=568076 GN=X797_006078 PE=3 SV=1	X797_006078	LYFEELSYER	10	Unmodified	_LYFEELSYER_	128.547	2	54.7419	57.0928	49.9345	61.0291	60.264	59.5459	68.9533
A0A0A1UUK7	Ammonium-dependent carbamoyl phosphate synthetase OS=Metarhizium robertsii OX=568076 GN=X797_006078 PE=3 SV=1	X797_006078	EFLESTTKDK	10	GlyGly (K)	_EFLESTTK[GlyGly (K)]DK_	128.547	2	54.7419	75.5632	61.4013	68.4573	26.254	42.607	60.2971
A0A0A1UUK7	Ammonium-dependent carbamoyl phosphate synthetase OS=Metarhizium robertsii OX=568076 GN=X797_006078 PE=3 SV=1	X797_006078	SAAIKIVR	8	GlyGly (K)	_SAAIK[GlyGly (K)]IVR_	128.547	2	54.7419	31.8519	77.5554	53.7432	45.8117	52.3342	61.6846
A0A0A1UUK7	Ammonium-dependent carbamoyl phosphate synthetase OS=Metarhizium robertsii OX=568076 GN=X797_006078 PE=3 SV=1	X797_006078	FIEGAQEIDVDAVASK	16	Unmodified	_FIEGAQEIDVDAVASK_	128.547	2	54.7419	51.9859	45.7887	43.6566	29.5682	55.1365	40.6646
A0A0A1UUK7	Ammonium-dependent carbamoyl phosphate synthetase OS=Metarhizium robertsii OX=568076 GN=X797_006078 PE=3 SV=1	X797_006078	DVPKPTDLMAVK	12	Unmodified	_DVPKPTDLMAVK_	128.547	2	54.7419	40.7382	18.3418	56.4219	55.6353	57.0387
A0A0A1UUK7	Ammonium-dependent carbamoyl phosphate synthetase OS=Metarhizium robertsii OX=568076 GN=X797_006078 PE=3 SV=1	X797_006078	SIAVGTVDEALDAAEK	16	Unmodified	_SIAVGTVDEALDAAEK_	128.547	2	54.7419	45.3955	43.9722	33.9729	38.9795	30.3322	56.7217
A0A0A1UUK7	Ammonium-dependent carbamoyl phosphate synthetase OS=Metarhizium robertsii OX=568076 GN=X797_006078 PE=3 SV=1	X797_006078	LGFNIRPWVK	10	Unmodified	_LGFNIRPWVK_	128.547	2	54.7419	51.6243	34.5273	47.8645	26.9542	30.1983	44.8343
A0A0A1UUK7	Ammonium-dependent carbamoyl phosphate synthetase OS=Metarhizium robertsii OX=568076 GN=X797_006078 PE=3 SV=1	X797_006078	VLGLNFIDVATK	12	Unmodified	_VLGLNFIDVATK_	128.547	2	54.7419	18.6259	40.4782	23.8575	26.8715	19.1439	26.3243
A0A0A1UUK7	Ammonium-dependent carbamoyl phosphate synthetase OS=Metarhizium robertsii OX=568076 GN=X797_006078 PE=3 SV=1	X797_006078	LEAASNVSPDHPVVISK	17	Unmodified	_LEAASNVSPDHPVVISK_	128.547	2	54.7419	32.7934	21.0629	33.2396	17.7744	10.1681	24.2738
A0A0A1UUK7	Ammonium-dependent carbamoyl phosphate synthetase OS=Metarhizium robertsii OX=568076 GN=X797_006078 PE=3 SV=1	X797_006078	AAYALGGLGSGFANNEEELR	20	Unmodified	_AAYALGGLGSGFANNEEELR_	128.547	2	54.7419	10.0213	14.052	8.63313	17.0826	7.49542	12.8772
A0A0A1UUK7	Ammonium-dependent carbamoyl phosphate synthetase OS=Metarhizium robertsii OX=568076 GN=X797_006078 PE=3 SV=1	X797_006078	WLAVGQAMLHENYSVEK	17	Unmodified	_WLAVGQAMLHENYSVEK_	128.547	2	54.7419	4.82428	6.2488	5.65658	1.89254	11.2129	4.08546
A0A0A1UUK7	Ammonium-dependent carbamoyl phosphate synthetase OS=Metarhizium robertsii OX=568076 GN=X797_006078 PE=3 SV=1	X797_006078	AWNITGPFNMQIIK	14	Unmodified	_AWNITGPFNMQIIK_	128.547	2	54.7419	14.2876		18.3427	22.3118	26.2524	48.3456
A0A0A1UUK7	Ammonium-dependent carbamoyl phosphate synthetase OS=Metarhizium robertsii OX=568076 GN=X797_006078 PE=3 SV=1	X797_006078	DKINVEVIEFPK	12	GlyGly (K)	_DK[GlyGly (K)]INVEVIEFPK_	128.547	2	54.7419	27.8111	22.0194	17.0737			25.2872
A0A0A1UUK7	Ammonium-dependent carbamoyl phosphate synthetase OS=Metarhizium robertsii OX=568076 GN=X797_006078 PE=3 SV=1	X797_006078	INVEVIEFPK	10	Unmodified	_INVEVIEFPK_	128.547	2	54.7419	25.8763		10.7671	16.5225		23.5838
A0A0A1UUK7	Ammonium-dependent carbamoyl phosphate synthetase OS=Metarhizium robertsii OX=568076 GN=X797_006078 PE=3 SV=1	X797_006078	ELQTAGSLQALKK	13	GlyGly (K)	_ELQTAGSLQALK[GlyGly (K)]K_	128.547	2	54.7419	24.1907	301.784	18.066
A0A0A1UUK7	Ammonium-dependent carbamoyl phosphate synthetase OS=Metarhizium robertsii OX=568076 GN=X797_006078 PE=3 SV=1	X797_006078	HVQNVDVK	8	Unmodified	_HVQNVDVK_	128.547	2	54.7419		60.5071		68.979
A0A0A1UUP9	tRNA (guanine(37)-N1)-methyltransferase OS=Metarhizium robertsii OX=568076 GN=TRM5 PE=3 SV=1	TRM5	MELGKTR	7	GlyGly (K)	_MELGK[GlyGly (K)]TR_	51.051	2	56.3976		4990.64		1721.81	2430.72	2995.56
A0A0A1UUP9	tRNA (guanine(37)-N1)-methyltransferase OS=Metarhizium robertsii OX=568076 GN=TRM5 PE=3 SV=1	TRM5	YLTDIVKR	8	GlyGly (K)	_YLTDIVK[GlyGly (K)]R_	51.051	2	56.3976	46.3717			646.188	746.542	1395.53
A0A0A1UUP9	tRNA (guanine(37)-N1)-methyltransferase OS=Metarhizium robertsii OX=568076 GN=TRM5 PE=3 SV=1	TRM5	HVIGQVILDKNPVIR	15	GlyGly (K)	_HVIGQVILDK[GlyGly (K)]NPVIR_	51.051	3	56.3976				554.991	595.143	928.849
A0A0A1UUP9	tRNA (guanine(37)-N1)-methyltransferase OS=Metarhizium robertsii OX=568076 GN=TRM5 PE=3 SV=1	TRM5	HVIGQVILDKNPVIR	15	GlyGly (K)	_HVIGQVILDK[GlyGly (K)]NPVIR_	51.051	2	56.3976				554.991	595.143	928.849
A0A0A1UUP9	tRNA (guanine(37)-N1)-methyltransferase OS=Metarhizium robertsii OX=568076 GN=TRM5 PE=3 SV=1	TRM5	VYWNSKLSGEHER	13	GlyGly (K)	_VYWNSK[GlyGly (K)]LSGEHER_	51.051	3	56.3976				325.249	299.625	368.487
A0A0A1UUP9	tRNA (guanine(37)-N1)-methyltransferase OS=Metarhizium robertsii OX=568076 GN=TRM5 PE=3 SV=1	TRM5	VYWNSKLSGEHER	13	GlyGly (K)	_VYWNSK[GlyGly (K)]LSGEHER_	51.051	2	56.3976				325.249	299.625	368.487
A0A0A1UUP9	tRNA (guanine(37)-N1)-methyltransferase OS=Metarhizium robertsii OX=568076 GN=TRM5 PE=3 SV=1	TRM5	YQPYKHVIGQVILDK	15	GlyGly (K)	_YQPYK[GlyGly (K)]HVIGQVILDK_	51.051	2	56.3976				214.668	210.434	279.397
A0A0A1UUP9	tRNA (guanine(37)-N1)-methyltransferase OS=Metarhizium robertsii OX=568076 GN=TRM5 PE=3 SV=1	TRM5	YQPYKHVIGQVILDK	15	GlyGly (K)	_YQPYK[GlyGly (K)]HVIGQVILDK_	51.051	3	56.3976				214.668	210.434	279.397
A0A0A1UUP9	tRNA (guanine(37)-N1)-methyltransferase OS=Metarhizium robertsii OX=568076 GN=TRM5 PE=3 SV=1	TRM5	GDCAVLKPVKVSR	13	Carbamidomethyl (C),GlyGly (K)	_GDC[Carbamidomethyl (C)]AVLKPVK[GlyGly (K)]VSR_	51.051	3	56.3976				66.3015	71.7654	218.502
A0A0A1UUP9	tRNA (guanine(37)-N1)-methyltransferase OS=Metarhizium robertsii OX=568076 GN=TRM5 PE=3 SV=1	TRM5	GDCAVLKPVKVSR	13	Carbamidomethyl (C),GlyGly (K)	_GDC[Carbamidomethyl (C)]AVLKPVK[GlyGly (K)]VSR_	51.051	2	56.3976				66.3015	71.7654	218.502
A0A0A1UUP9	tRNA (guanine(37)-N1)-methyltransferase OS=Metarhizium robertsii OX=568076 GN=TRM5 PE=3 SV=1	TRM5	GDCAVLKPVKVSR	13	Carbamidomethyl (C),GlyGly (K)	_GDC[Carbamidomethyl (C)]AVLK[GlyGly (K)]PVKVSR_	51.051	2	56.3976				66.3015	71.7654	218.502
A0A0A1UUP9	tRNA (guanine(37)-N1)-methyltransferase OS=Metarhizium robertsii OX=568076 GN=TRM5 PE=3 SV=1	TRM5	KCLILRPDLK	10	Carbamidomethyl (C),GlyGly (K)	_K[GlyGly (K)]C[Carbamidomethyl (C)]LILRPDLK_	51.051	2	56.3976				120.314	124.341	217.55
A0A0A1UUP9	tRNA (guanine(37)-N1)-methyltransferase OS=Metarhizium robertsii OX=568076 GN=TRM5 PE=3 SV=1	TRM5	KCLILRPDLK	10	Carbamidomethyl (C),GlyGly (K)	_K[GlyGly (K)]C[Carbamidomethyl (C)]LILRPDLK_	51.051	3	56.3976				120.314	124.341	217.55
A0A0A1UUP9	tRNA (guanine(37)-N1)-methyltransferase OS=Metarhizium robertsii OX=568076 GN=TRM5 PE=3 SV=1	TRM5	TVINKTDDVGTQNEFR	16	GlyGly (K)	_TVINK[GlyGly (K)]TDDVGTQNEFR_	51.051	2	56.3976				145.297	110.463	167.646
A0A0A1UUP9	tRNA (guanine(37)-N1)-methyltransferase OS=Metarhizium robertsii OX=568076 GN=TRM5 PE=3 SV=1	TRM5	TVINKTDDVGTQNEFR	16	GlyGly (K)	_TVINK[GlyGly (K)]TDDVGTQNEFR_	51.051	3	56.3976				145.297	110.463	167.646
A0A0A1UUP9	tRNA (guanine(37)-N1)-methyltransferase OS=Metarhizium robertsii OX=568076 GN=TRM5 PE=3 SV=1	TRM5	FDPIAADPDEALAAQGKK	18	GlyGly (K)	_FDPIAADPDEALAAQGK[GlyGly (K)]K_	51.051	3	56.3976				105.438	116.968	195.971
A0A0A1UUP9	tRNA (guanine(37)-N1)-methyltransferase OS=Metarhizium robertsii OX=568076 GN=TRM5 PE=3 SV=1	TRM5	FDPIAADPDEALAAQGKK	18	GlyGly (K)	_FDPIAADPDEALAAQGK[GlyGly (K)]K_	51.051	2	56.3976				105.438	116.968	195.971
A0A0A1UUP9	tRNA (guanine(37)-N1)-methyltransferase OS=Metarhizium robertsii OX=568076 GN=TRM5 PE=3 SV=1	TRM5	GDCAVLKPVK	10	Carbamidomethyl (C),GlyGly (K)	_GDC[Carbamidomethyl (C)]AVLK[GlyGly (K)]PVK_	51.051	2	56.3976				162.925	169.28	427.02
A0A0A1UUP9	tRNA (guanine(37)-N1)-methyltransferase OS=Metarhizium robertsii OX=568076 GN=TRM5 PE=3 SV=1	TRM5	ENKLISK	7	GlyGly (K)	_ENK[GlyGly (K)]LISK_	51.051	2	56.3976				150.827	140.813	149.854
A0A0A1UUP9	tRNA (guanine(37)-N1)-methyltransferase OS=Metarhizium robertsii OX=568076 GN=TRM5 PE=3 SV=1	TRM5	GVFVWANDKNPESYK	15	GlyGly (K)	_GVFVWANDK[GlyGly (K)]NPESYK_	51.051	2	56.3976				47.2719	51.7151	120.94
A0A0A1UUP9	tRNA (guanine(37)-N1)-methyltransferase OS=Metarhizium robertsii OX=568076 GN=TRM5 PE=3 SV=1	TRM5	GVFVWANDKNPESYK	15	GlyGly (K)	_GVFVWANDK[GlyGly (K)]NPESYK_	51.051	3	56.3976				47.2719	51.7151	120.94
A0A0A1UUP9	tRNA (guanine(37)-N1)-methyltransferase OS=Metarhizium robertsii OX=568076 GN=TRM5 PE=3 SV=1	TRM5	VTEFVKPFNEDGHDFIK	17	GlyGly (K)	_VTEFVK[GlyGly (K)]PFNEDGHDFIK_	51.051	3	56.3976				86.2389	71.7855	161.078
A0A0A1UUP9	tRNA (guanine(37)-N1)-methyltransferase OS=Metarhizium robertsii OX=568076 GN=TRM5 PE=3 SV=1	TRM5	NKVTEFVKPFNEDGHDFIK	19	GlyGly (K)	_NK[GlyGly (K)]VTEFVKPFNEDGHDFIK_	51.051	3	56.3976				69.0992	80.9939	165.076
A0A0A1UUP9	tRNA (guanine(37)-N1)-methyltransferase OS=Metarhizium robertsii OX=568076 GN=TRM5 PE=3 SV=1	TRM5	KGVFVWANDK	10	GlyGly (K)	_K[GlyGly (K)]GVFVWANDK_	51.051	2	56.3976				88.9944	67.5886	156.707
A0A0A1UUP9	tRNA (guanine(37)-N1)-methyltransferase OS=Metarhizium robertsii OX=568076 GN=TRM5 PE=3 SV=1	TRM5	NPESYKYLTDIVK	13	GlyGly (K)	_NPESYK[GlyGly (K)]YLTDIVK_	51.051	2	56.3976				52.4748	54.7783	109.649
A0A0A1UV08	Deoxyhypusine hydroxylase OS=Metarhizium robertsii OX=568076 GN=LIA1 PE=3 SV=1	LIA1	HEAAEALGSLGEEEGVEETLKR	22	GlyGly (K)	_HEAAEALGSLGEEEGVEETLK[GlyGly (K)]R_	34.936	3	39.862				38.9508	26.3513	98.2755
A0A0A1UV08	Deoxyhypusine hydroxylase OS=Metarhizium robertsii OX=568076 GN=LIA1 PE=3 SV=1	LIA1	DVLSDVKEDPMCR	13	Carbamidomethyl (C),GlyGly (K)	_DVLSDVK[GlyGly (K)]EDPMC[Carbamidomethyl (C)]R_	34.936	2	39.862				7.93417		22.3398
A0A0A1UV47	Lysophospholipase NTE1 OS=Metarhizium robertsii OX=568076 GN=X797_005960 PE=3 SV=1	X797_005960	FGKEFLQK	8	GlyGly (K)	_FGK[GlyGly (K)]EFLQK_	166.556	2	48.3431	262.383	286.291	139.894	39.8624	98.6642	332.911
A0A0A1UV47	Lysophospholipase NTE1 OS=Metarhizium robertsii OX=568076 GN=X797_005960 PE=3 SV=1	X797_005960	LCGKSIGLVLGGGGAR	16	Carbamidomethyl (C),GlyGly (K)	_LC[Carbamidomethyl (C)]GK[GlyGly (K)]SIGLVLGGGGAR_	166.556	2	48.3431	76.4304	47.2021		108.024	87.9786	188
A0A0A1UV47	Lysophospholipase NTE1 OS=Metarhizium robertsii OX=568076 GN=X797_005960 PE=3 SV=1	X797_005960	VHHTPYYSPDTPYKSDFHR	19	GlyGly (K)	_VHHTPYYSPDTPYK[GlyGly (K)]SDFHR_	166.556	4	48.3431				20.7033	24.0123	33.2099
A0A0A1UV47	Lysophospholipase NTE1 OS=Metarhizium robertsii OX=568076 GN=X797_005960 PE=3 SV=1	X797_005960	VQVLQAEIQKYTSR	14	GlyGly (K)	_VQVLQAEIQK[GlyGly (K)]YTSR_	166.556	2	48.3431				9.56917	5.35721	19.2802
A0A0A1UV65	Probable glucan endo-1,3-beta-glucosidase eglC OS=Metarhizium robertsii OX=568076 GN=X797_005952 PE=3 SV=1	X797_005952	LFQAAIDNTQGASGGK	16	Unmodified	_LFQAAIDNTQGASGGK_	52.087	2	48.4521	137.55	104.282	127.849	111.506	79.6625	69.7459
A0A0A1UV65	Probable glucan endo-1,3-beta-glucosidase eglC OS=Metarhizium robertsii OX=568076 GN=X797_005952 PE=3 SV=1	X797_005952	AQTDFENEFK	10	Unmodified	_AQTDFENEFK_	52.087	2	48.4521	114.141	75.8357	174.742	134.943	64.558	47.5226
A0A0A1UV65	Probable glucan endo-1,3-beta-glucosidase eglC OS=Metarhizium robertsii OX=568076 GN=X797_005952 PE=3 SV=1	X797_005952	PLYDLSCDK	9	Carbamidomethyl (C)	_PLYDLSC[Carbamidomethyl (C)]DK_	52.087	2	48.4521	59.0378	86.9079	115.308	74.7187	40.3126	41.0459
A0A0A1UV65	Probable glucan endo-1,3-beta-glucosidase eglC OS=Metarhizium robertsii OX=568076 GN=X797_005952 PE=3 SV=1	X797_005952	EASAVPGVEEAQTFWR	16	Unmodified	_EASAVPGVEEAQTFWR_	52.087	2	48.4521	35.7025	26.928	53.6356	48.4156	13.6961	24.3565
A0A0A1UV65	Probable glucan endo-1,3-beta-glucosidase eglC OS=Metarhizium robertsii OX=568076 GN=X797_005952 PE=3 SV=1	X797_005952	TAAGLESTNGGFTSAR	16	Unmodified	_TAAGLESTNGGFTSAR_	52.087	2	48.4521	23.1687	42.606	54.917	38.7057	34.1292
A0A0A1UV87	Fatty acid synthase subunit alpha OS=Metarhizium robertsii OX=568076 GN=X797_005985 PE=3 SV=1	X797_005985	GKVETIPFLHLK	12	Unmodified	_GKVETIPFLHLK_	204.681	3	55.3385	8291.03	8543.67	10781.2	5049.95	5480.77	4522.79
A0A0A1UV87	Fatty acid synthase subunit alpha OS=Metarhizium robertsii OX=568076 GN=X797_005985 PE=3 SV=1	X797_005985	GKVETIPFLHLK	12	Unmodified	_GKVETIPFLHLK_	204.681	2	55.3385	8291.03	8543.67	10781.2	5049.95	5480.77	4522.79
A0A0A1UV87	Fatty acid synthase subunit alpha OS=Metarhizium robertsii OX=568076 GN=X797_005985 PE=3 SV=1	X797_005985	GKVETIPFLHLK	12	GlyGly (K)	_GK[GlyGly (K)]VETIPFLHLK_	204.681	3	55.3385	8291.03	8543.67	10781.2	5049.95	5480.77	4522.79
A0A0A1UV87	Fatty acid synthase subunit alpha OS=Metarhizium robertsii OX=568076 GN=X797_005985 PE=3 SV=1	X797_005985	GKVETIPFLHLK	12	GlyGly (K)	_GK[GlyGly (K)]VETIPFLHLK_	204.681	2	55.3385	8291.03	8543.67	10781.2	5049.95	5480.77	4522.79
A0A0A1UV87	Fatty acid synthase subunit alpha OS=Metarhizium robertsii OX=568076 GN=X797_005985 PE=3 SV=1	X797_005985	KPFLEVPLSKAIK	13	GlyGly (K)	_KPFLEVPLSK[GlyGly (K)]AIK_	204.681	3	55.3385	5309.7	7416.75	6696.41	4134.93	4794.48	3498.4
A0A0A1UV87	Fatty acid synthase subunit alpha OS=Metarhizium robertsii OX=568076 GN=X797_005985 PE=3 SV=1	X797_005985	KPFLEVPLSKAIK	13	GlyGly (K)	_KPFLEVPLSK[GlyGly (K)]AIK_	204.681	2	55.3385	5309.7	7416.75	6696.41	4134.93	4794.48	3498.4
A0A0A1UV87	Fatty acid synthase subunit alpha OS=Metarhizium robertsii OX=568076 GN=X797_005985 PE=3 SV=1	X797_005985	LAKELGQMLIENCK	14	Carbamidomethyl (C),GlyGly (K)	_LAK[GlyGly (K)]ELGQMLIENC[Carbamidomethyl (C)]K_	204.681	2	55.3385	2684.91	3598.51	3873.14	2552.63	2294.54	1800.92
A0A0A1UV87	Fatty acid synthase subunit alpha OS=Metarhizium robertsii OX=568076 GN=X797_005985 PE=3 SV=1	X797_005985	LAKELGQMLIENCK	14	Carbamidomethyl (C),GlyGly (K)	_LAK[GlyGly (K)]ELGQMLIENC[Carbamidomethyl (C)]K_	204.681	3	55.3385	2684.91	3598.51	3873.14	2552.63	2294.54	1800.92
A0A0A1UV87	Fatty acid synthase subunit alpha OS=Metarhizium robertsii OX=568076 GN=X797_005985 PE=3 SV=1	X797_005985	LAKELGQMLIENCK	14	Carbamidomethyl (C),GlyGly (K),Oxidation (M)	_LAK[GlyGly (K)]ELGQM[Oxidation (M)]LIENC[Carbamidomethyl (C)]K_	204.681	2	55.3385	2684.91	3598.51	3873.14	2552.63	2294.54	1800.92
A0A0A1UV87	Fatty acid synthase subunit alpha OS=Metarhizium robertsii OX=568076 GN=X797_005985 PE=3 SV=1	X797_005985	LAKELGQMLIENCK	14	Carbamidomethyl (C),GlyGly (K),Oxidation (M)	_LAK[GlyGly (K)]ELGQM[Oxidation (M)]LIENC[Carbamidomethyl (C)]K_	204.681	3	55.3385	2684.91	3598.51	3873.14	2552.63	2294.54	1800.92
A0A0A1UV87	Fatty acid synthase subunit alpha OS=Metarhizium robertsii OX=568076 GN=X797_005985 PE=3 SV=1	X797_005985	TLAQKVANK	9	GlyGly (K)	_TLAQK[GlyGly (K)]VANK_	204.681	2	55.3385	7634.81	7139.74	5069.05	3042.63	4591.7	4689.67
A0A0A1UV87	Fatty acid synthase subunit alpha OS=Metarhizium robertsii OX=568076 GN=X797_005985 PE=3 SV=1	X797_005985	SKAPYTDEQLSK	12	GlyGly (K)	_SK[GlyGly (K)]APYTDEQLSK_	204.681	2	55.3385	1882.6	2629.44	2771.8	1379.58	1626.87	932.434
A0A0A1UV87	Fatty acid synthase subunit alpha OS=Metarhizium robertsii OX=568076 GN=X797_005985 PE=3 SV=1	X797_005985	SKAPYTDEQLSK	12	Unmodified	_SKAPYTDEQLSK_	204.681	2	55.3385	1882.6	2629.44	2771.8	1379.58	1626.87	932.434
A0A0A1UV87	Fatty acid synthase subunit alpha OS=Metarhizium robertsii OX=568076 GN=X797_005985 PE=3 SV=1	X797_005985	MSKTSQLEIK	10	GlyGly (K)	_MSK[GlyGly (K)]TSQLEIK_	204.681	2	55.3385	1349.78	1155.37	561.918	790.857	1223.02	4401.77
A0A0A1UV87	Fatty acid synthase subunit alpha OS=Metarhizium robertsii OX=568076 GN=X797_005985 PE=3 SV=1	X797_005985	MSKTSQLEIK	10	GlyGly (K),Oxidation (M)	_M[Oxidation (M)]SK[GlyGly (K)]TSQLEIK_	204.681	2	55.3385	1349.78	1155.37	561.918	790.857	1223.02	4401.77
A0A0A1UV87	Fatty acid synthase subunit alpha OS=Metarhizium robertsii OX=568076 GN=X797_005985 PE=3 SV=1	X797_005985	GETYKLAK	8	GlyGly (K)	_GETYK[GlyGly (K)]LAK_	204.681	2	55.3385	2614.72	2855.75	3349.68	1408.14	1391.59	795.577
A0A0A1UV87	Fatty acid synthase subunit alpha OS=Metarhizium robertsii OX=568076 GN=X797_005985 PE=3 SV=1	X797_005985	GKPYSGWVDAK	11	GlyGly (K)	_GK[GlyGly (K)]PYSGWVDAK_	204.681	2	55.3385	1109.31	1168.85	1320.37	730.628	796.741	653.61
A0A0A1UV87	Fatty acid synthase subunit alpha OS=Metarhizium robertsii OX=568076 GN=X797_005985 PE=3 SV=1	X797_005985	GKPYSGWVDAK	11	Unmodified	_GKPYSGWVDAK_	204.681	2	55.3385	1109.31	1168.85	1320.37	730.628	796.741	653.61
A0A0A1UV87	Fatty acid synthase subunit alpha OS=Metarhizium robertsii OX=568076 GN=X797_005985 PE=3 SV=1	X797_005985	KLEHYVQQMAEGGKISEYGNR	21	GlyGly (K)	_KLEHYVQQMAEGGK[GlyGly (K)]ISEYGNR_	204.681	3	55.3385	680.725	765.691	723.374	581.503	517.194	344.831
A0A0A1UV87	Fatty acid synthase subunit alpha OS=Metarhizium robertsii OX=568076 GN=X797_005985 PE=3 SV=1	X797_005985	KLEHYVQQMAEGGKISEYGNR	21	2 GlyGly (K)	_K[GlyGly (K)]LEHYVQQMAEGGK[GlyGly (K)]ISEYGNR_	204.681	3	55.3385	680.725	765.691	723.374	581.503	517.194	344.831
A0A0A1UV87	Fatty acid synthase subunit alpha OS=Metarhizium robertsii OX=568076 GN=X797_005985 PE=3 SV=1	X797_005985	KLEHYVQQMAEGGKISEYGNR	21	GlyGly (K),Oxidation (M)	_KLEHYVQQM[Oxidation (M)]AEGGK[GlyGly (K)]ISEYGNR_	204.681	3	55.3385	680.725	765.691	723.374	581.503	517.194	344.831
A0A0A1UV87	Fatty acid synthase subunit alpha OS=Metarhizium robertsii OX=568076 GN=X797_005985 PE=3 SV=1	X797_005985	KLEHYVQQMAEGGKISEYGNR	21	2 GlyGly (K),Oxidation (M)	_K[GlyGly (K)]LEHYVQQM[Oxidation (M)]AEGGK[GlyGly (K)]ISEYGNR_	204.681	3	55.3385	680.725	765.691	723.374	581.503	517.194	344.831
A0A0A1UV87	Fatty acid synthase subunit alpha OS=Metarhizium robertsii OX=568076 GN=X797_005985 PE=3 SV=1	X797_005985	ALIAQKLK	8	GlyGly (K)	_ALIAQK[GlyGly (K)]LK_	204.681	2	55.3385	1596.98	3448.72	3581.51	845.434	1038.14	325.729
A0A0A1UV87	Fatty acid synthase subunit alpha OS=Metarhizium robertsii OX=568076 GN=X797_005985 PE=3 SV=1	X797_005985	TKVQNDLQR	9	GlyGly (K)	_TK[GlyGly (K)]VQNDLQR_	204.681	2	55.3385	2836.68	2007.69	1572.23	1307.76	1100.09	1831.85
A0A0A1UV87	Fatty acid synthase subunit alpha OS=Metarhizium robertsii OX=568076 GN=X797_005985 PE=3 SV=1	X797_005985	TLASKYESYDAAK	13	GlyGly (K)	_TLASK[GlyGly (K)]YESYDAAK_	204.681	2	55.3385	1930.63	2573.06	2804.64	804.853	987.914	602.904
A0A0A1UV87	Fatty acid synthase subunit alpha OS=Metarhizium robertsii OX=568076 GN=X797_005985 PE=3 SV=1	X797_005985	IVEVGPADTLGVMAKR	16	GlyGly (K)	_IVEVGPADTLGVMAK[GlyGly (K)]R_	204.681	3	55.3385	465.861	614.466	644.424	496.352	577.795	420.729
A0A0A1UV87	Fatty acid synthase subunit alpha OS=Metarhizium robertsii OX=568076 GN=X797_005985 PE=3 SV=1	X797_005985	IVEVGPADTLGVMAKR	16	GlyGly (K)	_IVEVGPADTLGVMAK[GlyGly (K)]R_	204.681	2	55.3385	465.861	614.466	644.424	496.352	577.795	420.729
A0A0A1UV87	Fatty acid synthase subunit alpha OS=Metarhizium robertsii OX=568076 GN=X797_005985 PE=3 SV=1	X797_005985	IVEVGPADTLGVMAKR	16	GlyGly (K),Oxidation (M)	_IVEVGPADTLGVM[Oxidation (M)]AK[GlyGly (K)]R_	204.681	2	55.3385	465.861	614.466	644.424	496.352	577.795	420.729
A0A0A1UV87	Fatty acid synthase subunit alpha OS=Metarhizium robertsii OX=568076 GN=X797_005985 PE=3 SV=1	X797_005985	YLKMDLR	7	GlyGly (K),Oxidation (M)	_YLK[GlyGly (K)]M[Oxidation (M)]DLR_	204.681	2	55.3385	732.064	1248.31	1277.07	769.308	665.597	189.821
A0A0A1UV87	Fatty acid synthase subunit alpha OS=Metarhizium robertsii OX=568076 GN=X797_005985 PE=3 SV=1	X797_005985	YLKMDLR	7	GlyGly (K)	_YLK[GlyGly (K)]MDLR_	204.681	2	55.3385	732.064	1248.31	1277.07	769.308	665.597	189.821
A0A0A1UV87	Fatty acid synthase subunit alpha OS=Metarhizium robertsii OX=568076 GN=X797_005985 PE=3 SV=1	X797_005985	AFSVTSFGFGQK	12	Unmodified	_AFSVTSFGFGQK_	204.681	2	55.3385	1447.66	1732.63	1452.38	1328.89	1742.25	888.362
A0A0A1UV87	Fatty acid synthase subunit alpha OS=Metarhizium robertsii OX=568076 GN=X797_005985 PE=3 SV=1	X797_005985	LVAGQIPTGWDPKR	14	GlyGly (K)	_LVAGQIPTGWDPK[GlyGly (K)]R_	204.681	2	55.3385	872.365	743.882	548.321	441.254	559.574	1113.53
A0A0A1UV87	Fatty acid synthase subunit alpha OS=Metarhizium robertsii OX=568076 GN=X797_005985 PE=3 SV=1	X797_005985	LVAGQIPTGWDPKR	14	GlyGly (K)	_LVAGQIPTGWDPK[GlyGly (K)]R_	204.681	3	55.3385	872.365	743.882	548.321	441.254	559.574	1113.53
A0A0A1UV87	Fatty acid synthase subunit alpha OS=Metarhizium robertsii OX=568076 GN=X797_005985 PE=3 SV=1	X797_005985	TSQLEIKSLYGDVLR	15	GlyGly (K)	_TSQLEIK[GlyGly (K)]SLYGDVLR_	204.681	2	55.3385	959.52	961.948	552.768	241.203	238.206	1382.82
A0A0A1UV87	Fatty acid synthase subunit alpha OS=Metarhizium robertsii OX=568076 GN=X797_005985 PE=3 SV=1	X797_005985	TSQLEIKSLYGDVLR	15	GlyGly (K)	_TSQLEIK[GlyGly (K)]SLYGDVLR_	204.681	3	55.3385	959.52	961.948	552.768	241.203	238.206	1382.82
A0A0A1UV87	Fatty acid synthase subunit alpha OS=Metarhizium robertsii OX=568076 GN=X797_005985 PE=3 SV=1	X797_005985	ALFKQQLELFAR	12	GlyGly (K)	_ALFK[GlyGly (K)]QQLELFAR_	204.681	2	55.3385	569.378	678.519	857.942	627.912	548.404	545.086
A0A0A1UV87	Fatty acid synthase subunit alpha OS=Metarhizium robertsii OX=568076 GN=X797_005985 PE=3 SV=1	X797_005985	ALFKQQLELFAR	12	GlyGly (K)	_ALFK[GlyGly (K)]QQLELFAR_	204.681	3	55.3385	569.378	678.519	857.942	627.912	548.404	545.086
A0A0A1UV87	Fatty acid synthase subunit alpha OS=Metarhizium robertsii OX=568076 GN=X797_005985 PE=3 SV=1	X797_005985	APYTDEQLSKVLLNPDAR	18	GlyGly (K)	_APYTDEQLSK[GlyGly (K)]VLLNPDAR_	204.681	3	55.3385	1377.63	1669.35	1744.18	957.382	1040.84	801.606
A0A0A1UV87	Fatty acid synthase subunit alpha OS=Metarhizium robertsii OX=568076 GN=X797_005985 PE=3 SV=1	X797_005985	ETAEEFKR	8	GlyGly (K)	_ETAEEFK[GlyGly (K)]R_	204.681	2	55.3385	1316.5	1604.64	1677.36	949.144	1068.6	705.111
A0A0A1UV87	Fatty acid synthase subunit alpha OS=Metarhizium robertsii OX=568076 GN=X797_005985 PE=3 SV=1	X797_005985	KLEHYVQQMAEGGK	14	GlyGly (K)	_K[GlyGly (K)]LEHYVQQMAEGGK_	204.681	3	55.3385	319.718	422.02	525.136	304.672	282.183	147.473
A0A0A1UV87	Fatty acid synthase subunit alpha OS=Metarhizium robertsii OX=568076 GN=X797_005985 PE=3 SV=1	X797_005985	KLEHYVQQMAEGGK	14	GlyGly (K)	_K[GlyGly (K)]LEHYVQQMAEGGK_	204.681	2	55.3385	319.718	422.02	525.136	304.672	282.183	147.473
A0A0A1UV87	Fatty acid synthase subunit alpha OS=Metarhizium robertsii OX=568076 GN=X797_005985 PE=3 SV=1	X797_005985	KLEHYVQQMAEGGK	14	Unmodified	_KLEHYVQQMAEGGK_	204.681	3	55.3385	319.718	422.02	525.136	304.672	282.183	147.473
A0A0A1UV87	Fatty acid synthase subunit alpha OS=Metarhizium robertsii OX=568076 GN=X797_005985 PE=3 SV=1	X797_005985	KLEHYVQQMAEGGK	14	GlyGly (K),Oxidation (M)	_K[GlyGly (K)]LEHYVQQM[Oxidation (M)]AEGGK_	204.681	2	55.3385	319.718	422.02	525.136	304.672	282.183	147.473
A0A0A1UV87	Fatty acid synthase subunit alpha OS=Metarhizium robertsii OX=568076 GN=X797_005985 PE=3 SV=1	X797_005985	LKKPFLEVPLSKAIK	15	GlyGly (K)	_LKKPFLEVPLSK[GlyGly (K)]AIK_	204.681	3	55.3385	770.585	1257.02	1139.91	887.853	1034.92	792.523
A0A0A1UV87	Fatty acid synthase subunit alpha OS=Metarhizium robertsii OX=568076 GN=X797_005985 PE=3 SV=1	X797_005985	NDVSPLNDKLR	11	GlyGly (K)	_NDVSPLNDK[GlyGly (K)]LR_	204.681	2	55.3385	800.279	1142.95	1332.29	817.192	909.353	746.191
A0A0A1UV87	Fatty acid synthase subunit alpha OS=Metarhizium robertsii OX=568076 GN=X797_005985 PE=3 SV=1	X797_005985	QEKELLR	7	GlyGly (K)	_QEK[GlyGly (K)]ELLR_	204.681	2	55.3385	1070.21	1206.07	1237.67	589.441	695.579	563.667
A0A0A1UV87	Fatty acid synthase subunit alpha OS=Metarhizium robertsii OX=568076 GN=X797_005985 PE=3 SV=1	X797_005985	GKPYSGWVDAKSGEPVDDKDIK	22	GlyGly (K)	_GKPYSGWVDAK[GlyGly (K)]SGEPVDDKDIK_	204.681	4	55.3385	359.017	450.393	498.161	507.629	444.369	308.606
A0A0A1UV87	Fatty acid synthase subunit alpha OS=Metarhizium robertsii OX=568076 GN=X797_005985 PE=3 SV=1	X797_005985	GKPYSGWVDAKSGEPVDDKDIK	22	GlyGly (K)	_GKPYSGWVDAK[GlyGly (K)]SGEPVDDKDIK_	204.681	3	55.3385	359.017	450.393	498.161	507.629	444.369	308.606
A0A0A1UV87	Fatty acid synthase subunit alpha OS=Metarhizium robertsii OX=568076 GN=X797_005985 PE=3 SV=1	X797_005985	SKAPYTDEQLSKVLLNPDAR	20	2 GlyGly (K)	_SK[GlyGly (K)]APYTDEQLSK[GlyGly (K)]VLLNPDAR_	204.681	3	55.3385	406.012	589.255	518.475	260.56	313.734	253.12
A0A0A1UV87	Fatty acid synthase subunit alpha OS=Metarhizium robertsii OX=568076 GN=X797_005985 PE=3 SV=1	X797_005985	SKAPYTDEQLSKVLLNPDAR	20	GlyGly (K)	_SKAPYTDEQLSK[GlyGly (K)]VLLNPDAR_	204.681	3	55.3385	406.012	589.255	518.475	260.56	313.734	253.12
A0A0A1UV87	Fatty acid synthase subunit alpha OS=Metarhizium robertsii OX=568076 GN=X797_005985 PE=3 SV=1	X797_005985	GKPYSGWVDAKSGEPVDDK	19	GlyGly (K)	_GKPYSGWVDAK[GlyGly (K)]SGEPVDDK_	204.681	3	55.3385	696.763	936.355	1193.3	630.643	675.855	379.942
A0A0A1UV87	Fatty acid synthase subunit alpha OS=Metarhizium robertsii OX=568076 GN=X797_005985 PE=3 SV=1	X797_005985	QILCYNKDAK	10	Carbamidomethyl (C),GlyGly (K)	_QILC[Carbamidomethyl (C)]YNK[GlyGly (K)]DAK_	204.681	2	55.3385	751.086	836.227	809.188	528.415	640.657	413.42
A0A0A1UV87	Fatty acid synthase subunit alpha OS=Metarhizium robertsii OX=568076 GN=X797_005985 PE=3 SV=1	X797_005985	FAHIEKEAIR	10	GlyGly (K)	_FAHIEK[GlyGly (K)]EAIR_	204.681	2	55.3385	827.562	1123.5	1097.35	310.186	223.459	394.9
A0A0A1UV87	Fatty acid synthase subunit alpha OS=Metarhizium robertsii OX=568076 GN=X797_005985 PE=3 SV=1	X797_005985	TYDSSWNWAR	10	Unmodified	_TYDSSWNWAR_	204.681	2	55.3385	707.363	636.514	698.544	518.303	543.161	423.669
A0A0A1UV87	Fatty acid synthase subunit alpha OS=Metarhizium robertsii OX=568076 GN=X797_005985 PE=3 SV=1	X797_005985	KDIMETSEIR	10	GlyGly (K)	_K[GlyGly (K)]DIMETSEIR_	204.681	2	55.3385	253.891	321.688	432.054	257.657	277.734	157.56
A0A0A1UV87	Fatty acid synthase subunit alpha OS=Metarhizium robertsii OX=568076 GN=X797_005985 PE=3 SV=1	X797_005985	KDIMETSEIR	10	GlyGly (K),Oxidation (M)	_K[GlyGly (K)]DIM[Oxidation (M)]ETSEIR_	204.681	2	55.3385	253.891	321.688	432.054	257.657	277.734	157.56
A0A0A1UV87	Fatty acid synthase subunit alpha OS=Metarhizium robertsii OX=568076 GN=X797_005985 PE=3 SV=1	X797_005985	EHAGKFPSPLLDINYR	16	GlyGly (K)	_EHAGK[GlyGly (K)]FPSPLLDINYR_	204.681	3	55.3385	230.008	301.864	233.955	231.335	323.167	285.808
A0A0A1UV87	Fatty acid synthase subunit alpha OS=Metarhizium robertsii OX=568076 GN=X797_005985 PE=3 SV=1	X797_005985	EHAGKFPSPLLDINYR	16	GlyGly (K)	_EHAGK[GlyGly (K)]FPSPLLDINYR_	204.681	2	55.3385	230.008	301.864	233.955	231.335	323.167	285.808
A0A0A1UV87	Fatty acid synthase subunit alpha OS=Metarhizium robertsii OX=568076 GN=X797_005985 PE=3 SV=1	X797_005985	YSDNFMKQSEK	11	GlyGly (K)	_YSDNFMK[GlyGly (K)]QSEK_	204.681	2	55.3385	288.193	339.258	301.607	176.009	214.324	187.996
A0A0A1UV87	Fatty acid synthase subunit alpha OS=Metarhizium robertsii OX=568076 GN=X797_005985 PE=3 SV=1	X797_005985	YSDNFMKQSEK	11	GlyGly (K),Oxidation (M)	_YSDNFM[Oxidation (M)]K[GlyGly (K)]QSEK_	204.681	2	55.3385	288.193	339.258	301.607	176.009	214.324	187.996
A0A0A1UV87	Fatty acid synthase subunit alpha OS=Metarhizium robertsii OX=568076 GN=X797_005985 PE=3 SV=1	X797_005985	AIKDLVGGK	9	GlyGly (K)	_AIK[GlyGly (K)]DLVGGK_	204.681	2	55.3385	523.28	684.472	628.113	348.819	400.349	378.306
A0A0A1UV87	Fatty acid synthase subunit alpha OS=Metarhizium robertsii OX=568076 GN=X797_005985 PE=3 SV=1	X797_005985	KGASLWIPKALR	12	GlyGly (K)	_KGASLWIPK[GlyGly (K)]ALR_	204.681	3	55.3385	288.67	282.225	310.35	134.795	203.516	396.126
A0A0A1UV87	Fatty acid synthase subunit alpha OS=Metarhizium robertsii OX=568076 GN=X797_005985 PE=3 SV=1	X797_005985	KGASLWIPKALR	12	2 GlyGly (K)	_K[GlyGly (K)]GASLWIPK[GlyGly (K)]ALR_	204.681	3	55.3385	288.67	282.225	310.35	134.795	203.516	396.126
A0A0A1UV87	Fatty acid synthase subunit alpha OS=Metarhizium robertsii OX=568076 GN=X797_005985 PE=3 SV=1	X797_005985	LKKPFLEVPLSK	12	GlyGly (K)	_LKK[GlyGly (K)]PFLEVPLSK_	204.681	2	55.3385	136.893	232.101	204.205	96.0049	106.195	63.6717
A0A0A1UV87	Fatty acid synthase subunit alpha OS=Metarhizium robertsii OX=568076 GN=X797_005985 PE=3 SV=1	X797_005985	LKKPFLEVPLSK	12	GlyGly (K)	_LK[GlyGly (K)]KPFLEVPLSK_	204.681	2	55.3385	136.893	232.101	204.205	96.0049	106.195	63.6717
A0A0A1UV87	Fatty acid synthase subunit alpha OS=Metarhizium robertsii OX=568076 GN=X797_005985 PE=3 SV=1	X797_005985	LKKPFLEVPLSK	12	GlyGly (K)	_LK[GlyGly (K)]KPFLEVPLSK_	204.681	3	55.3385	136.893	232.101	204.205	96.0049	106.195	63.6717
A0A0A1UV87	Fatty acid synthase subunit alpha OS=Metarhizium robertsii OX=568076 GN=X797_005985 PE=3 SV=1	X797_005985	LKKPFLEVPLSK	12	GlyGly (K)	_LKK[GlyGly (K)]PFLEVPLSK_	204.681	3	55.3385	136.893	232.101	204.205	96.0049	106.195	63.6717
A0A0A1UV87	Fatty acid synthase subunit alpha OS=Metarhizium robertsii OX=568076 GN=X797_005985 PE=3 SV=1	X797_005985	SVPAPGQGVLTTAR	14	Unmodified	_SVPAPGQGVLTTAR_	204.681	2	55.3385	621.104	518.878	718.293	481.681	322.879	69.4205
A0A0A1UV87	Fatty acid synthase subunit alpha OS=Metarhizium robertsii OX=568076 GN=X797_005985 PE=3 SV=1	X797_005985	LLGCVKTQK	9	Carbamidomethyl (C),GlyGly (K)	_LLGC[Carbamidomethyl (C)]VK[GlyGly (K)]TQK_	204.681	2	55.3385	422.835	289.113	363.148	339.894	460.988	832.203
A0A0A1UV87	Fatty acid synthase subunit alpha OS=Metarhizium robertsii OX=568076 GN=X797_005985 PE=3 SV=1	X797_005985	SGDKAAINSQK	11	GlyGly (K)	_SGDK[GlyGly (K)]AAINSQK_	204.681	2	55.3385	404.374	212.312	680.2	306.801	578.958	200.216
A0A0A1UV87	Fatty acid synthase subunit alpha OS=Metarhizium robertsii OX=568076 GN=X797_005985 PE=3 SV=1	X797_005985	AQDASFDEKLYAQER	15	GlyGly (K)	_AQDASFDEK[GlyGly (K)]LYAQER_	204.681	3	55.3385	245.417	227.809	79.4213	105.158	189.726	315.205
A0A0A1UV87	Fatty acid synthase subunit alpha OS=Metarhizium robertsii OX=568076 GN=X797_005985 PE=3 SV=1	X797_005985	AQDASFDEKLYAQER	15	GlyGly (K)	_AQDASFDEK[GlyGly (K)]LYAQER_	204.681	2	55.3385	245.417	227.809	79.4213	105.158	189.726	315.205
A0A0A1UV87	Fatty acid synthase subunit alpha OS=Metarhizium robertsii OX=568076 GN=X797_005985 PE=3 SV=1	X797_005985	LISSKMPGGFNITAAR	16	GlyGly (K)	_LISSK[GlyGly (K)]MPGGFNITAAR_	204.681	2	55.3385	187.397	234.971	160.831	169.17	198.276	197.24
A0A0A1UV87	Fatty acid synthase subunit alpha OS=Metarhizium robertsii OX=568076 GN=X797_005985 PE=3 SV=1	X797_005985	LISSKMPGGFNITAAR	16	GlyGly (K)	_LISSK[GlyGly (K)]MPGGFNITAAR_	204.681	3	55.3385	187.397	234.971	160.831	169.17	198.276	197.24
A0A0A1UV87	Fatty acid synthase subunit alpha OS=Metarhizium robertsii OX=568076 GN=X797_005985 PE=3 SV=1	X797_005985	GNLNYEEVPR	10	Unmodified	_GNLNYEEVPR_	204.681	2	55.3385	432.897	371.687	578.762	436.457	207.449	258.645
A0A0A1UV87	Fatty acid synthase subunit alpha OS=Metarhizium robertsii OX=568076 GN=X797_005985 PE=3 SV=1	X797_005985	KPFLEVPLSK	10	GlyGly (K)	_K[GlyGly (K)]PFLEVPLSK_	204.681	2	55.3385	145.038	258.546	184.856	150.584	171.971	174.062
A0A0A1UV87	Fatty acid synthase subunit alpha OS=Metarhizium robertsii OX=568076 GN=X797_005985 PE=3 SV=1	X797_005985	KPFLEVPLSK	10	Unmodified	_KPFLEVPLSK_	204.681	2	55.3385	145.038	258.546	184.856	150.584	171.971	174.062
A0A0A1UV87	Fatty acid synthase subunit alpha OS=Metarhizium robertsii OX=568076 GN=X797_005985 PE=3 SV=1	X797_005985	GASLWIPKALR	11	GlyGly (K)	_GASLWIPK[GlyGly (K)]ALR_	204.681	2	55.3385	363.555	689.136	411.012	188.316	137.247	250.837
A0A0A1UV87	Fatty acid synthase subunit alpha OS=Metarhizium robertsii OX=568076 GN=X797_005985 PE=3 SV=1	X797_005985	KLTAVYLNCLEDSAK	15	Carbamidomethyl (C),GlyGly (K)	_K[GlyGly (K)]LTAVYLNC[Carbamidomethyl (C)]LEDSAK_	204.681	2	55.3385	246.142	235.969	219.124	114.221	107	81.6415
A0A0A1UV87	Fatty acid synthase subunit alpha OS=Metarhizium robertsii OX=568076 GN=X797_005985 PE=3 SV=1	X797_005985	KLTAVYLNCLEDSAK	15	Carbamidomethyl (C),GlyGly (K)	_K[GlyGly (K)]LTAVYLNC[Carbamidomethyl (C)]LEDSAK_	204.681	3	55.3385	246.142	235.969	219.124	114.221	107	81.6415
A0A0A1UV87	Fatty acid synthase subunit alpha OS=Metarhizium robertsii OX=568076 GN=X797_005985 PE=3 SV=1	X797_005985	PFLEVPLSKAIK	12	GlyGly (K)	_PFLEVPLSK[GlyGly (K)]AIK_	204.681	2	55.3385	176.451	254.988	170.764	119.968	101.401	99.4554
A0A0A1UV87	Fatty acid synthase subunit alpha OS=Metarhizium robertsii OX=568076 GN=X797_005985 PE=3 SV=1	X797_005985	PFLEVPLSKAIK	12	GlyGly (K)	_PFLEVPLSK[GlyGly (K)]AIK_	204.681	3	55.3385	176.451	254.988	170.764	119.968	101.401	99.4554
A0A0A1UV87	Fatty acid synthase subunit alpha OS=Metarhizium robertsii OX=568076 GN=X797_005985 PE=3 SV=1	X797_005985	GNAVMGIFQKYLTGHPK	17	GlyGly (K)	_GNAVMGIFQK[GlyGly (K)]YLTGHPK_	204.681	3	55.3385	246.092	446.148	270.987	318.879	248.643	253.394
A0A0A1UV87	Fatty acid synthase subunit alpha OS=Metarhizium robertsii OX=568076 GN=X797_005985 PE=3 SV=1	X797_005985	YFHNGLINNSLFVAKSK	17	GlyGly (K)	_YFHNGLINNSLFVAK[GlyGly (K)]SK_	204.681	3	55.3385	339.265	398.036	434.583	244.464	95.0832	193.391
A0A0A1UV87	Fatty acid synthase subunit alpha OS=Metarhizium robertsii OX=568076 GN=X797_005985 PE=3 SV=1	X797_005985	LALETLFNR	9	Unmodified	_LALETLFNR_	204.681	2	55.3385	312.72	230.379	296.021	304.091	210.636	181.094
A0A0A1UV87	Fatty acid synthase subunit alpha OS=Metarhizium robertsii OX=568076 GN=X797_005985 PE=3 SV=1	X797_005985	LIKQQHK	7	GlyGly (K)	_LIK[GlyGly (K)]QQHK_	204.681	2	55.3385	778.964	274.647	131.041	143.165	56.8169	58.5239
A0A0A1UV87	Fatty acid synthase subunit alpha OS=Metarhizium robertsii OX=568076 GN=X797_005985 PE=3 SV=1	X797_005985	AAETEKVMK	9	GlyGly (K)	_AAETEK[GlyGly (K)]VMK_	204.681	2	55.3385	352.117	347.33	373.106	106.102	115.686	99.1155
A0A0A1UV87	Fatty acid synthase subunit alpha OS=Metarhizium robertsii OX=568076 GN=X797_005985 PE=3 SV=1	X797_005985	TPKEMSR	7	GlyGly (K)	_TPK[GlyGly (K)]EMSR_	204.681	2	55.3385	178.326	196.773	432.848	90.7339	282.112	144.88
A0A0A1UV87	Fatty acid synthase subunit alpha OS=Metarhizium robertsii OX=568076 GN=X797_005985 PE=3 SV=1	X797_005985	DVAVPTGPR	9	Unmodified	_DVAVPTGPR_	204.681	2	55.3385	267.359	195.871	354.908	245.158	107.794	141.466
A0A0A1UV87	Fatty acid synthase subunit alpha OS=Metarhizium robertsii OX=568076 GN=X797_005985 PE=3 SV=1	X797_005985	TLHGWDYSKK	10	GlyGly (K)	_TLHGWDYSK[GlyGly (K)]K_	204.681	2	55.3385	251.14	268.052	264.75	141.236	226.819	158.795
A0A0A1UV87	Fatty acid synthase subunit alpha OS=Metarhizium robertsii OX=568076 GN=X797_005985 PE=3 SV=1	X797_005985	DAPSPQSSFAGR	12	Unmodified	_DAPSPQSSFAGR_	204.681	2	55.3385	293.489	194.256	310.165	205.24	123.626	146.102
A0A0A1UV87	Fatty acid synthase subunit alpha OS=Metarhizium robertsii OX=568076 GN=X797_005985 PE=3 SV=1	X797_005985	TLHGWDYSK	9	Unmodified	_TLHGWDYSK_	204.681	2	55.3385	224.009	219.905	303.773	182.062	186.998	130.236
A0A0A1UV87	Fatty acid synthase subunit alpha OS=Metarhizium robertsii OX=568076 GN=X797_005985 PE=3 SV=1	X797_005985	AFSVTSFGFGQKGAQAIGIHPK	22	GlyGly (K)	_AFSVTSFGFGQK[GlyGly (K)]GAQAIGIHPK_	204.681	3	55.3385	145.374	222.568	124.316	176.571	254.684	298.007
A0A0A1UV87	Fatty acid synthase subunit alpha OS=Metarhizium robertsii OX=568076 GN=X797_005985 PE=3 SV=1	X797_005985	VMKTLAQK	8	GlyGly (K)	_VMK[GlyGly (K)]TLAQK_	204.681	2	55.3385	169.731	248.841	178.699	167.166	242.917	169.531
A0A0A1UV87	Fatty acid synthase subunit alpha OS=Metarhizium robertsii OX=568076 GN=X797_005985 PE=3 SV=1	X797_005985	VLLNPDAR	8	Unmodified	_VLLNPDAR_	204.681	2	55.3385	215.221	188.513	311.015	206.86	144.351	108.492
A0A0A1UV87	Fatty acid synthase subunit alpha OS=Metarhizium robertsii OX=568076 GN=X797_005985 PE=3 SV=1	X797_005985	APYTDEQLSK	10	Unmodified	_APYTDEQLSK_	204.681	2	55.3385	211.274	201.182	276.671	213.553	103.42	98.7863
A0A0A1UV87	Fatty acid synthase subunit alpha OS=Metarhizium robertsii OX=568076 GN=X797_005985 PE=3 SV=1	X797_005985	EIVSQCIR	8	Carbamidomethyl (C)	_EIVSQC[Carbamidomethyl (C)]IR_	204.681	2	55.3385	191.42	157.486	246.171	179.238	117.831	106.453
A0A0A1UV87	Fatty acid synthase subunit alpha OS=Metarhizium robertsii OX=568076 GN=X797_005985 PE=3 SV=1	X797_005985	GNAVMGIFQK	10	Unmodified	_GNAVMGIFQK_	204.681	2	55.3385	127.673	204.228	168.349	133.153	143.809	113.38
A0A0A1UV87	Fatty acid synthase subunit alpha OS=Metarhizium robertsii OX=568076 GN=X797_005985 PE=3 SV=1	X797_005985	GTSQNKGKVETIPFLHLK	18	2 GlyGly (K)	_GTSQNK[GlyGly (K)]GK[GlyGly (K)]VETIPFLHLK_	204.681	3	55.3385	172.217	96.4779	57.2228	145.601	129.52	276.024
A0A0A1UV87	Fatty acid synthase subunit alpha OS=Metarhizium robertsii OX=568076 GN=X797_005985 PE=3 SV=1	X797_005985	KTLHGWDYSK	10	GlyGly (K)	_K[GlyGly (K)]TLHGWDYSK_	204.681	2	55.3385	55.2255	66.9929	94.6188	56.8806	79.3679	66.0461
A0A0A1UV87	Fatty acid synthase subunit alpha OS=Metarhizium robertsii OX=568076 GN=X797_005985 PE=3 SV=1	X797_005985	KTLHGWDYSK	10	GlyGly (K)	_K[GlyGly (K)]TLHGWDYSK_	204.681	3	55.3385	55.2255	66.9929	94.6188	56.8806	79.3679	66.0461
A0A0A1UV87	Fatty acid synthase subunit alpha OS=Metarhizium robertsii OX=568076 GN=X797_005985 PE=3 SV=1	X797_005985	NHNGAIKGKPYSGWVDAK	18	GlyGly (K)	_NHNGAIK[GlyGly (K)]GKPYSGWVDAK_	204.681	4	55.3385	68.538	65.9815	84.3906	75.8775	67.6795	43.7849
A0A0A1UV87	Fatty acid synthase subunit alpha OS=Metarhizium robertsii OX=568076 GN=X797_005985 PE=3 SV=1	X797_005985	NHNGAIKGKPYSGWVDAK	18	GlyGly (K)	_NHNGAIKGK[GlyGly (K)]PYSGWVDAK_	204.681	4	55.3385	68.538	65.9815	84.3906	75.8775	67.6795	43.7849
A0A0A1UV87	Fatty acid synthase subunit alpha OS=Metarhizium robertsii OX=568076 GN=X797_005985 PE=3 SV=1	X797_005985	YESYDAAKSVQR	12	GlyGly (K)	_YESYDAAK[GlyGly (K)]SVQR_	204.681	2	55.3385	129.189	191.744	130.728	113.521	146.445	99.6241
A0A0A1UV87	Fatty acid synthase subunit alpha OS=Metarhizium robertsii OX=568076 GN=X797_005985 PE=3 SV=1	X797_005985	GKVETIPFLHLKR	13	GlyGly (K)	_GKVETIPFLHLK[GlyGly (K)]R_	204.681	3	55.3385	102.364	173.735	143.841	115.602	163.028	90.0597
A0A0A1UV87	Fatty acid synthase subunit alpha OS=Metarhizium robertsii OX=568076 GN=X797_005985 PE=3 SV=1	X797_005985	LEHYVQQMAEGGKISEYGNR	20	GlyGly (K)	_LEHYVQQMAEGGK[GlyGly (K)]ISEYGNR_	204.681	3	55.3385	136.079	129.722	173.58	119.934	123.683	91.2339
A0A0A1UV87	Fatty acid synthase subunit alpha OS=Metarhizium robertsii OX=568076 GN=X797_005985 PE=3 SV=1	X797_005985	YEKHILEHSGIR	12	GlyGly (K)	_YEK[GlyGly (K)]HILEHSGIR_	204.681	3	55.3385	75.4619	50.9507	62.3848	37.6776	57.1171	86.2954
A0A0A1UV87	Fatty acid synthase subunit alpha OS=Metarhizium robertsii OX=568076 GN=X797_005985 PE=3 SV=1	X797_005985	YEKHILEHSGIR	12	GlyGly (K)	_YEK[GlyGly (K)]HILEHSGIR_	204.681	2	55.3385	75.4619	50.9507	62.3848	37.6776	57.1171	86.2954
A0A0A1UV87	Fatty acid synthase subunit alpha OS=Metarhizium robertsii OX=568076 GN=X797_005985 PE=3 SV=1	X797_005985	EVLDVSPVYK	10	Unmodified	_EVLDVSPVYK_	204.681	2	55.3385	179.277	114.649	178.348	124.088	45.1228	52.3639
A0A0A1UV87	Fatty acid synthase subunit alpha OS=Metarhizium robertsii OX=568076 GN=X797_005985 PE=3 SV=1	X797_005985	LGSEGDAKAFLDDVTQK	17	GlyGly (K)	_LGSEGDAK[GlyGly (K)]AFLDDVTQK_	204.681	2	55.3385	78.8109	66.9286	69.2398	32.775		63.4394
A0A0A1UV87	Fatty acid synthase subunit alpha OS=Metarhizium robertsii OX=568076 GN=X797_005985 PE=3 SV=1	X797_005985	LGSEGDAKAFLDDVTQK	17	GlyGly (K)	_LGSEGDAK[GlyGly (K)]AFLDDVTQK_	204.681	3	55.3385	78.8109	66.9286	69.2398	32.775		63.4394
A0A0A1UV87	Fatty acid synthase subunit alpha OS=Metarhizium robertsii OX=568076 GN=X797_005985 PE=3 SV=1	X797_005985	LIEPELFEGYDPNQK	15	Unmodified	_LIEPELFEGYDPNQK_	204.681	2	55.3385	121.37	128.285	111.331	164.558	55.0348	99.1607
A0A0A1UV87	Fatty acid synthase subunit alpha OS=Metarhizium robertsii OX=568076 GN=X797_005985 PE=3 SV=1	X797_005985	ANDKNESSVICQQLR	15	Carbamidomethyl (C),GlyGly (K)	_ANDK[GlyGly (K)]NESSVIC[Carbamidomethyl (C)]QQLR_	204.681	2	55.3385	47.6064	78.2856	66.7221	52.1515	42.5246	52.1888
A0A0A1UV87	Fatty acid synthase subunit alpha OS=Metarhizium robertsii OX=568076 GN=X797_005985 PE=3 SV=1	X797_005985	ANDKNESSVICQQLR	15	Carbamidomethyl (C),GlyGly (K)	_ANDK[GlyGly (K)]NESSVIC[Carbamidomethyl (C)]QQLR_	204.681	3	55.3385	47.6064	78.2856	66.7221	52.1515	42.5246	52.1888
A0A0A1UV87	Fatty acid synthase subunit alpha OS=Metarhizium robertsii OX=568076 GN=X797_005985 PE=3 SV=1	X797_005985	IMLTNLIR	8	Oxidation (M)	_IM[Oxidation (M)]LTNLIR_	204.681	2	55.3385	65.9102	104.065	74.6179	62.9513	46.6109	36.4255
A0A0A1UV87	Fatty acid synthase subunit alpha OS=Metarhizium robertsii OX=568076 GN=X797_005985 PE=3 SV=1	X797_005985	IMLTNLIR	8	Unmodified	_IMLTNLIR_	204.681	2	55.3385	65.9102	104.065	74.6179	62.9513	46.6109	36.4255
A0A0A1UV87	Fatty acid synthase subunit alpha OS=Metarhizium robertsii OX=568076 GN=X797_005985 PE=3 SV=1	X797_005985	TPKEMSRPTTTTR	13	GlyGly (K)	_TPK[GlyGly (K)]EMSRPTTTTR_	204.681	3	55.3385	131.848	119.56	125.309	102.005	70.7299	69.684
A0A0A1UV87	Fatty acid synthase subunit alpha OS=Metarhizium robertsii OX=568076 GN=X797_005985 PE=3 SV=1	X797_005985	NDVSPLNDK	9	Unmodified	_NDVSPLNDK_	204.681	2	55.3385	97.6253	66.507	154.19	127.328	63.0797	101.556
A0A0A1UV87	Fatty acid synthase subunit alpha OS=Metarhizium robertsii OX=568076 GN=X797_005985 PE=3 SV=1	X797_005985	AFLDDVTQK	9	Unmodified	_AFLDDVTQK_	204.681	2	55.3385	177.353	80.1876	187.428	76.146	26.7636	30.6941
A0A0A1UV87	Fatty acid synthase subunit alpha OS=Metarhizium robertsii OX=568076 GN=X797_005985 PE=3 SV=1	X797_005985	NFTAQEISYCK	11	Carbamidomethyl (C)	_NFTAQEISYC[Carbamidomethyl (C)]K_	204.681	2	55.3385	106.602	119.701	87.7144	88.5477	68.7735	98.0221
A0A0A1UV87	Fatty acid synthase subunit alpha OS=Metarhizium robertsii OX=568076 GN=X797_005985 PE=3 SV=1	X797_005985	NESSVICQQLR	11	Carbamidomethyl (C)	_NESSVIC[Carbamidomethyl (C)]QQLR_	204.681	2	55.3385	104.71	74.6728	114.252	102.044	74.9946	85.3119
A0A0A1UV87	Fatty acid synthase subunit alpha OS=Metarhizium robertsii OX=568076 GN=X797_005985 PE=3 SV=1	X797_005985	VETIPFLHLKR	11	GlyGly (K)	_VETIPFLHLK[GlyGly (K)]R_	204.681	3	55.3385	102.662	113.988	140.336	81.9724	36.6933	58.8608
A0A0A1UV87	Fatty acid synthase subunit alpha OS=Metarhizium robertsii OX=568076 GN=X797_005985 PE=3 SV=1	X797_005985	SDPSIAPLR	9	Unmodified	_SDPSIAPLR_	204.681	2	55.3385	123.156	82.5983	111.943	75.4156	67.6272	44.3724
A0A0A1UV87	Fatty acid synthase subunit alpha OS=Metarhizium robertsii OX=568076 GN=X797_005985 PE=3 SV=1	X797_005985	WIETQDVFLAER	12	Unmodified	_WIETQDVFLAER_	204.681	2	55.3385	82.5484	83.7674	66.5458	86.102	83.0461	78.9034
A0A0A1UV87	Fatty acid synthase subunit alpha OS=Metarhizium robertsii OX=568076 GN=X797_005985 PE=3 SV=1	X797_005985	ATSNTVDEFNHGR	13	Unmodified	_ATSNTVDEFNHGR_	204.681	2	55.3385	98.3185	51.5446	150.264	80.0114	40.1975	57.3125
A0A0A1UV87	Fatty acid synthase subunit alpha OS=Metarhizium robertsii OX=568076 GN=X797_005985 PE=3 SV=1	X797_005985	EHGDKVEIFEIPDSGEYIVR	20	Unmodified	_EHGDKVEIFEIPDSGEYIVR_	204.681	3	55.3385	86.6863	37.1173	75.7409	105.486	23.9796	60.6663
A0A0A1UV87	Fatty acid synthase subunit alpha OS=Metarhizium robertsii OX=568076 GN=X797_005985 PE=3 SV=1	X797_005985	QQLELFAR	8	Unmodified	_QQLELFAR_	204.681	2	55.3385	60.4869	66.951	66.9224	59.4273	29.2602	46.3605
A0A0A1UV87	Fatty acid synthase subunit alpha OS=Metarhizium robertsii OX=568076 GN=X797_005985 PE=3 SV=1	X797_005985	EIEIVKDDNGAPTVK	15	GlyGly (K)	_EIEIVK[GlyGly (K)]DDNGAPTVK_	204.681	2	55.3385	77.2813	40.3413	37.7483	32.3261	44.1751	75.5725
A0A0A1UV87	Fatty acid synthase subunit alpha OS=Metarhizium robertsii OX=568076 GN=X797_005985 PE=3 SV=1	X797_005985	YVHVSEVGNCVGSGMGGSAALR	22	Carbamidomethyl (C)	_YVHVSEVGNC[Carbamidomethyl (C)]VGSGMGGSAALR_	204.681	3	55.3385	24.8141	38.3666	28.9352	33.1814	41.3547	39.4991
A0A0A1UV87	Fatty acid synthase subunit alpha OS=Metarhizium robertsii OX=568076 GN=X797_005985 PE=3 SV=1	X797_005985	QILCYNK	7	Carbamidomethyl (C)	_QILC[Carbamidomethyl (C)]YNK_	204.681	2	55.3385	29.0193	32.7669	50.524	32.5969	22.8726	25.075
A0A0A1UV87	Fatty acid synthase subunit alpha OS=Metarhizium robertsii OX=568076 GN=X797_005985 PE=3 SV=1	X797_005985	YFHNGLINNSLFVAK	15	Unmodified	_YFHNGLINNSLFVAK_	204.681	3	55.3385	36.6476	15.9985	7.97313	21.7814	30.6742	28.5273
A0A0A1UV87	Fatty acid synthase subunit alpha OS=Metarhizium robertsii OX=568076 GN=X797_005985 PE=3 SV=1	X797_005985	ESAIENSIVNGADSEVLYK	19	Unmodified	_ESAIENSIVNGADSEVLYK_	204.681	2	55.3385	9.84337	21.6551	16.5681	25.5787	34.3625	23.0476
A0A0A1UV87	Fatty acid synthase subunit alpha OS=Metarhizium robertsii OX=568076 GN=X797_005985 PE=3 SV=1	X797_005985	PFLEVPLSK	9	Unmodified	_PFLEVPLSK_	204.681	2	55.3385	12.0536	24.0366	19.2379	18.2096	12.0563	14.8126
A0A0A1UV87	Fatty acid synthase subunit alpha OS=Metarhizium robertsii OX=568076 GN=X797_005985 PE=3 SV=1	X797_005985	SGDKAAINSQKSEK	14	2 GlyGly (K)	_SGDK[GlyGly (K)]AAINSQK[GlyGly (K)]SEK_	204.681	2	55.3385	18.6692	7.40995	8.1302	12.7847	21.9005	9.27383
A0A0A1UV87	Fatty acid synthase subunit alpha OS=Metarhizium robertsii OX=568076 GN=X797_005985 PE=3 SV=1	X797_005985	GAQAIGIHPK	10	Unmodified	_GAQAIGIHPK_	204.681	2	55.3385	176.326	279.25	309.191	28.7956	24.1287
A0A0A1UV87	Fatty acid synthase subunit alpha OS=Metarhizium robertsii OX=568076 GN=X797_005985 PE=3 SV=1	X797_005985	AQDASFDEK	9	Unmodified	_AQDASFDEK_	204.681	2	55.3385	134.903		143.496	84.7185	74.5407	82.5828
A0A0A1UV87	Fatty acid synthase subunit alpha OS=Metarhizium robertsii OX=568076 GN=X797_005985 PE=3 SV=1	X797_005985	QSEKVMTSAR	10	GlyGly (K)	_QSEK[GlyGly (K)]VMTSAR_	204.681	2	55.3385	146.203	122.06	52.8751			47.5639
A0A0A1UV87	Fatty acid synthase subunit alpha OS=Metarhizium robertsii OX=568076 GN=X797_005985 PE=3 SV=1	X797_005985	FPSPLLDINYR	11	Unmodified	_FPSPLLDINYR_	204.681	2	55.3385	37.1244		15.8777	27.1489	20.5927	29.126
A0A0A1UV87	Fatty acid synthase subunit alpha OS=Metarhizium robertsii OX=568076 GN=X797_005985 PE=3 SV=1	X797_005985	EVLDVSPVYKDVAVPTGPR	19	GlyGly (K)	_EVLDVSPVYK[GlyGly (K)]DVAVPTGPR_	204.681	3	55.3385	7442.22	10465.4	10602.4	3967.75	4066.18	3004.9
A0A0A1UV87	Fatty acid synthase subunit alpha OS=Metarhizium robertsii OX=568076 GN=X797_005985 PE=3 SV=1	X797_005985	EVLDVSPVYKDVAVPTGPR	19	Unmodified	_EVLDVSPVYKDVAVPTGPR_	204.681	2	55.3385	7442.22	10465.4	10602.4	3967.75	4066.18	3004.9
A0A0A1UV87	Fatty acid synthase subunit alpha OS=Metarhizium robertsii OX=568076 GN=X797_005985 PE=3 SV=1	X797_005985	SGEPVDDKDIK	11	GlyGly (K)	_SGEPVDDK[GlyGly (K)]DIK_	204.681	2	55.3385	274.133	265.021	131.755	238.353	192.899	202.864
A0A0A1UV87	Fatty acid synthase subunit alpha OS=Metarhizium robertsii OX=568076 GN=X797_005985 PE=3 SV=1	X797_005985	SGEPVDDKDIK	11	Unmodified	_SGEPVDDKDIK_	204.681	2	55.3385	274.133	265.021	131.755	238.353	192.899	202.864
A0A0A1UV87	Fatty acid synthase subunit alpha OS=Metarhizium robertsii OX=568076 GN=X797_005985 PE=3 SV=1	X797_005985	SLAMNESQILPKETNK	16	GlyGly (K)	_SLAMNESQILPK[GlyGly (K)]ETNK_	204.681	2	55.3385	162.499	108.545	90.4451	35.4043		290.965
A0A0A1UV87	Fatty acid synthase subunit alpha OS=Metarhizium robertsii OX=568076 GN=X797_005985 PE=3 SV=1	X797_005985	SLAMNESQILPKETNK	16	GlyGly (K),Oxidation (M)	_SLAM[Oxidation (M)]NESQILPK[GlyGly (K)]ETNK_	204.681	2	55.3385	162.499	108.545	90.4451	35.4043		290.965
A0A0A1UV87	Fatty acid synthase subunit alpha OS=Metarhizium robertsii OX=568076 GN=X797_005985 PE=3 SV=1	X797_005985	SNPKLLDFMQYHIDNCPTDR	20	Carbamidomethyl (C),GlyGly (K)	_SNPK[GlyGly (K)]LLDFMQYHIDNC[Carbamidomethyl (C)]PTDR_	204.681	3	55.3385	31.9063	31.5276	46.3796	43.9341	193.393	302.674
A0A0A1UV87	Fatty acid synthase subunit alpha OS=Metarhizium robertsii OX=568076 GN=X797_005985 PE=3 SV=1	X797_005985	SNPKLLDFMQYHIDNCPTDR	20	Carbamidomethyl (C),GlyGly (K)	_SNPK[GlyGly (K)]LLDFMQYHIDNC[Carbamidomethyl (C)]PTDR_	204.681	4	55.3385	31.9063	31.5276	46.3796	43.9341	193.393	302.674
A0A0A1UV87	Fatty acid synthase subunit alpha OS=Metarhizium robertsii OX=568076 GN=X797_005985 PE=3 SV=1	X797_005985	LHGEAASAAKK	11	GlyGly (K)	_LHGEAASAAK[GlyGly (K)]K_	204.681	2	55.3385	189.868			60.7895	63.8055	11.3699
A0A0A1UV87	Fatty acid synthase subunit alpha OS=Metarhizium robertsii OX=568076 GN=X797_005985 PE=3 SV=1	X797_005985	AAINSQKSEK	10	GlyGly (K)	_AAINSQK[GlyGly (K)]SEK_	204.681	2	55.3385			37.7771		121.563	59.5454
A0A0A1UV87	Fatty acid synthase subunit alpha OS=Metarhizium robertsii OX=568076 GN=X797_005985 PE=3 SV=1	X797_005985	EVTEYYQSMYSR	12	Oxidation (M)	_EVTEYYQSM[Oxidation (M)]YSR_	204.681	2	55.3385	63.484		72.6742	52.2161
A0A0A1UV87	Fatty acid synthase subunit alpha OS=Metarhizium robertsii OX=568076 GN=X797_005985 PE=3 SV=1	X797_005985	SMGNNFWKSDPSIAPLR	17	GlyGly (K)	_SMGNNFWK[GlyGly (K)]SDPSIAPLR_	204.681	3	55.3385						34.0327
A0A0A1UVA1	chitin synthase OS=Metarhizium robertsii OX=568076 GN=X797_006020 PE=3 SV=1	X797_006020	TADLMTVTKK	10	GlyGly (K)	_TADLMTVTK[GlyGly (K)]K_	205.625	2	56.991	1518.96	2766.93	2005.24	637.276	409.36	230.447
A0A0A1UVA1	chitin synthase OS=Metarhizium robertsii OX=568076 GN=X797_006020 PE=3 SV=1	X797_006020	TADLMTVTKK	10	GlyGly (K),Oxidation (M)	_TADLM[Oxidation (M)]TVTK[GlyGly (K)]K_	205.625	2	56.991	1518.96	2766.93	2005.24	637.276	409.36	230.447
A0A0A1UVA1	chitin synthase OS=Metarhizium robertsii OX=568076 GN=X797_006020 PE=3 SV=1	X797_006020	FEGKNPAIEVGSATAK	16	GlyGly (K)	_FEGK[GlyGly (K)]NPAIEVGSATAK_	205.625	2	56.991	788.722	1249.11	688.916	427.258	663.563	672.723
A0A0A1UVA1	chitin synthase OS=Metarhizium robertsii OX=568076 GN=X797_006020 PE=3 SV=1	X797_006020	FEGKNPAIEVGSATAK	16	GlyGly (K)	_FEGK[GlyGly (K)]NPAIEVGSATAK_	205.625	3	56.991	788.722	1249.11	688.916	427.258	663.563	672.723
A0A0A1UVA1	chitin synthase OS=Metarhizium robertsii OX=568076 GN=X797_006020 PE=3 SV=1	X797_006020	AAETGKPLFVSR	12	GlyGly (K)	_AAETGK[GlyGly (K)]PLFVSR_	205.625	2	56.991	410.525	257.415	360.079	817.393	721.905	1065.29
A0A0A1UVA1	chitin synthase OS=Metarhizium robertsii OX=568076 GN=X797_006020 PE=3 SV=1	X797_006020	AAETGKPLFVSR	12	GlyGly (K)	_AAETGK[GlyGly (K)]PLFVSR_	205.625	3	56.991	410.525	257.415	360.079	817.393	721.905	1065.29
A0A0A1UVA1	chitin synthase OS=Metarhizium robertsii OX=568076 GN=X797_006020 PE=3 SV=1	X797_006020	DILKTADLMTVTK	13	GlyGly (K)	_DILK[GlyGly (K)]TADLMTVTK_	205.625	2	56.991	1404.79	2363.59	755.919	852.75	994.476	776.373
A0A0A1UVA1	chitin synthase OS=Metarhizium robertsii OX=568076 GN=X797_006020 PE=3 SV=1	X797_006020	GIKQELER	8	GlyGly (K)	_GIK[GlyGly (K)]QELER_	205.625	2	56.991	891.79	1204.72	961.695	1047.97	824.724	862.536
A0A0A1UVA1	chitin synthase OS=Metarhizium robertsii OX=568076 GN=X797_006020 PE=3 SV=1	X797_006020	IANQFDSKCVR	11	Carbamidomethyl (C),GlyGly (K)	_IANQFDSK[GlyGly (K)]C[Carbamidomethyl (C)]VR_	205.625	2	56.991	512.625	822.007	595.588	201.243	297.659	153.732
A0A0A1UVA1	chitin synthase OS=Metarhizium robertsii OX=568076 GN=X797_006020 PE=3 SV=1	X797_006020	IANQFDSKCVR	11	Carbamidomethyl (C),GlyGly (K)	_IANQFDSK[GlyGly (K)]C[Carbamidomethyl (C)]VR_	205.625	3	56.991	512.625	822.007	595.588	201.243	297.659	153.732
A0A0A1UVA1	chitin synthase OS=Metarhizium robertsii OX=568076 GN=X797_006020 PE=3 SV=1	X797_006020	RFEGKNPAIEVGSATAK	17	GlyGly (K)	_RFEGK[GlyGly (K)]NPAIEVGSATAK_	205.625	3	56.991	375.069	518.316	335.503	251.145	354.925	306.52
A0A0A1UVA1	chitin synthase OS=Metarhizium robertsii OX=568076 GN=X797_006020 PE=3 SV=1	X797_006020	RFEGKNPAIEVGSATAK	17	GlyGly (K)	_RFEGK[GlyGly (K)]NPAIEVGSATAK_	205.625	2	56.991	375.069	518.316	335.503	251.145	354.925	306.52
A0A0A1UVA1	chitin synthase OS=Metarhizium robertsii OX=568076 GN=X797_006020 PE=3 SV=1	X797_006020	AEMVIEEKR	9	GlyGly (K)	_AEMVIEEK[GlyGly (K)]R_	205.625	2	56.991	424.507	659.627	654.916	636.973	707.875	514.688
A0A0A1UVA1	chitin synthase OS=Metarhizium robertsii OX=568076 GN=X797_006020 PE=3 SV=1	X797_006020	VGKPSEVAR	9	GlyGly (K)	_VGK[GlyGly (K)]PSEVAR_	205.625	2	56.991	302.133	225.763	349.082	826.266	492.127	899.579
A0A0A1UVA1	chitin synthase OS=Metarhizium robertsii OX=568076 GN=X797_006020 PE=3 SV=1	X797_006020	GNEKNLEEIEEFKDSPSR	18	GlyGly (K)	_GNEK[GlyGly (K)]NLEEIEEFKDSPSR_	205.625	3	56.991	127.941	129.805	109.138	50.1844	46.8476	65.4006
A0A0A1UVA1	chitin synthase OS=Metarhizium robertsii OX=568076 GN=X797_006020 PE=3 SV=1	X797_006020	GNEKNLEEIEEFKDSPSR	18	2 GlyGly (K)	_GNEK[GlyGly (K)]NLEEIEEFK[GlyGly (K)]DSPSR_	205.625	3	56.991	127.941	129.805	109.138	50.1844	46.8476	65.4006
A0A0A1UVA1	chitin synthase OS=Metarhizium robertsii OX=568076 GN=X797_006020 PE=3 SV=1	X797_006020	RFDVPLDAKR	10	GlyGly (K)	_RFDVPLDAK[GlyGly (K)]R_	205.625	3	56.991	106.951	144.307	94.4731	140.935	111.872	178.415
A0A0A1UVA1	chitin synthase OS=Metarhizium robertsii OX=568076 GN=X797_006020 PE=3 SV=1	X797_006020	VDTLHMKNLLHLGEDR	16	GlyGly (K)	_VDTLHMK[GlyGly (K)]NLLHLGEDR_	205.625	3	56.991	32.3965	37.7582	41.2458	87.5465	97.7466	86.7325
A0A0A1UVA1	chitin synthase OS=Metarhizium robertsii OX=568076 GN=X797_006020 PE=3 SV=1	X797_006020	VDTLHMKNLLHLGEDR	16	GlyGly (K)	_VDTLHMK[GlyGly (K)]NLLHLGEDR_	205.625	2	56.991	32.3965	37.7582	41.2458	87.5465	97.7466	86.7325
A0A0A1UVA1	chitin synthase OS=Metarhizium robertsii OX=568076 GN=X797_006020 PE=3 SV=1	X797_006020	GNEKNLEEIEEFK	13	GlyGly (K)	_GNEK[GlyGly (K)]NLEEIEEFK_	205.625	2	56.991	61.6422	84.057	228.055	49.7354	34.9559	62.1047
A0A0A1UVA1	chitin synthase OS=Metarhizium robertsii OX=568076 GN=X797_006020 PE=3 SV=1	X797_006020	VVISDEGKFDPSSIPR	16	GlyGly (K)	_VVISDEGK[GlyGly (K)]FDPSSIPR_	205.625	2	56.991	7.87943	19.186	23.6105	64.609	90.3488	314.558
A0A0A1UVA1	chitin synthase OS=Metarhizium robertsii OX=568076 GN=X797_006020 PE=3 SV=1	X797_006020	WKYLGHPTQLK	11	GlyGly (K)	_WK[GlyGly (K)]YLGHPTQLK_	205.625	2	56.991	101.928	158.052	124.391	50.2665	43.0706	42.0584
A0A0A1UVA1	chitin synthase OS=Metarhizium robertsii OX=568076 GN=X797_006020 PE=3 SV=1	X797_006020	THLGLDDGASGSK	13	Unmodified	_THLGLDDGASGSK_	205.625	2	56.991	80.2886	95.3999	110.441	86.8932	54.6723	45.2289
A0A0A1UVA1	chitin synthase OS=Metarhizium robertsii OX=568076 GN=X797_006020 PE=3 SV=1	X797_006020	IADVPTGER	9	Unmodified	_IADVPTGER_	205.625	2	56.991	105.935	49.078	107.866	69.368	42.1534
A0A0A1UVA1	chitin synthase OS=Metarhizium robertsii OX=568076 GN=X797_006020 PE=3 SV=1	X797_006020	THLGLDDGASGSKR	14	GlyGly (K)	_THLGLDDGASGSK[GlyGly (K)]R_	205.625	2	56.991	37.4007	70.0269	58.988	72.5929	82.4072	53.9726
A0A0A1UVA1	chitin synthase OS=Metarhizium robertsii OX=568076 GN=X797_006020 PE=3 SV=1	X797_006020	FWNSLALAPDVKAR	14	GlyGly (K)	_FWNSLALAPDVK[GlyGly (K)]AR_	205.625	2	56.991	62.1571	63.6261	44.1328	62.7177	60.0725	78.7114
A0A0A1UVA1	chitin synthase OS=Metarhizium robertsii OX=568076 GN=X797_006020 PE=3 SV=1	X797_006020	NLEEIEEFKDSPSR	14	GlyGly (K)	_NLEEIEEFK[GlyGly (K)]DSPSR_	205.625	2	56.991	31.8914	30.9733	61.0092	78.9879	59.0227	50.6732
A0A0A1UVA1	chitin synthase OS=Metarhizium robertsii OX=568076 GN=X797_006020 PE=3 SV=1	X797_006020	SHLLTALLDK	10	Unmodified	_SHLLTALLDK_	205.625	2	56.991	36.4641	32.6692	45.0899	78.8987	27.0565	54.465
A0A0A1UVA1	chitin synthase OS=Metarhizium robertsii OX=568076 GN=X797_006020 PE=3 SV=1	X797_006020	YLTTLLLK	8	Unmodified	_YLTTLLLK_	205.625	2	56.991	41.7161	32.08	29.1414	35.5191	14.2962	27.8743
A0A0A1UVA1	chitin synthase OS=Metarhizium robertsii OX=568076 GN=X797_006020 PE=3 SV=1	X797_006020	NKTDIQLLESLR	12	GlyGly (K)	_NK[GlyGly (K)]TDIQLLESLR_	205.625	2	56.991	12.6216	18.252	14.6778	23.5902	33.4767	47.5321
A0A0A1UVA1	chitin synthase OS=Metarhizium robertsii OX=568076 GN=X797_006020 PE=3 SV=1	X797_006020	KWEEYQAELWETQTSR	16	GlyGly (K)	_K[GlyGly (K)]WEEYQAELWETQTSR_	205.625	3	56.991	101.771	80.0117	81.3372	73.3276		241.527
A0A0A1UVA1	chitin synthase OS=Metarhizium robertsii OX=568076 GN=X797_006020 PE=3 SV=1	X797_006020	LSSHALVCLNTYTSSSK	17	Carbamidomethyl (C)	_LSSHALVC[Carbamidomethyl (C)]LNTYTSSSK_	205.625	3	56.991	32.6046	36.6823	39.7595	55.4547	47.2687
A0A0A1UVA1	chitin synthase OS=Metarhizium robertsii OX=568076 GN=X797_006020 PE=3 SV=1	X797_006020	FHVSHPTAK	9	Unmodified	_FHVSHPTAK_	205.625	2	56.991	37.3815	49.22	48.765	45.5742	30.6167
A0A0A1UVA1	chitin synthase OS=Metarhizium robertsii OX=568076 GN=X797_006020 PE=3 SV=1	X797_006020	GTIGYSPEYLAKLGAK	16	GlyGly (K)	_GTIGYSPEYLAK[GlyGly (K)]LGAK_	205.625	2	56.991	8.50206		14.4581	17.6979	34.7917	20.947
A0A0A1UVA1	chitin synthase OS=Metarhizium robertsii OX=568076 GN=X797_006020 PE=3 SV=1	X797_006020	GNYGKGTIGYSPEYLAK	17	GlyGly (K)	_GNYGK[GlyGly (K)]GTIGYSPEYLAK_	205.625	3	56.991	16.5138		18.96	148.511	209.46	208.236
A0A0A1UVA1	chitin synthase OS=Metarhizium robertsii OX=568076 GN=X797_006020 PE=3 SV=1	X797_006020	GNYGKGTIGYSPEYLAK	17	GlyGly (K)	_GNYGK[GlyGly (K)]GTIGYSPEYLAK_	205.625	2	56.991	16.5138		18.96	148.511	209.46	208.236
A0A0A1UVA1	chitin synthase OS=Metarhizium robertsii OX=568076 GN=X797_006020 PE=3 SV=1	X797_006020	KVVISDEGK	9	GlyGly (K)	_K[GlyGly (K)]VVISDEGK_	205.625	2	56.991	92.692			147.748	122.254	391.863
A0A0A1UVA1	chitin synthase OS=Metarhizium robertsii OX=568076 GN=X797_006020 PE=3 SV=1	X797_006020	TQVQTFGIAEISQR	14	Unmodified	_TQVQTFGIAEISQR_	205.625	2	56.991	96.2488	83.696	76.6752	50.2105
A0A0A1UVA1	chitin synthase OS=Metarhizium robertsii OX=568076 GN=X797_006020 PE=3 SV=1	X797_006020	GGIDQGASGQFLSSLDNVQK	20	Unmodified	_GGIDQGASGQFLSSLDNVQK_	205.625	2	56.991	33.4145		22.2839	35.1912
A0A0A1UVA1	chitin synthase OS=Metarhizium robertsii OX=568076 GN=X797_006020 PE=3 SV=1	X797_006020	YLTTLLLKYHSK	12	GlyGly (K)	_YLTTLLLK[GlyGly (K)]YHSK_	205.625	3	56.991			24.2413	39.1024	27.2125	27.4739
A0A0A1UVA1	chitin synthase OS=Metarhizium robertsii OX=568076 GN=X797_006020 PE=3 SV=1	X797_006020	KKWEEYQAELWETQTSR	17	GlyGly (K)	_KK[GlyGly (K)]WEEYQAELWETQTSR_	205.625	3	56.991					6.08601	76.094
A0A0A1UVB3	Fatty acid synthase beta subunit FAS1B OS=Metarhizium robertsii OX=568076 GN=X797_005990 PE=3 SV=1	X797_005990	GGGHHSFEDFHQPILQMYGR	20	Unmodified	_GGGHHSFEDFHQPILQMYGR_	233.938	4	55.6616	3076.52	1262.35	3802.2	5056.42	3792.29	3079.16
A0A0A1UVB3	Fatty acid synthase beta subunit FAS1B OS=Metarhizium robertsii OX=568076 GN=X797_005990 PE=3 SV=1	X797_005990	GGGHHSFEDFHQPILQMYGR	20	Unmodified	_GGGHHSFEDFHQPILQMYGR_	233.938	3	55.6616	3076.52	1262.35	3802.2	5056.42	3792.29	3079.16
A0A0A1UVB3	Fatty acid synthase beta subunit FAS1B OS=Metarhizium robertsii OX=568076 GN=X797_005990 PE=3 SV=1	X797_005990	GGGHHSFEDFHQPILQMYGR	20	Oxidation (M)	_GGGHHSFEDFHQPILQM[Oxidation (M)]YGR_	233.938	4	55.6616	3076.52	1262.35	3802.2	5056.42	3792.29	3079.16
A0A0A1UVB3	Fatty acid synthase beta subunit FAS1B OS=Metarhizium robertsii OX=568076 GN=X797_005990 PE=3 SV=1	X797_005990	GGGHHSFEDFHQPILQMYGR	20	Oxidation (M)	_GGGHHSFEDFHQPILQM[Oxidation (M)]YGR_	233.938	3	55.6616	3076.52	1262.35	3802.2	5056.42	3792.29	3079.16
A0A0A1UVB3	Fatty acid synthase beta subunit FAS1B OS=Metarhizium robertsii OX=568076 GN=X797_005990 PE=3 SV=1	X797_005990	NNPKELTIHFGGPR	14	GlyGly (K)	_NNPK[GlyGly (K)]ELTIHFGGPR_	233.938	3	55.6616	3806.09	5099.67	5311.12	3824.81	4687.44	4040.14
A0A0A1UVB3	Fatty acid synthase beta subunit FAS1B OS=Metarhizium robertsii OX=568076 GN=X797_005990 PE=3 SV=1	X797_005990	NNPKELTIHFGGPR	14	GlyGly (K)	_NNPK[GlyGly (K)]ELTIHFGGPR_	233.938	2	55.6616	3806.09	5099.67	5311.12	3824.81	4687.44	4040.14
A0A0A1UVB3	Fatty acid synthase beta subunit FAS1B OS=Metarhizium robertsii OX=568076 GN=X797_005990 PE=3 SV=1	X797_005990	TYKGPAGGVITVR	13	GlyGly (K)	_TYK[GlyGly (K)]GPAGGVITVR_	233.938	2	55.6616	2087.74	2943.78	2915.34	2651.43	3301.51	3664.39
A0A0A1UVB3	Fatty acid synthase beta subunit FAS1B OS=Metarhizium robertsii OX=568076 GN=X797_005990 PE=3 SV=1	X797_005990	TYKGPAGGVITVR	13	GlyGly (K)	_TYK[GlyGly (K)]GPAGGVITVR_	233.938	3	55.6616	2087.74	2943.78	2915.34	2651.43	3301.51	3664.39
A0A0A1UVB3	Fatty acid synthase beta subunit FAS1B OS=Metarhizium robertsii OX=568076 GN=X797_005990 PE=3 SV=1	X797_005990	YAIDWVKEFGPR	12	GlyGly (K)	_YAIDWVK[GlyGly (K)]EFGPR_	233.938	2	55.6616	1961.23	3133.1	2718.21	2865.48	2862.1	3341.73
A0A0A1UVB3	Fatty acid synthase beta subunit FAS1B OS=Metarhizium robertsii OX=568076 GN=X797_005990 PE=3 SV=1	X797_005990	YAIDWVKEFGPR	12	GlyGly (K)	_YAIDWVK[GlyGly (K)]EFGPR_	233.938	3	55.6616	1961.23	3133.1	2718.21	2865.48	2862.1	3341.73
A0A0A1UVB3	Fatty acid synthase beta subunit FAS1B OS=Metarhizium robertsii OX=568076 GN=X797_005990 PE=3 SV=1	X797_005990	SKGLVPR	7	GlyGly (K)	_SK[GlyGly (K)]GLVPR_	233.938	2	55.6616	4346.2	5929.25	7729.64	4552.83	5039.48	5208.89
A0A0A1UVB3	Fatty acid synthase beta subunit FAS1B OS=Metarhizium robertsii OX=568076 GN=X797_005990 PE=3 SV=1	X797_005990	AITKPIFPR	9	GlyGly (K)	_AITK[GlyGly (K)]PIFPR_	233.938	2	55.6616	3347.36	5126.31	4898.92	5483.42	5685.62	6277.81
A0A0A1UVB3	Fatty acid synthase beta subunit FAS1B OS=Metarhizium robertsii OX=568076 GN=X797_005990 PE=3 SV=1	X797_005990	LVGKYIPNVTAK	12	GlyGly (K)	_LVGK[GlyGly (K)]YIPNVTAK_	233.938	2	55.6616	2881.07	3712.44	4045.32	3157.7	3951.97	5757.98
A0A0A1UVB3	Fatty acid synthase beta subunit FAS1B OS=Metarhizium robertsii OX=568076 GN=X797_005990 PE=3 SV=1	X797_005990	GCAEATLKKPLPLELER	17	Carbamidomethyl (C),GlyGly (K)	_GC[Carbamidomethyl (C)]AEATLK[GlyGly (K)]KPLPLELER_	233.938	3	55.6616	651.851	664.326	495.722	625.042	836.049	1633.11
A0A0A1UVB3	Fatty acid synthase beta subunit FAS1B OS=Metarhizium robertsii OX=568076 GN=X797_005990 PE=3 SV=1	X797_005990	GCAEATLKKPLPLELER	17	Carbamidomethyl (C),GlyGly (K)	_GC[Carbamidomethyl (C)]AEATLKK[GlyGly (K)]PLPLELER_	233.938	3	55.6616	651.851	664.326	495.722	625.042	836.049	1633.11
A0A0A1UVB3	Fatty acid synthase beta subunit FAS1B OS=Metarhizium robertsii OX=568076 GN=X797_005990 PE=3 SV=1	X797_005990	GCAEATLKKPLPLELER	17	Carbamidomethyl (C),GlyGly (K)	_GC[Carbamidomethyl (C)]AEATLKK[GlyGly (K)]PLPLELER_	233.938	2	55.6616	651.851	664.326	495.722	625.042	836.049	1633.11
A0A0A1UVB3	Fatty acid synthase beta subunit FAS1B OS=Metarhizium robertsii OX=568076 GN=X797_005990 PE=3 SV=1	X797_005990	GCAEATLKKPLPLELER	17	Carbamidomethyl (C),GlyGly (K)	_GC[Carbamidomethyl (C)]AEATLK[GlyGly (K)]KPLPLELER_	233.938	2	55.6616	651.851	664.326	495.722	625.042	836.049	1633.11
A0A0A1UVB3	Fatty acid synthase beta subunit FAS1B OS=Metarhizium robertsii OX=568076 GN=X797_005990 PE=3 SV=1	X797_005990	GCAEATLKKPLPLELER	17	Carbamidomethyl (C),2 GlyGly (K)	_GC[Carbamidomethyl (C)]AEATLK[GlyGly (K)]K[GlyGly (K)]PLPLELER_	233.938	3	55.6616	651.851	664.326	495.722	625.042	836.049	1633.11
A0A0A1UVB3	Fatty acid synthase beta subunit FAS1B OS=Metarhizium robertsii OX=568076 GN=X797_005990 PE=3 SV=1	X797_005990	TEVKGNIVPALVR	13	GlyGly (K)	_TEVK[GlyGly (K)]GNIVPALVR_	233.938	2	55.6616	257.129	635.1	360.656	2027.81	2749.81	4896.95
A0A0A1UVB3	Fatty acid synthase beta subunit FAS1B OS=Metarhizium robertsii OX=568076 GN=X797_005990 PE=3 SV=1	X797_005990	TEVKGNIVPALVR	13	GlyGly (K)	_TEVK[GlyGly (K)]GNIVPALVR_	233.938	3	55.6616	257.129	635.1	360.656	2027.81	2749.81	4896.95
A0A0A1UVB3	Fatty acid synthase beta subunit FAS1B OS=Metarhizium robertsii OX=568076 GN=X797_005990 PE=3 SV=1	X797_005990	TTIDPSKLVGK	11	GlyGly (K)	_TTIDPSK[GlyGly (K)]LVGK_	233.938	2	55.6616	3746.69	5056.84	5069.34	2945.06	2537.75	1780.55
A0A0A1UVB3	Fatty acid synthase beta subunit FAS1B OS=Metarhizium robertsii OX=568076 GN=X797_005990 PE=3 SV=1	X797_005990	NKNVLSSAETR	11	GlyGly (K)	_NK[GlyGly (K)]NVLSSAETR_	233.938	2	55.6616	1465.66	1885.77	2222.88	3849.36	4790.59	5281.95
A0A0A1UVB3	Fatty acid synthase beta subunit FAS1B OS=Metarhizium robertsii OX=568076 GN=X797_005990 PE=3 SV=1	X797_005990	IEKAIPSGR	9	GlyGly (K)	_IEK[GlyGly (K)]AIPSGR_	233.938	2	55.6616	950.554	1094.32	782.174	4469.48	5037.97	5390.6
A0A0A1UVB3	Fatty acid synthase beta subunit FAS1B OS=Metarhizium robertsii OX=568076 GN=X797_005990 PE=3 SV=1	X797_005990	YLDTKMSR	8	GlyGly (K)	_YLDTK[GlyGly (K)]MSR_	233.938	2	55.6616	854.356	1387.08	1567.06	1373.99	1702.2	1692.67
A0A0A1UVB3	Fatty acid synthase beta subunit FAS1B OS=Metarhizium robertsii OX=568076 GN=X797_005990 PE=3 SV=1	X797_005990	YLDTKMSR	8	GlyGly (K),Oxidation (M)	_YLDTK[GlyGly (K)]M[Oxidation (M)]SR_	233.938	2	55.6616	854.356	1387.08	1567.06	1373.99	1702.2	1692.67
A0A0A1UVB3	Fatty acid synthase beta subunit FAS1B OS=Metarhizium robertsii OX=568076 GN=X797_005990 PE=3 SV=1	X797_005990	FQTNPLKR	8	GlyGly (K)	_FQTNPLK[GlyGly (K)]R_	233.938	2	55.6616	904.014	1122.4	1266.82	3272.23	3919.6	4785.25
A0A0A1UVB3	Fatty acid synthase beta subunit FAS1B OS=Metarhizium robertsii OX=568076 GN=X797_005990 PE=3 SV=1	X797_005990	GITVNLIYVNPR	12	Unmodified	_GITVNLIYVNPR_	233.938	2	55.6616	2335.86	3012.84	2488.86	1528.55	3136.18	1541.38
A0A0A1UVB3	Fatty acid synthase beta subunit FAS1B OS=Metarhizium robertsii OX=568076 GN=X797_005990 PE=3 SV=1	X797_005990	GNIVPALVR	9	Unmodified	_GNIVPALVR_	233.938	2	55.6616	1714.16	1230.16	1829.85	1344.42	1015.83	1128.22
A0A0A1UVB3	Fatty acid synthase beta subunit FAS1B OS=Metarhizium robertsii OX=568076 GN=X797_005990 PE=3 SV=1	X797_005990	LVGKNEILVNLIK	13	GlyGly (K)	_LVGK[GlyGly (K)]NEILVNLIK_	233.938	2	55.6616	99.9667	233.149	140.087	804.605	845.297	1236.53
A0A0A1UVB3	Fatty acid synthase beta subunit FAS1B OS=Metarhizium robertsii OX=568076 GN=X797_005990 PE=3 SV=1	X797_005990	LVGKNEILVNLIK	13	GlyGly (K)	_LVGK[GlyGly (K)]NEILVNLIK_	233.938	3	55.6616	99.9667	233.149	140.087	804.605	845.297	1236.53
A0A0A1UVB3	Fatty acid synthase beta subunit FAS1B OS=Metarhizium robertsii OX=568076 GN=X797_005990 PE=3 SV=1	X797_005990	KIETPVQVHLATTKDVAVLR	20	GlyGly (K)	_KIETPVQVHLATTK[GlyGly (K)]DVAVLR_	233.938	4	55.6616	292.16	322.225	233.541	313.272	467.193	585.022
A0A0A1UVB3	Fatty acid synthase beta subunit FAS1B OS=Metarhizium robertsii OX=568076 GN=X797_005990 PE=3 SV=1	X797_005990	KIETPVQVHLATTKDVAVLR	20	GlyGly (K)	_KIETPVQVHLATTK[GlyGly (K)]DVAVLR_	233.938	3	55.6616	292.16	322.225	233.541	313.272	467.193	585.022
A0A0A1UVB3	Fatty acid synthase beta subunit FAS1B OS=Metarhizium robertsii OX=568076 GN=X797_005990 PE=3 SV=1	X797_005990	KIETPVQVHLATTKDVAVLR	20	GlyGly (K)	_K[GlyGly (K)]IETPVQVHLATTKDVAVLR_	233.938	4	55.6616	292.16	322.225	233.541	313.272	467.193	585.022
A0A0A1UVB3	Fatty acid synthase beta subunit FAS1B OS=Metarhizium robertsii OX=568076 GN=X797_005990 PE=3 SV=1	X797_005990	AMAWQIPLLGKLR	13	GlyGly (K)	_AMAWQIPLLGK[GlyGly (K)]LR_	233.938	2	55.6616	551.601	607.459	685.719	1099.27	1287.16	1656.36
A0A0A1UVB3	Fatty acid synthase beta subunit FAS1B OS=Metarhizium robertsii OX=568076 GN=X797_005990 PE=3 SV=1	X797_005990	SNIEEAKDALR	11	GlyGly (K)	_SNIEEAK[GlyGly (K)]DALR_	233.938	2	55.6616	621.303	585.686	342.08	977.053	1302.84	1854.09
A0A0A1UVB3	Fatty acid synthase beta subunit FAS1B OS=Metarhizium robertsii OX=568076 GN=X797_005990 PE=3 SV=1	X797_005990	VKAPTGLDQTR	11	GlyGly (K)	_VK[GlyGly (K)]APTGLDQTR_	233.938	2	55.6616	120.759	119.298	318.319	607.819	748.129	970.878
A0A0A1UVB3	Fatty acid synthase beta subunit FAS1B OS=Metarhizium robertsii OX=568076 GN=X797_005990 PE=3 SV=1	X797_005990	VKAPTGLDQTR	11	GlyGly (K)	_VK[GlyGly (K)]APTGLDQTR_	233.938	3	55.6616	120.759	119.298	318.319	607.819	748.129	970.878
A0A0A1UVB3	Fatty acid synthase beta subunit FAS1B OS=Metarhizium robertsii OX=568076 GN=X797_005990 PE=3 SV=1	X797_005990	YIPNVTAKPFELTK	14	GlyGly (K)	_YIPNVTAK[GlyGly (K)]PFELTK_	233.938	2	55.6616	732.748	1502.14	904.509	582.551	411.049	1127.23
A0A0A1UVB3	Fatty acid synthase beta subunit FAS1B OS=Metarhizium robertsii OX=568076 GN=X797_005990 PE=3 SV=1	X797_005990	KIETPVQVHLATTK	14	GlyGly (K)	_K[GlyGly (K)]IETPVQVHLATTK_	233.938	3	55.6616	125.354	162.604	159.781	364.355	378.616	495.458
A0A0A1UVB3	Fatty acid synthase beta subunit FAS1B OS=Metarhizium robertsii OX=568076 GN=X797_005990 PE=3 SV=1	X797_005990	KIETPVQVHLATTK	14	GlyGly (K)	_K[GlyGly (K)]IETPVQVHLATTK_	233.938	2	55.6616	125.354	162.604	159.781	364.355	378.616	495.458
A0A0A1UVB3	Fatty acid synthase beta subunit FAS1B OS=Metarhizium robertsii OX=568076 GN=X797_005990 PE=3 SV=1	X797_005990	KIETPVQVHLATTK	14	Unmodified	_KIETPVQVHLATTK_	233.938	3	55.6616	125.354	162.604	159.781	364.355	378.616	495.458
A0A0A1UVB3	Fatty acid synthase beta subunit FAS1B OS=Metarhizium robertsii OX=568076 GN=X797_005990 PE=3 SV=1	X797_005990	KIETPVQVHLATTK	14	Unmodified	_KIETPVQVHLATTK_	233.938	2	55.6616	125.354	162.604	159.781	364.355	378.616	495.458
A0A0A1UVB3	Fatty acid synthase beta subunit FAS1B OS=Metarhizium robertsii OX=568076 GN=X797_005990 PE=3 SV=1	X797_005990	DLSQQEVQKHIDATNQYLPPHR	22	GlyGly (K)	_DLSQQEVQK[GlyGly (K)]HIDATNQYLPPHR_	233.938	4	55.6616	213.915	259.209	262.329	301.172	399.305	823.119
A0A0A1UVB3	Fatty acid synthase beta subunit FAS1B OS=Metarhizium robertsii OX=568076 GN=X797_005990 PE=3 SV=1	X797_005990	DLSQQEVQKHIDATNQYLPPHR	22	GlyGly (K)	_DLSQQEVQK[GlyGly (K)]HIDATNQYLPPHR_	233.938	3	55.6616	213.915	259.209	262.329	301.172	399.305	823.119
A0A0A1UVB3	Fatty acid synthase beta subunit FAS1B OS=Metarhizium robertsii OX=568076 GN=X797_005990 PE=3 SV=1	X797_005990	SGVKPFR	7	GlyGly (K)	_SGVK[GlyGly (K)]PFR_	233.938	2	55.6616	306.69	260.945	231.708	755.265	931.337	1896.99
A0A0A1UVB3	Fatty acid synthase beta subunit FAS1B OS=Metarhizium robertsii OX=568076 GN=X797_005990 PE=3 SV=1	X797_005990	TLSTNPSAEK	10	Unmodified	_TLSTNPSAEK_	233.938	2	55.6616	784.299	877.145	1343.9	584.234	451.545	340.243
A0A0A1UVB3	Fatty acid synthase beta subunit FAS1B OS=Metarhizium robertsii OX=568076 GN=X797_005990 PE=3 SV=1	X797_005990	MVELLYVKHQQR	12	GlyGly (K)	_MVELLYVK[GlyGly (K)]HQQR_	233.938	3	55.6616	72.5443	104.669	107	252.684	369.598	444.76
A0A0A1UVB3	Fatty acid synthase beta subunit FAS1B OS=Metarhizium robertsii OX=568076 GN=X797_005990 PE=3 SV=1	X797_005990	MVELLYVKHQQR	12	GlyGly (K)	_MVELLYVK[GlyGly (K)]HQQR_	233.938	2	55.6616	72.5443	104.669	107	252.684	369.598	444.76
A0A0A1UVB3	Fatty acid synthase beta subunit FAS1B OS=Metarhizium robertsii OX=568076 GN=X797_005990 PE=3 SV=1	X797_005990	MVELLYVKHQQR	12	GlyGly (K),Oxidation (M)	_M[Oxidation (M)]VELLYVK[GlyGly (K)]HQQR_	233.938	2	55.6616	72.5443	104.669	107	252.684	369.598	444.76
A0A0A1UVB3	Fatty acid synthase beta subunit FAS1B OS=Metarhizium robertsii OX=568076 GN=X797_005990 PE=3 SV=1	X797_005990	LVHLSNQFR	9	Unmodified	_LVHLSNQFR_	233.938	2	55.6616	391.714	903.059	900.446	558.787	612.717	410.345
A0A0A1UVB3	Fatty acid synthase beta subunit FAS1B OS=Metarhizium robertsii OX=568076 GN=X797_005990 PE=3 SV=1	X797_005990	IETPVQVHLATTKDVAVLR	19	GlyGly (K)	_IETPVQVHLATTK[GlyGly (K)]DVAVLR_	233.938	3	55.6616	433.277	342.907	254.529	516.69	831.802	1214.2
A0A0A1UVB3	Fatty acid synthase beta subunit FAS1B OS=Metarhizium robertsii OX=568076 GN=X797_005990 PE=3 SV=1	X797_005990	GPAGGVITVR	10	Unmodified	_GPAGGVITVR_	233.938	2	55.6616	637.404	631.818	667.871	543.584	427.055	364.473
A0A0A1UVB3	Fatty acid synthase beta subunit FAS1B OS=Metarhizium robertsii OX=568076 GN=X797_005990 PE=3 SV=1	X797_005990	IFGLPKEK	8	GlyGly (K)	_IFGLPK[GlyGly (K)]EK_	233.938	2	55.6616	1310.91	74.8093	1711.59	27.566	48.5158	34.5761
A0A0A1UVB3	Fatty acid synthase beta subunit FAS1B OS=Metarhizium robertsii OX=568076 GN=X797_005990 PE=3 SV=1	X797_005990	GCAEATLKK	9	Carbamidomethyl (C),GlyGly (K)	_GC[Carbamidomethyl (C)]AEATLK[GlyGly (K)]K_	233.938	2	55.6616	460.822	533.939	373.911	487.185	556.523	751.35
A0A0A1UVB3	Fatty acid synthase beta subunit FAS1B OS=Metarhizium robertsii OX=568076 GN=X797_005990 PE=3 SV=1	X797_005990	WIDPTYVKLTGDFIHR	16	GlyGly (K)	_WIDPTYVK[GlyGly (K)]LTGDFIHR_	233.938	3	55.6616	54.7832	64.8999	72.4159	672.293	846.702	1353.41
A0A0A1UVB3	Fatty acid synthase beta subunit FAS1B OS=Metarhizium robertsii OX=568076 GN=X797_005990 PE=3 SV=1	X797_005990	ANPNFPVLLQWTGGR	15	Unmodified	_ANPNFPVLLQWTGGR_	233.938	2	55.6616	393.835	543.973	558.631	374.203	580.702	526.648
A0A0A1UVB3	Fatty acid synthase beta subunit FAS1B OS=Metarhizium robertsii OX=568076 GN=X797_005990 PE=3 SV=1	X797_005990	EYFEDVYKLTNSPK	14	GlyGly (K)	_EYFEDVYK[GlyGly (K)]LTNSPK_	233.938	2	55.6616	217.403	297.462	167.841	299.708	610.828	1328.91
A0A0A1UVB3	Fatty acid synthase beta subunit FAS1B OS=Metarhizium robertsii OX=568076 GN=X797_005990 PE=3 SV=1	X797_005990	INKTTIDPSK	10	GlyGly (K)	_INK[GlyGly (K)]TTIDPSK_	233.938	2	55.6616	179.982	132.508	122.591	549.772	661.276	991.4
A0A0A1UVB3	Fatty acid synthase beta subunit FAS1B OS=Metarhizium robertsii OX=568076 GN=X797_005990 PE=3 SV=1	X797_005990	FLPITAPFHSK	11	Unmodified	_FLPITAPFHSK_	233.938	2	55.6616	559.819	641	708.53	198.026	372.348	56.5093
A0A0A1UVB3	Fatty acid synthase beta subunit FAS1B OS=Metarhizium robertsii OX=568076 GN=X797_005990 PE=3 SV=1	X797_005990	FTYNPEAGYAPIR	13	Unmodified	_FTYNPEAGYAPIR_	233.938	2	55.6616	435.016	370.793	436.487	333.149	281.866	320.481
A0A0A1UVB3	Fatty acid synthase beta subunit FAS1B OS=Metarhizium robertsii OX=568076 GN=X797_005990 PE=3 SV=1	X797_005990	LTGDFIHR	8	Unmodified	_LTGDFIHR_	233.938	2	55.6616	349.196	299.444	492.639	317.368	214.447	182.204
A0A0A1UVB3	Fatty acid synthase beta subunit FAS1B OS=Metarhizium robertsii OX=568076 GN=X797_005990 PE=3 SV=1	X797_005990	ASFEDMKSK	9	GlyGly (K)	_ASFEDMK[GlyGly (K)]SK_	233.938	2	55.6616	108.257	101.456	137.888	326.002	423.337	569.343
A0A0A1UVB3	Fatty acid synthase beta subunit FAS1B OS=Metarhizium robertsii OX=568076 GN=X797_005990 PE=3 SV=1	X797_005990	GIDVPFHSTFLR	12	Unmodified	_GIDVPFHSTFLR_	233.938	2	55.6616	279.368	273.782	300.515	294.814	162.293	159.082
A0A0A1UVB3	Fatty acid synthase beta subunit FAS1B OS=Metarhizium robertsii OX=568076 GN=X797_005990 PE=3 SV=1	X797_005990	APTGLDQTR	9	Unmodified	_APTGLDQTR_	233.938	2	55.6616	335.013	195.114	374.654	241.112	119.118	161.495
A0A0A1UVB3	Fatty acid synthase beta subunit FAS1B OS=Metarhizium robertsii OX=568076 GN=X797_005990 PE=3 SV=1	X797_005990	LVGKYIPNVTAKPFELTK	18	GlyGly (K)	_LVGK[GlyGly (K)]YIPNVTAKPFELTK_	233.938	3	55.6616	258.454	246.866	198.664	181.62	121.572	306.125
A0A0A1UVB3	Fatty acid synthase beta subunit FAS1B OS=Metarhizium robertsii OX=568076 GN=X797_005990 PE=3 SV=1	X797_005990	KYLDTKMSR	9	GlyGly (K)	_KYLDTK[GlyGly (K)]MSR_	233.938	2	55.6616	145.007	181.417	215.029	215.916	222.993	285.06
A0A0A1UVB3	Fatty acid synthase beta subunit FAS1B OS=Metarhizium robertsii OX=568076 GN=X797_005990 PE=3 SV=1	X797_005990	VSGDYNPIHVSR	12	Unmodified	_VSGDYNPIHVSR_	233.938	2	55.6616	261.574	186.173	300.609	208.49	124.564	129.472
A0A0A1UVB3	Fatty acid synthase beta subunit FAS1B OS=Metarhizium robertsii OX=568076 GN=X797_005990 PE=3 SV=1	X797_005990	TCILQGPAAVK	11	Carbamidomethyl (C)	_TC[Carbamidomethyl (C)]ILQGPAAVK_	233.938	2	55.6616	246.93	260.422	53.5495	173.826	158.293	137.013
A0A0A1UVB3	Fatty acid synthase beta subunit FAS1B OS=Metarhizium robertsii OX=568076 GN=X797_005990 PE=3 SV=1	X797_005990	NVLSSAETR	9	Unmodified	_NVLSSAETR_	233.938	2	55.6616	225.511	112.285	216.037	212.231	92.8344	138.693
A0A0A1UVB3	Fatty acid synthase beta subunit FAS1B OS=Metarhizium robertsii OX=568076 GN=X797_005990 PE=3 SV=1	X797_005990	FWAEMDQKIFGLPK	14	GlyGly (K),Oxidation (M)	_FWAEM[Oxidation (M)]DQK[GlyGly (K)]IFGLPK_	233.938	2	55.6616	53.1145	87.4219	53.0561	129.824	89.4015	72.3823
A0A0A1UVB3	Fatty acid synthase beta subunit FAS1B OS=Metarhizium robertsii OX=568076 GN=X797_005990 PE=3 SV=1	X797_005990	FWAEMDQKIFGLPK	14	GlyGly (K),Oxidation (M)	_FWAEM[Oxidation (M)]DQK[GlyGly (K)]IFGLPK_	233.938	3	55.6616	53.1145	87.4219	53.0561	129.824	89.4015	72.3823
A0A0A1UVB3	Fatty acid synthase beta subunit FAS1B OS=Metarhizium robertsii OX=568076 GN=X797_005990 PE=3 SV=1	X797_005990	EIDESTTSYTYR	12	Unmodified	_EIDESTTSYTYR_	233.938	2	55.6616	150.337	121.25	210.748	198.798	86.2736	122.683
A0A0A1UVB3	Fatty acid synthase beta subunit FAS1B OS=Metarhizium robertsii OX=568076 GN=X797_005990 PE=3 SV=1	X797_005990	PGSVEAIQAVVNIAK	15	Unmodified	_PGSVEAIQAVVNIAK_	233.938	2	55.6616	202.151	72.2026	33.7568	424.326	46.9208	59.0545
A0A0A1UVB3	Fatty acid synthase beta subunit FAS1B OS=Metarhizium robertsii OX=568076 GN=X797_005990 PE=3 SV=1	X797_005990	WIDPTYVK	8	Unmodified	_WIDPTYVK_	233.938	2	55.6616	105.846	128.037	167.815	182.32	126.957	101.778
A0A0A1UVB3	Fatty acid synthase beta subunit FAS1B OS=Metarhizium robertsii OX=568076 GN=X797_005990 PE=3 SV=1	X797_005990	QGKACDLEDMTYGEVVR	17	Carbamidomethyl (C),GlyGly (K)	_QGK[GlyGly (K)]AC[Carbamidomethyl (C)]DLEDMTYGEVVR_	233.938	3	55.6616	31.3568	31.4072	38.9171	183.39	235.835	239.443
A0A0A1UVB3	Fatty acid synthase beta subunit FAS1B OS=Metarhizium robertsii OX=568076 GN=X797_005990 PE=3 SV=1	X797_005990	ELTIHFGGPR	10	Unmodified	_ELTIHFGGPR_	233.938	2	55.6616	124.848	101.725	125.052	131.562	125.692	140.652
A0A0A1UVB3	Fatty acid synthase beta subunit FAS1B OS=Metarhizium robertsii OX=568076 GN=X797_005990 PE=3 SV=1	X797_005990	APSSNETYAR	10	Unmodified	_APSSNETYAR_	233.938	2	55.6616	147.881	76.3815	174.91	152.783	83.2265	100.474
A0A0A1UVB3	Fatty acid synthase beta subunit FAS1B OS=Metarhizium robertsii OX=568076 GN=X797_005990 PE=3 SV=1	X797_005990	MIPGAEPLKK	10	GlyGly (K)	_MIPGAEPLK[GlyGly (K)]K_	233.938	2	55.6616	39.7007	80.3029	66.5054	196.005	226.355	115.795
A0A0A1UVB3	Fatty acid synthase beta subunit FAS1B OS=Metarhizium robertsii OX=568076 GN=X797_005990 PE=3 SV=1	X797_005990	QAIIDAPGLVDSEWEKTYK	19	GlyGly (K)	_QAIIDAPGLVDSEWEK[GlyGly (K)]TYK_	233.938	3	55.6616	67.4829	53.053	57.6707	148.699	149.015	230.771
A0A0A1UVB3	Fatty acid synthase beta subunit FAS1B OS=Metarhizium robertsii OX=568076 GN=X797_005990 PE=3 SV=1	X797_005990	SLVETWAAENDIGR	14	Unmodified	_SLVETWAAENDIGR_	233.938	2	55.6616	97.945	81.5517	126.97	144.815	118.961	101.911
A0A0A1UVB3	Fatty acid synthase beta subunit FAS1B OS=Metarhizium robertsii OX=568076 GN=X797_005990 PE=3 SV=1	X797_005990	GQVLLELPTK	10	Unmodified	_GQVLLELPTK_	233.938	2	55.6616	119.883	110.701	127.939	110.043	63.2456	97.6281
A0A0A1UVB3	Fatty acid synthase beta subunit FAS1B OS=Metarhizium robertsii OX=568076 GN=X797_005990 PE=3 SV=1	X797_005990	YSDYENTFQR	10	Unmodified	_YSDYENTFQR_	233.938	2	55.6616	127.339	87.273	164.456	91.7889	45.9198	69.3343
A0A0A1UVB3	Fatty acid synthase beta subunit FAS1B OS=Metarhizium robertsii OX=568076 GN=X797_005990 PE=3 SV=1	X797_005990	HNQYVDVIEVKLVGK	15	GlyGly (K)	_HNQYVDVIEVK[GlyGly (K)]LVGK_	233.938	3	55.6616	10.3278	9.69297	20.8842	118.606	130.982	294.667
A0A0A1UVB3	Fatty acid synthase beta subunit FAS1B OS=Metarhizium robertsii OX=568076 GN=X797_005990 PE=3 SV=1	X797_005990	VEVSNTESEEK	11	Unmodified	_VEVSNTESEEK_	233.938	2	55.6616	93.1855	103.829	109.311	114.024	69.4541	65.7987
A0A0A1UVB3	Fatty acid synthase beta subunit FAS1B OS=Metarhizium robertsii OX=568076 GN=X797_005990 PE=3 SV=1	X797_005990	LVLNEFER	8	Unmodified	_LVLNEFER_	233.938	2	55.6616	102.986	58.4422	116.91	115.396	42.7418	69.4789
A0A0A1UVB3	Fatty acid synthase beta subunit FAS1B OS=Metarhizium robertsii OX=568076 GN=X797_005990 PE=3 SV=1	X797_005990	YSTVVDEPIKDILDGIHESHIK	22	GlyGly (K)	_YSTVVDEPIK[GlyGly (K)]DILDGIHESHIK_	233.938	3	55.6616	61.2494	107.829	58.4724	71.5062	53.6491	136.462
A0A0A1UVB3	Fatty acid synthase beta subunit FAS1B OS=Metarhizium robertsii OX=568076 GN=X797_005990 PE=3 SV=1	X797_005990	AMAWQIPLLGK	11	Unmodified	_AMAWQIPLLGK_	233.938	2	55.6616	46.5105	91.8952	68.4222	135.878	54.1768	76.3572
A0A0A1UVB3	Fatty acid synthase beta subunit FAS1B OS=Metarhizium robertsii OX=568076 GN=X797_005990 PE=3 SV=1	X797_005990	GLFVEIQYPNDPSK	14	Unmodified	_GLFVEIQYPNDPSK_	233.938	2	55.6616	89.6649	54.4586	74.4224	60.819	112.052	28.4134
A0A0A1UVB3	Fatty acid synthase beta subunit FAS1B OS=Metarhizium robertsii OX=568076 GN=X797_005990 PE=3 SV=1	X797_005990	LNDDFQK	7	Unmodified	_LNDDFQK_	233.938	2	55.6616	83.8712	47.3497	83.0654	50.7208	33.2042	40.0404
A0A0A1UVB3	Fatty acid synthase beta subunit FAS1B OS=Metarhizium robertsii OX=568076 GN=X797_005990 PE=3 SV=1	X797_005990	NEILVNLIK	9	Unmodified	_NEILVNLIK_	233.938	2	55.6616	68.1465	22.5416	61.1646	65.3735	24.6985	40.3688
A0A0A1UVB3	Fatty acid synthase beta subunit FAS1B OS=Metarhizium robertsii OX=568076 GN=X797_005990 PE=3 SV=1	X797_005990	NLVVTGPPTSLYGLNSR	17	Unmodified	_NLVVTGPPTSLYGLNSR_	233.938	2	55.6616	41.7031	47.8904	59.0177	46.4857	32.2429	46.2544
A0A0A1UVB3	Fatty acid synthase beta subunit FAS1B OS=Metarhizium robertsii OX=568076 GN=X797_005990 PE=3 SV=1	X797_005990	GDEVATTAQVNAVINQEAGK	20	Unmodified	_GDEVATTAQVNAVINQEAGK_	233.938	2	55.6616	39.4019	26.7417	64.8103	32.1304	33.7684	20.3819
A0A0A1UVB3	Fatty acid synthase beta subunit FAS1B OS=Metarhizium robertsii OX=568076 GN=X797_005990 PE=3 SV=1	X797_005990	IFKEIDESTTSYTYR	15	GlyGly (K)	_IFK[GlyGly (K)]EIDESTTSYTYR_	233.938	2	55.6616	39.613	12.099	17.3898	260.018	313.485	557.469
A0A0A1UVB3	Fatty acid synthase beta subunit FAS1B OS=Metarhizium robertsii OX=568076 GN=X797_005990 PE=3 SV=1	X797_005990	IFKEIDESTTSYTYR	15	GlyGly (K)	_IFK[GlyGly (K)]EIDESTTSYTYR_	233.938	3	55.6616	39.613	12.099	17.3898	260.018	313.485	557.469
A0A0A1UVB3	Fatty acid synthase beta subunit FAS1B OS=Metarhizium robertsii OX=568076 GN=X797_005990 PE=3 SV=1	X797_005990	TLSTNPSAEKMFPK	14	GlyGly (K),Oxidation (M)	_TLSTNPSAEK[GlyGly (K)]M[Oxidation (M)]FPK_	233.938	2	55.6616	33.8938	30.6614	57.5772	155.65	254.4	308.503
A0A0A1UVB3	Fatty acid synthase beta subunit FAS1B OS=Metarhizium robertsii OX=568076 GN=X797_005990 PE=3 SV=1	X797_005990	TLSTNPSAEKMFPK	14	GlyGly (K)	_TLSTNPSAEK[GlyGly (K)]MFPK_	233.938	2	55.6616	33.8938	30.6614	57.5772	155.65	254.4	308.503
A0A0A1UVB3	Fatty acid synthase beta subunit FAS1B OS=Metarhizium robertsii OX=568076 GN=X797_005990 PE=3 SV=1	X797_005990	IIKVEVSNTESEEK	14	GlyGly (K)	_IIK[GlyGly (K)]VEVSNTESEEK_	233.938	2	55.6616	27.9679	42.0921	46.8733	92.527	120.45	164.017
A0A0A1UVB3	Fatty acid synthase beta subunit FAS1B OS=Metarhizium robertsii OX=568076 GN=X797_005990 PE=3 SV=1	X797_005990	IIKVEVSNTESEEK	14	GlyGly (K)	_IIK[GlyGly (K)]VEVSNTESEEK_	233.938	3	55.6616	27.9679	42.0921	46.8733	92.527	120.45	164.017
A0A0A1UVB3	Fatty acid synthase beta subunit FAS1B OS=Metarhizium robertsii OX=568076 GN=X797_005990 PE=3 SV=1	X797_005990	GFATIPLR	8	Unmodified	_GFATIPLR_	233.938	2	55.6616	151.178	134.063	143.844	138.84		73.5444
A0A0A1UVB3	Fatty acid synthase beta subunit FAS1B OS=Metarhizium robertsii OX=568076 GN=X797_005990 PE=3 SV=1	X797_005990	RVAELKK	7	GlyGly (K)	_RVAELK[GlyGly (K)]K_	233.938	2	55.6616	55.4571		40.6222	61.605	97.4286	104.523
A0A0A1UVB3	Fatty acid synthase beta subunit FAS1B OS=Metarhizium robertsii OX=568076 GN=X797_005990 PE=3 SV=1	X797_005990	HNQYVDVIEVK	11	Unmodified	_HNQYVDVIEVK_	233.938	2	55.6616	80.784	61.44	85.4237	27.3559	17.0883
A0A0A1UVB3	Fatty acid synthase beta subunit FAS1B OS=Metarhizium robertsii OX=568076 GN=X797_005990 PE=3 SV=1	X797_005990	PFELTKEYFEDVYK	14	GlyGly (K)	_PFELTK[GlyGly (K)]EYFEDVYK_	233.938	2	55.6616	2.32948	13.1669	11.1445	15.5084	27.9033	68.081
A0A0A1UVB3	Fatty acid synthase beta subunit FAS1B OS=Metarhizium robertsii OX=568076 GN=X797_005990 PE=3 SV=1	X797_005990	PFELTKEYFEDVYK	14	GlyGly (K)	_PFELTK[GlyGly (K)]EYFEDVYK_	233.938	3	55.6616	2.32948	13.1669	11.1445	15.5084	27.9033	68.081
A0A0A1UVB3	Fatty acid synthase beta subunit FAS1B OS=Metarhizium robertsii OX=568076 GN=X797_005990 PE=3 SV=1	X797_005990	QAIIDAPGLVDSEWEK	16	Unmodified	_QAIIDAPGLVDSEWEK_	233.938	2	55.6616	19.3454		13.427	35.7469	13.4777	19.0771
A0A0A1UVB3	Fatty acid synthase beta subunit FAS1B OS=Metarhizium robertsii OX=568076 GN=X797_005990 PE=3 SV=1	X797_005990	SNYSMCAVNPSR	12	Carbamidomethyl (C),Oxidation (M)	_SNYSM[Oxidation (M)]C[Carbamidomethyl (C)]AVNPSR_	233.938	2	55.6616	22.3737	6.20367	22.2453	21.464		24.6366
A0A0A1UVB3	Fatty acid synthase beta subunit FAS1B OS=Metarhizium robertsii OX=568076 GN=X797_005990 PE=3 SV=1	X797_005990	ACDLEDMTYGEVVR	14	Carbamidomethyl (C)	_AC[Carbamidomethyl (C)]DLEDMTYGEVVR_	233.938	2	55.6616	15.3269		15.234	21.7285	20.8625	18.4117
A0A0A1UVB3	Fatty acid synthase beta subunit FAS1B OS=Metarhizium robertsii OX=568076 GN=X797_005990 PE=3 SV=1	X797_005990	IGAVLANWDKYTQEDESK	18	GlyGly (K)	_IGAVLANWDK[GlyGly (K)]YTQEDESK_	233.938	3	55.6616	7.49647	9.1661	7.11956	3.08453		39.6039
A0A0A1UVB3	Fatty acid synthase beta subunit FAS1B OS=Metarhizium robertsii OX=568076 GN=X797_005990 PE=3 SV=1	X797_005990	TIKPHESALFR	11	Unmodified	_TIKPHESALFR_	233.938	3	55.6616	31.926	131.493	80.0243	522.985	538.385	1004.51
A0A0A1UVB3	Fatty acid synthase beta subunit FAS1B OS=Metarhizium robertsii OX=568076 GN=X797_005990 PE=3 SV=1	X797_005990	TIKPHESALFR	11	GlyGly (K)	_TIK[GlyGly (K)]PHESALFR_	233.938	2	55.6616	31.926	131.493	80.0243	522.985	538.385	1004.51
A0A0A1UVB3	Fatty acid synthase beta subunit FAS1B OS=Metarhizium robertsii OX=568076 GN=X797_005990 PE=3 SV=1	X797_005990	TIKPHESALFR	11	GlyGly (K)	_TIK[GlyGly (K)]PHESALFR_	233.938	3	55.6616	31.926	131.493	80.0243	522.985	538.385	1004.51
A0A0A1UVB3	Fatty acid synthase beta subunit FAS1B OS=Metarhizium robertsii OX=568076 GN=X797_005990 PE=3 SV=1	X797_005990	TIKPHESALFR	11	Unmodified	_TIKPHESALFR_	233.938	2	55.6616	31.926	131.493	80.0243	522.985	538.385	1004.51
A0A0A1UVB3	Fatty acid synthase beta subunit FAS1B OS=Metarhizium robertsii OX=568076 GN=X797_005990 PE=3 SV=1	X797_005990	GKYSDYENTFQR	12	GlyGly (K)	_GK[GlyGly (K)]YSDYENTFQR_	233.938	2	55.6616	270.854	372.103	489.333	568.012	723.928	847.938
A0A0A1UVB3	Fatty acid synthase beta subunit FAS1B OS=Metarhizium robertsii OX=568076 GN=X797_005990 PE=3 SV=1	X797_005990	GKYSDYENTFQR	12	GlyGly (K)	_GK[GlyGly (K)]YSDYENTFQR_	233.938	3	55.6616	270.854	372.103	489.333	568.012	723.928	847.938
A0A0A1UVB3	Fatty acid synthase beta subunit FAS1B OS=Metarhizium robertsii OX=568076 GN=X797_005990 PE=3 SV=1	X797_005990	VWFGCNKQGK	10	Carbamidomethyl (C),GlyGly (K)	_VWFGC[Carbamidomethyl (C)]NK[GlyGly (K)]QGK_	233.938	2	55.6616	235.671	209.455	195.52	641.253	798.465	896.337
A0A0A1UVB3	Fatty acid synthase beta subunit FAS1B OS=Metarhizium robertsii OX=568076 GN=X797_005990 PE=3 SV=1	X797_005990	VWFGCNKQGK	10	Carbamidomethyl (C),GlyGly (K)	_VWFGC[Carbamidomethyl (C)]NK[GlyGly (K)]QGK_	233.938	3	55.6616	235.671	209.455	195.52	641.253	798.465	896.337
A0A0A1UVB3	Fatty acid synthase beta subunit FAS1B OS=Metarhizium robertsii OX=568076 GN=X797_005990 PE=3 SV=1	X797_005990	HIGFKPGSVEAIQAVVNIAK	20	GlyGly (K)	_HIGFK[GlyGly (K)]PGSVEAIQAVVNIAK_	233.938	3	55.6616	314.157	124.006	207.627	400.616	1022.58	1039.96
A0A0A1UVB3	Fatty acid synthase beta subunit FAS1B OS=Metarhizium robertsii OX=568076 GN=X797_005990 PE=3 SV=1	X797_005990	HIGFKPGSVEAIQAVVNIAK	20	Unmodified	_HIGFKPGSVEAIQAVVNIAK_	233.938	3	55.6616	314.157	124.006	207.627	400.616	1022.58	1039.96
A0A0A1UVB3	Fatty acid synthase beta subunit FAS1B OS=Metarhizium robertsii OX=568076 GN=X797_005990 PE=3 SV=1	X797_005990	LTNSPKIGAVLANWDK	16	GlyGly (K)	_LTNSPK[GlyGly (K)]IGAVLANWDK_	233.938	2	55.6616	49.702	101.292	62.2485	228.983	320.83	1132.93
A0A0A1UVB3	Fatty acid synthase beta subunit FAS1B OS=Metarhizium robertsii OX=568076 GN=X797_005990 PE=3 SV=1	X797_005990	LTNSPKIGAVLANWDK	16	GlyGly (K)	_LTNSPK[GlyGly (K)]IGAVLANWDK_	233.938	3	55.6616	49.702	101.292	62.2485	228.983	320.83	1132.93
A0A0A1UVB3	Fatty acid synthase beta subunit FAS1B OS=Metarhizium robertsii OX=568076 GN=X797_005990 PE=3 SV=1	X797_005990	KINKTTIDPSK	11	GlyGly (K)	_KINK[GlyGly (K)]TTIDPSK_	233.938	3	55.6616	49.9026	52.8647	5.59617	174.133	193.037	218.122
A0A0A1UVB3	Fatty acid synthase beta subunit FAS1B OS=Metarhizium robertsii OX=568076 GN=X797_005990 PE=3 SV=1	X797_005990	KINKTTIDPSK	11	GlyGly (K)	_KINK[GlyGly (K)]TTIDPSK_	233.938	2	55.6616	49.9026	52.8647	5.59617	174.133	193.037	218.122
A0A0A1UVB3	Fatty acid synthase beta subunit FAS1B OS=Metarhizium robertsii OX=568076 GN=X797_005990 PE=3 SV=1	X797_005990	KINKTTIDPSK	11	GlyGly (K)	_K[GlyGly (K)]INKTTIDPSK_	233.938	2	55.6616	49.9026	52.8647	5.59617	174.133	193.037	218.122
A0A0A1UVB3	Fatty acid synthase beta subunit FAS1B OS=Metarhizium robertsii OX=568076 GN=X797_005990 PE=3 SV=1	X797_005990	KINKTTIDPSK	11	2 GlyGly (K)	_K[GlyGly (K)]INK[GlyGly (K)]TTIDPSK_	233.938	2	55.6616	49.9026	52.8647	5.59617	174.133	193.037	218.122
A0A0A1UVB3	Fatty acid synthase beta subunit FAS1B OS=Metarhizium robertsii OX=568076 GN=X797_005990 PE=3 SV=1	X797_005990	LNDDFQKVWFGCNK	14	Carbamidomethyl (C),GlyGly (K)	_LNDDFQK[GlyGly (K)]VWFGC[Carbamidomethyl (C)]NK_	233.938	2	55.6616	24.2467			150.707	159.014	280.457
A0A0A1UVB3	Fatty acid synthase beta subunit FAS1B OS=Metarhizium robertsii OX=568076 GN=X797_005990 PE=3 SV=1	X797_005990	LNDDFQKVWFGCNK	14	Carbamidomethyl (C),GlyGly (K)	_LNDDFQK[GlyGly (K)]VWFGC[Carbamidomethyl (C)]NK_	233.938	3	55.6616	24.2467			150.707	159.014	280.457
A0A0A1UVB3	Fatty acid synthase beta subunit FAS1B OS=Metarhizium robertsii OX=568076 GN=X797_005990 PE=3 SV=1	X797_005990	IKEFYWK	7	Unmodified	_IKEFYWK_	233.938	2	55.6616	129.638	132.026	323.987	64.1382	69.515	89.3942
A0A0A1UVB3	Fatty acid synthase beta subunit FAS1B OS=Metarhizium robertsii OX=568076 GN=X797_005990 PE=3 SV=1	X797_005990	IKEFYWK	7	GlyGly (K)	_IK[GlyGly (K)]EFYWK_	233.938	2	55.6616	129.638	132.026	323.987	64.1382	69.515	89.3942
A0A0A1UVB3	Fatty acid synthase beta subunit FAS1B OS=Metarhizium robertsii OX=568076 GN=X797_005990 PE=3 SV=1	X797_005990	PVAMPLKFTYNPEAGYAPIR	20	GlyGly (K)	_PVAMPLK[GlyGly (K)]FTYNPEAGYAPIR_	233.938	3	55.6616	17.9592	28.8924	12.9988	60.877	54.2628	178.172
A0A0A1UVB3	Fatty acid synthase beta subunit FAS1B OS=Metarhizium robertsii OX=568076 GN=X797_005990 PE=3 SV=1	X797_005990	PVAMPLKFTYNPEAGYAPIR	20	GlyGly (K),Oxidation (M)	_PVAM[Oxidation (M)]PLK[GlyGly (K)]FTYNPEAGYAPIR_	233.938	3	55.6616	17.9592	28.8924	12.9988	60.877	54.2628	178.172
A0A0A1UVB3	Fatty acid synthase beta subunit FAS1B OS=Metarhizium robertsii OX=568076 GN=X797_005990 PE=3 SV=1	X797_005990	DILDGIHESHIKMLTR	16	GlyGly (K)	_DILDGIHESHIK[GlyGly (K)]MLTR_	233.938	3	55.6616		36.2201		73.4767	76.3326	162.981
A0A0A1UVB3	Fatty acid synthase beta subunit FAS1B OS=Metarhizium robertsii OX=568076 GN=X797_005990 PE=3 SV=1	X797_005990	IGAVLANWDK	10	Unmodified	_IGAVLANWDK_	233.938	2	55.6616	66.8714	80.397	82.4383			28.645
A0A0A1UVB3	Fatty acid synthase beta subunit FAS1B OS=Metarhizium robertsii OX=568076 GN=X797_005990 PE=3 SV=1	X797_005990	SEMGEPIHKLATR	13	GlyGly (K)	_SEMGEPIHK[GlyGly (K)]LATR_	233.938	3	55.6616				274.158	378.057	578.393
A0A0A1UVB3	Fatty acid synthase beta subunit FAS1B OS=Metarhizium robertsii OX=568076 GN=X797_005990 PE=3 SV=1	X797_005990	SEMGEPIHKLATR	13	GlyGly (K)	_SEMGEPIHK[GlyGly (K)]LATR_	233.938	2	55.6616				274.158	378.057	578.393
A0A0A1UVB3	Fatty acid synthase beta subunit FAS1B OS=Metarhizium robertsii OX=568076 GN=X797_005990 PE=3 SV=1	X797_005990	GNEVHAIAAALPGIEMKK	18	GlyGly (K)	_GNEVHAIAAALPGIEMK[GlyGly (K)]K_	233.938	3	55.6616	14.3185			187.918	309.574	315.014
A0A0A1UVB3	Fatty acid synthase beta subunit FAS1B OS=Metarhizium robertsii OX=568076 GN=X797_005990 PE=3 SV=1	X797_005990	GNEVHAIAAALPGIEMKK	18	GlyGly (K),Oxidation (M)	_GNEVHAIAAALPGIEM[Oxidation (M)]K[GlyGly (K)]K_	233.938	3	55.6616	14.3185			187.918	309.574	315.014
A0A0A1UVB3	Fatty acid synthase beta subunit FAS1B OS=Metarhizium robertsii OX=568076 GN=X797_005990 PE=3 SV=1	X797_005990	GNEVHAIAAALPGIEMKK	18	GlyGly (K)	_GNEVHAIAAALPGIEMK[GlyGly (K)]K_	233.938	2	55.6616	14.3185			187.918	309.574	315.014
A0A0A1UVB3	Fatty acid synthase beta subunit FAS1B OS=Metarhizium robertsii OX=568076 GN=X797_005990 PE=3 SV=1	X797_005990	LVESEIPLDVEGLTVAYDTHKNTYR	25	GlyGly (K)	_LVESEIPLDVEGLTVAYDTHK[GlyGly (K)]NTYR_	233.938	3	55.6616				151.116	188.891	478.472
A0A0A1UVB3	Fatty acid synthase beta subunit FAS1B OS=Metarhizium robertsii OX=568076 GN=X797_005990 PE=3 SV=1	X797_005990	DGKPVMEVTSQFLYR	15	GlyGly (K)	_DGK[GlyGly (K)]PVMEVTSQFLYR_	233.938	2	55.6616				169.934	178.848	345.479
A0A0A1UVB3	Fatty acid synthase beta subunit FAS1B OS=Metarhizium robertsii OX=568076 GN=X797_005990 PE=3 SV=1	X797_005990	VWFGCNK	7	Carbamidomethyl (C)	_VWFGC[Carbamidomethyl (C)]NK_	233.938	2	55.6616	136.813	99.213	180.546
A0A0A1UVB3	Fatty acid synthase beta subunit FAS1B OS=Metarhizium robertsii OX=568076 GN=X797_005990 PE=3 SV=1	X797_005990	HALLMSDVVVQGQKFQTNPLK	21	GlyGly (K)	_HALLMSDVVVQGQK[GlyGly (K)]FQTNPLK_	233.938	3	55.6616				74.3291	118.12	147.443
A0A0A1UVB3	Fatty acid synthase beta subunit FAS1B OS=Metarhizium robertsii OX=568076 GN=X797_005990 PE=3 SV=1	X797_005990	KPLPLELER	9	GlyGly (K)	_K[GlyGly (K)]PLPLELER_	233.938	2	55.6616				35.1805	60.865	89.4821
A0A0A1UVB3	Fatty acid synthase beta subunit FAS1B OS=Metarhizium robertsii OX=568076 GN=X797_005990 PE=3 SV=1	X797_005990	KIIKVEVSNTESEEK	15	GlyGly (K)	_KIIK[GlyGly (K)]VEVSNTESEEK_	233.938	2	55.6616		4.90919		13.6694	10.944	22.1884
A0A0A1UVB3	Fatty acid synthase beta subunit FAS1B OS=Metarhizium robertsii OX=568076 GN=X797_005990 PE=3 SV=1	X797_005990	KIIKVEVSNTESEEK	15	GlyGly (K)	_K[GlyGly (K)]IIKVEVSNTESEEK_	233.938	2	55.6616		4.90919		13.6694	10.944	22.1884
A0A0A1UVB3	Fatty acid synthase beta subunit FAS1B OS=Metarhizium robertsii OX=568076 GN=X797_005990 PE=3 SV=1	X797_005990	KIIKVEVSNTESEEK	15	2 GlyGly (K)	_K[GlyGly (K)]IIK[GlyGly (K)]VEVSNTESEEK_	233.938	2	55.6616		4.90919		13.6694	10.944	22.1884
A0A0A1UVB3	Fatty acid synthase beta subunit FAS1B OS=Metarhizium robertsii OX=568076 GN=X797_005990 PE=3 SV=1	X797_005990	HINISLINSPR	11	Unmodified	_HINISLINSPR_	233.938	2	55.6616	38.6265	37.987	30.9949
A0A0A1UVB3	Fatty acid synthase beta subunit FAS1B OS=Metarhizium robertsii OX=568076 GN=X797_005990 PE=3 SV=1	X797_005990	DAKQAIIDAPGLVDSEWEKTYK	22	2 GlyGly (K)	_DAK[GlyGly (K)]QAIIDAPGLVDSEWEK[GlyGly (K)]TYK_	233.938	3	55.6616					24.0393	55.3796
A0A0A1UVB3	Fatty acid synthase beta subunit FAS1B OS=Metarhizium robertsii OX=568076 GN=X797_005990 PE=3 SV=1	X797_005990	TCILQGPAAVKYSTVVDEPIK	21	Carbamidomethyl (C),GlyGly (K)	_TC[Carbamidomethyl (C)]ILQGPAAVK[GlyGly (K)]YSTVVDEPIK_	233.938	3	55.6616				15.1893	29.938	40.7826
A0A0A1UVB3	Fatty acid synthase beta subunit FAS1B OS=Metarhizium robertsii OX=568076 GN=X797_005990 PE=3 SV=1	X797_005990	YKNKNVLSSAETR	13	2 GlyGly (K)	_YK[GlyGly (K)]NK[GlyGly (K)]NVLSSAETR_	233.938	2	55.6616				13.9463	29.2358	37.4344
A0A0A1UVB3	Fatty acid synthase beta subunit FAS1B OS=Metarhizium robertsii OX=568076 GN=X797_005990 PE=3 SV=1	X797_005990	DAKQAIIDAPGLVDSEWEK	19	GlyGly (K)	_DAK[GlyGly (K)]QAIIDAPGLVDSEWEK_	233.938	3	55.6616				5.35548	10.259	43.2821
A0A0A1UVB3	Fatty acid synthase beta subunit FAS1B OS=Metarhizium robertsii OX=568076 GN=X797_005990 PE=3 SV=1	X797_005990	VFSTYANLPGTITHGMYSSAAVR	23	Unmodified	_VFSTYANLPGTITHGMYSSAAVR_	233.938	3	55.6616						17.3629
A0A0A1UVB3	Fatty acid synthase beta subunit FAS1B OS=Metarhizium robertsii OX=568076 GN=X797_005990 PE=3 SV=1	X797_005990	MMVAKEAHTSK	11	GlyGly (K),Oxidation (M)	_MM[Oxidation (M)]VAK[GlyGly (K)]EAHTSK_	233.938	2	55.6616				41.7796	15.4151	13.028
A0A0A1UVB3	Fatty acid synthase beta subunit FAS1B OS=Metarhizium robertsii OX=568076 GN=X797_005990 PE=3 SV=1	X797_005990	MMVAKEAHTSK	11	GlyGly (K),2 Oxidation (M)	_M[Oxidation (M)]M[Oxidation (M)]VAK[GlyGly (K)]EAHTSK_	233.938	2	55.6616				41.7796	15.4151	13.028
A0A0A1UVB3	Fatty acid synthase beta subunit FAS1B OS=Metarhizium robertsii OX=568076 GN=X797_005990 PE=3 SV=1	X797_005990	EVEDGEDDAQGSYEEVLK	18	Unmodified	_EVEDGEDDAQGSYEEVLK_	233.938	2	55.6616		5.40053	15.2858
A0A0A1UVC2	Bifunctional cytochrome P450/NADPH--P450 reductase OS=Metarhizium robertsii OX=568076 GN=X797_006007 PE=3 SV=1	X797_006007	AKEWFDK	7	GlyGly (K)	_AK[GlyGly (K)]EWFDK_	118.023	2	45.7572	1417.91	1238.23	1474.1	2162.19	1702.8	837.549
A0A0A1UVC2	Bifunctional cytochrome P450/NADPH--P450 reductase OS=Metarhizium robertsii OX=568076 GN=X797_006007 PE=3 SV=1	X797_006007	AGAKIYVCGSK	11	Carbamidomethyl (C),GlyGly (K)	_AGAK[GlyGly (K)]IYVC[Carbamidomethyl (C)]GSK_	118.023	2	45.7572	28.6937	50.0519	69.6385	64.5363	92.1976	101.028
A0A0A1UVC2	Bifunctional cytochrome P450/NADPH--P450 reductase OS=Metarhizium robertsii OX=568076 GN=X797_006007 PE=3 SV=1	X797_006007	VAPALLFFGCR	11	Carbamidomethyl (C)	_VAPALLFFGC[Carbamidomethyl (C)]R_	118.023	2	45.7572	12.626	16.4123	24.964	21.9347	22.6249	27.1909
A0A0A1UVC2	Bifunctional cytochrome P450/NADPH--P450 reductase OS=Metarhizium robertsii OX=568076 GN=X797_006007 PE=3 SV=1	X797_006007	IYVCGSKDVGK	11	Carbamidomethyl (C),GlyGly (K)	_IYVC[Carbamidomethyl (C)]GSK[GlyGly (K)]DVGK_	118.023	2	45.7572		16.5076	31.1537	65.4332	70.2285	167.929
A0A0A1UVC2	Bifunctional cytochrome P450/NADPH--P450 reductase OS=Metarhizium robertsii OX=568076 GN=X797_006007 PE=3 SV=1	X797_006007	VLIPAFGPLSIR	12	Unmodified	_VLIPAFGPLSIR_	118.023	2	45.7572	12.4108					25.8644
A0A0A1UVD7	Nitrate reductase OS=Metarhizium robertsii OX=568076 GN=X797_006037 PE=3 SV=1	X797_006037	IEVTLDKGK	9	GlyGly (K)	_IEVTLDK[GlyGly (K)]GK_	99.654	2	56.19	320.255	391.111	310.493	428.148	696.003	759.587
A0A0A1UVD7	Nitrate reductase OS=Metarhizium robertsii OX=568076 GN=X797_006037 PE=3 SV=1	X797_006037	GYAYGGGGKR	10	GlyGly (K)	_GYAYGGGGK[GlyGly (K)]R_	99.654	2	56.19	364.35	437.234	315.706	354.251	473.215	188.856
A0A0A1UVD7	Nitrate reductase OS=Metarhizium robertsii OX=568076 GN=X797_006037 PE=3 SV=1	X797_006037	GLCSISGKPR	10	Carbamidomethyl (C),GlyGly (K)	_GLC[Carbamidomethyl (C)]SISGK[GlyGly (K)]PR_	99.654	2	56.19	99.3341	164.947	97.6493	472.598	756.133	308.229
A0A0A1UVD7	Nitrate reductase OS=Metarhizium robertsii OX=568076 GN=X797_006037 PE=3 SV=1	X797_006037	ITVTEKPSDNWYHIYDNR	18	GlyGly (K)	_ITVTEK[GlyGly (K)]PSDNWYHIYDNR_	99.654	3	56.19	39.7428	76.1422	26.1899	187.147	362.111	507.294
A0A0A1UVD7	Nitrate reductase OS=Metarhizium robertsii OX=568076 GN=X797_006037 PE=3 SV=1	X797_006037	ISVSSDSKIFR	11	GlyGly (K)	_ISVSSDSK[GlyGly (K)]IFR_	99.654	2	56.19	15.9425	32.3341	42.3589	264.522	414.665	65.2141
A0A0A1UVD7	Nitrate reductase OS=Metarhizium robertsii OX=568076 GN=X797_006037 PE=3 SV=1	X797_006037	SVRPEDLKTPDSHVER	16	GlyGly (K)	_SVRPEDLK[GlyGly (K)]TPDSHVER_	99.654	4	56.19	47.8794	135.689	47.2544	94.9454	116.903	135.889
A0A0A1UVD7	Nitrate reductase OS=Metarhizium robertsii OX=568076 GN=X797_006037 PE=3 SV=1	X797_006037	SVRPEDLKTPDSHVER	16	GlyGly (K)	_SVRPEDLK[GlyGly (K)]TPDSHVER_	99.654	3	56.19	47.8794	135.689	47.2544	94.9454	116.903	135.889
A0A0A1UVD7	Nitrate reductase OS=Metarhizium robertsii OX=568076 GN=X797_006037 PE=3 SV=1	X797_006037	SVFLDSKVWTK	11	GlyGly (K)	_SVFLDSK[GlyGly (K)]VWTK_	99.654	2	56.19		446.282		523.505	733.383	885.646
A0A0A1UVD7	Nitrate reductase OS=Metarhizium robertsii OX=568076 GN=X797_006037 PE=3 SV=1	X797_006037	GPVGKFEYLGR	11	GlyGly (K)	_GPVGK[GlyGly (K)]FEYLGR_	99.654	2	56.19	52.6204			76.9064	123.409	110.261
A0A0A1UVD7	Nitrate reductase OS=Metarhizium robertsii OX=568076 GN=X797_006037 PE=3 SV=1	X797_006037	ATLQEKISVSSDSK	14	GlyGly (K)	_ATLQEK[GlyGly (K)]ISVSSDSK_	99.654	2	56.19				392.616	626.501	571.868
A0A0A1UVD7	Nitrate reductase OS=Metarhizium robertsii OX=568076 GN=X797_006037 PE=3 SV=1	X797_006037	VWTKATLQEK	10	GlyGly (K)	_VWTK[GlyGly (K)]ATLQEK_	99.654	2	56.19				350.702	452.575	527.87
A0A0A1UVD7	Nitrate reductase OS=Metarhizium robertsii OX=568076 GN=X797_006037 PE=3 SV=1	X797_006037	LELDQMASSAKHR	13	GlyGly (K)	_LELDQMASSAK[GlyGly (K)]HR_	99.654	3	56.19				182.804	281.017	341.502
A0A0A1UVD7	Nitrate reductase OS=Metarhizium robertsii OX=568076 GN=X797_006037 PE=3 SV=1	X797_006037	GGKMTQALDSIPVGHFVDFK	20	GlyGly (K)	_GGK[GlyGly (K)]MTQALDSIPVGHFVDFK_	99.654	3	56.19				69.5841	100.951	186.437
A0A0A1UVD7	Nitrate reductase OS=Metarhizium robertsii OX=568076 GN=X797_006037 PE=3 SV=1	X797_006037	AYTPISEGTDR	11	Unmodified	_AYTPISEGTDR_	99.654	2	56.19			113.793	78.0841
A0A0A1UVD7	Nitrate reductase OS=Metarhizium robertsii OX=568076 GN=X797_006037 PE=3 SV=1	X797_006037	MTQALDSIPVGHFVDFKGPVGK	22	GlyGly (K)	_MTQALDSIPVGHFVDFK[GlyGly (K)]GPVGK_	99.654	3	56.19				47.2569	59.0281	95.5986
A0A0A1UVD7	Nitrate reductase OS=Metarhizium robertsii OX=568076 GN=X797_006037 PE=3 SV=1	X797_006037	IDKDLISSEIGSPR	14	GlyGly (K)	_IDK[GlyGly (K)]DLISSEIGSPR_	99.654	3	56.19				8.80869	22.2107	20.1723
A0A0A1UVQ4	Lon protease homolog, mitochondrial OS=Metarhizium robertsii OX=568076 GN=PIM1 PE=3 SV=1	PIM1	FSVGGLTDVAEIK	13	Unmodified	_FSVGGLTDVAEIK_	123.357	2	46.247	14.3604			12.5631		26.1173
A0A0A1UVQ6	NADPH--cytochrome P450 reductase OS=Metarhizium robertsii OX=568076 GN=cprA PE=3 SV=1	cprA	LLDTVGKGEK	10	GlyGly (K)	_LLDTVGK[GlyGly (K)]GEK_	76.804	2	53.3379	353.049	535.004	436.552	9328.74	9032.31	9599.25
A0A0A1UVQ6	NADPH--cytochrome P450 reductase OS=Metarhizium robertsii OX=568076 GN=cprA PE=3 SV=1	cprA	ELFSAKDR	8	GlyGly (K)	_ELFSAK[GlyGly (K)]DR_	76.804	2	53.3379	443.165	1353.91	748.75	7101.49	7768.53	10856.3
A0A0A1UVQ6	NADPH--cytochrome P450 reductase OS=Metarhizium robertsii OX=568076 GN=cprA PE=3 SV=1	cprA	FLDIIGLKEK	10	GlyGly (K)	_FLDIIGLK[GlyGly (K)]EK_	76.804	2	53.3379	1554.51	3011.33	2346.44	6277.43	6930.83	3623.93
A0A0A1UVQ6	NADPH--cytochrome P450 reductase OS=Metarhizium robertsii OX=568076 GN=cprA PE=3 SV=1	cprA	ALQKLGANR	9	GlyGly (K)	_ALQK[GlyGly (K)]LGANR_	76.804	2	53.3379	257.623	355.562	388.277	4962.84	4977.19	6134.17
A0A0A1UVQ6	NADPH--cytochrome P450 reductase OS=Metarhizium robertsii OX=568076 GN=cprA PE=3 SV=1	cprA	GVSETKGEEIVK	12	GlyGly (K)	_GVSETK[GlyGly (K)]GEEIVK_	76.804	2	53.3379	453.64	1016.79	616.681	5115.81	5317.45	3999.64
A0A0A1UVQ6	NADPH--cytochrome P450 reductase OS=Metarhizium robertsii OX=568076 GN=cprA PE=3 SV=1	cprA	NVDKALQK	8	GlyGly (K)	_NVDK[GlyGly (K)]ALQK_	76.804	2	53.3379	1355.44	2173.23	1741.19	2872.88	2850.83	3395.93
A0A0A1UVQ6	NADPH--cytochrome P450 reductase OS=Metarhizium robertsii OX=568076 GN=cprA PE=3 SV=1	cprA	SKEIGELLSQK	11	GlyGly (K)	_SK[GlyGly (K)]EIGELLSQK_	76.804	2	53.3379	766.142	1919.74	3988.64	3014.35	2583.93	54.5289
A0A0A1UVQ6	NADPH--cytochrome P450 reductase OS=Metarhizium robertsii OX=568076 GN=cprA PE=3 SV=1	cprA	KVYVQHR	7	GlyGly (K)	_K[GlyGly (K)]VYVQHR_	76.804	2	53.3379	227.952	284.168	303.945	2061.42	4323	2980.25
A0A0A1UVQ6	NADPH--cytochrome P450 reductase OS=Metarhizium robertsii OX=568076 GN=cprA PE=3 SV=1	cprA	TILFFGCR	8	Carbamidomethyl (C)	_TILFFGC[Carbamidomethyl (C)]R_	76.804	2	53.3379	1094.26	1521.71	1446.89	836.36	1202.26	855.743
A0A0A1UVQ6	NADPH--cytochrome P450 reductase OS=Metarhizium robertsii OX=568076 GN=cprA PE=3 SV=1	cprA	YYSISSSSLVQPKK	14	GlyGly (K)	_YYSISSSSLVQPK[GlyGly (K)]K_	76.804	2	53.3379	41.1693	107.932	47.9136	1373.88	1179.71	742.814
A0A0A1UVQ6	NADPH--cytochrome P450 reductase OS=Metarhizium robertsii OX=568076 GN=cprA PE=3 SV=1	cprA	LPSDPAKPVIMVGPGTGVAPFR	22	GlyGly (K)	_LPSDPAK[GlyGly (K)]PVIMVGPGTGVAPFR_	76.804	3	53.3379	16.3115	16.3294	19.814	274.536	293.135	711.655
A0A0A1UVQ6	NADPH--cytochrome P450 reductase OS=Metarhizium robertsii OX=568076 GN=cprA PE=3 SV=1	cprA	GVATNYLFALK	11	Unmodified	_GVATNYLFALK_	76.804	2	53.3379	221.748	248.416	227.606	168.407	276.883	178.053
A0A0A1UVQ6	NADPH--cytochrome P450 reductase OS=Metarhizium robertsii OX=568076 GN=cprA PE=3 SV=1	cprA	RNNVISIKALEPTAK	15	GlyGly (K)	_RNNVISIK[GlyGly (K)]ALEPTAK_	76.804	3	53.3379	89.27	76.7336	88.7184	209.684	202.304	399.108
A0A0A1UVQ6	NADPH--cytochrome P450 reductase OS=Metarhizium robertsii OX=568076 GN=cprA PE=3 SV=1	cprA	KALGDSLEIVTAFSR	15	GlyGly (K)	_K[GlyGly (K)]ALGDSLEIVTAFSR_	76.804	3	53.3379	14.8072	14.1122	28.2766	165.153	149.17	135.719
A0A0A1UVQ6	NADPH--cytochrome P450 reductase OS=Metarhizium robertsii OX=568076 GN=cprA PE=3 SV=1	cprA	KALGDSLEIVTAFSR	15	GlyGly (K)	_K[GlyGly (K)]ALGDSLEIVTAFSR_	76.804	2	53.3379	14.8072	14.1122	28.2766	165.153	149.17	135.719
A0A0A1UVQ6	NADPH--cytochrome P450 reductase OS=Metarhizium robertsii OX=568076 GN=cprA PE=3 SV=1	cprA	KISITAVIESQAIPGR	16	GlyGly (K)	_K[GlyGly (K)]ISITAVIESQAIPGR_	76.804	2	53.3379	64.544	63.1523	89.1198	31.7043	66.3744	95.8063
A0A0A1UVQ6	NADPH--cytochrome P450 reductase OS=Metarhizium robertsii OX=568076 GN=cprA PE=3 SV=1	cprA	KISITAVIESQAIPGR	16	GlyGly (K)	_K[GlyGly (K)]ISITAVIESQAIPGR_	76.804	3	53.3379	64.544	63.1523	89.1198	31.7043	66.3744	95.8063
A0A0A1UVQ6	NADPH--cytochrome P450 reductase OS=Metarhizium robertsii OX=568076 GN=cprA PE=3 SV=1	cprA	YHLEICAPVSR	11	Carbamidomethyl (C)	_YHLEIC[Carbamidomethyl (C)]APVSR_	76.804	2	53.3379	116.981	104.4	120.043	91.1008	111.378	124.634
A0A0A1UVQ6	NADPH--cytochrome P450 reductase OS=Metarhizium robertsii OX=568076 GN=cprA PE=3 SV=1	cprA	GPFNSHNPYIAPIAESR	17	Unmodified	_GPFNSHNPYIAPIAESR_	76.804	3	53.3379	64.6287	53.2732	103.833	47.6334	56.6221	84.5714
A0A0A1UVQ6	NADPH--cytochrome P450 reductase OS=Metarhizium robertsii OX=568076 GN=cprA PE=3 SV=1	cprA	YYSISSSSLVQPK	13	Unmodified	_YYSISSSSLVQPK_	76.804	2	53.3379	59.678	104.168	73.814	33.0206	51.5934
A0A0A1UVQ6	NADPH--cytochrome P450 reductase OS=Metarhizium robertsii OX=568076 GN=cprA PE=3 SV=1	cprA	VPFPTPTTYDAIVR	14	Unmodified	_VPFPTPTTYDAIVR_	76.804	2	53.3379	27.3709	39.3721	37.5816	39.0845	33.1761	33.7855
A0A0A1UVQ6	NADPH--cytochrome P450 reductase OS=Metarhizium robertsii OX=568076 GN=cprA PE=3 SV=1	cprA	ENLTVDSPEVYLGEPNK	17	Unmodified	_ENLTVDSPEVYLGEPNK_	76.804	2	53.3379	27.1985	11.9407	22.4515	20.2542	30.4273	17.2201
A0A0A1UVQ6	NADPH--cytochrome P450 reductase OS=Metarhizium robertsii OX=568076 GN=cprA PE=3 SV=1	cprA	NKFDGIHVPVHVR	13	GlyGly (K)	_NK[GlyGly (K)]FDGIHVPVHVR_	76.804	3	53.3379	57.0731	60.459	76.1809	1734.61	1959.19	2804.11
A0A0A1UVQ6	NADPH--cytochrome P450 reductase OS=Metarhizium robertsii OX=568076 GN=cprA PE=3 SV=1	cprA	NKFDGIHVPVHVR	13	Unmodified	_NKFDGIHVPVHVR_	76.804	3	53.3379	57.0731	60.459	76.1809	1734.61	1959.19	2804.11
A0A0A1UVQ6	NADPH--cytochrome P450 reductase OS=Metarhizium robertsii OX=568076 GN=cprA PE=3 SV=1	cprA	NKFDGIHVPVHVR	13	GlyGly (K)	_NK[GlyGly (K)]FDGIHVPVHVR_	76.804	2	53.3379	57.0731	60.459	76.1809	1734.61	1959.19	2804.11
A0A0A1UVQ6	NADPH--cytochrome P450 reductase OS=Metarhizium robertsii OX=568076 GN=cprA PE=3 SV=1	cprA	GEEIVKNMR	9	GlyGly (K)	_GEEIVK[GlyGly (K)]NMR_	76.804	2	53.3379	53.8159	42.0917	83.1465	337.345	469.543	700.539
A0A0A1UVQ6	NADPH--cytochrome P450 reductase OS=Metarhizium robertsii OX=568076 GN=cprA PE=3 SV=1	cprA	GEEIVKNMR	9	GlyGly (K),Oxidation (M)	_GEEIVK[GlyGly (K)]NM[Oxidation (M)]R_	76.804	2	53.3379	53.8159	42.0917	83.1465	337.345	469.543	700.539
A0A0A1UVQ6	NADPH--cytochrome P450 reductase OS=Metarhizium robertsii OX=568076 GN=cprA PE=3 SV=1	cprA	LGSDKEYFHSK	11	GlyGly (K)	_LGSDK[GlyGly (K)]EYFHSK_	76.804	3	53.3379	11.7496	8.12197	21.5182	336.424	358.693	520.08
A0A0A1UVQ6	NADPH--cytochrome P450 reductase OS=Metarhizium robertsii OX=568076 GN=cprA PE=3 SV=1	cprA	LGSDKEYFHSK	11	GlyGly (K)	_LGSDK[GlyGly (K)]EYFHSK_	76.804	2	53.3379	11.7496	8.12197	21.5182	336.424	358.693	520.08
A0A0A1UVQ6	NADPH--cytochrome P450 reductase OS=Metarhizium robertsii OX=568076 GN=cprA PE=3 SV=1	cprA	TGPHFYNIAR	10	Unmodified	_TGPHFYNIAR_	76.804	2	53.3379	124.125	151.235	167.577	67.9167	68.8827
A0A0A1UVQ6	NADPH--cytochrome P450 reductase OS=Metarhizium robertsii OX=568076 GN=cprA PE=3 SV=1	cprA	EAVYEPTFGIVDR	13	Unmodified	_EAVYEPTFGIVDR_	76.804	2	53.3379	89.5945	81.7594	120.932	72.9702		117.986
A0A0A1UVQ6	NADPH--cytochrome P450 reductase OS=Metarhizium robertsii OX=568076 GN=cprA PE=3 SV=1	cprA	ALEPTAKVPFPTPTTYDAIVR	21	GlyGly (K)	_ALEPTAK[GlyGly (K)]VPFPTPTTYDAIVR_	76.804	3	53.3379				14.1036	9.04746	19.705
A0A0A1UVQ6	NADPH--cytochrome P450 reductase OS=Metarhizium robertsii OX=568076 GN=cprA PE=3 SV=1	cprA	NNVISIKALEPTAK	14	GlyGly (K)	_NNVISIK[GlyGly (K)]ALEPTAK_	76.804	2	53.3379	561.713	1135.44	732.517	1626.76	1790.56	2355.93
A0A0A1UVQ6	NADPH--cytochrome P450 reductase OS=Metarhizium robertsii OX=568076 GN=cprA PE=3 SV=1	cprA	NNVISIKALEPTAK	14	GlyGly (K)	_NNVISIK[GlyGly (K)]ALEPTAK_	76.804	3	53.3379	561.713	1135.44	732.517	1626.76	1790.56	2355.93
A0A0A1UVQ6	NADPH--cytochrome P450 reductase OS=Metarhizium robertsii OX=568076 GN=cprA PE=3 SV=1	cprA	GVATNYLFALKQK	13	GlyGly (K)	_GVATNYLFALK[GlyGly (K)]QK_	76.804	2	53.3379	45.5051	91.4732	48.7233	860.827	1102.98	1090.93
A0A0A1UVQ6	NADPH--cytochrome P450 reductase OS=Metarhizium robertsii OX=568076 GN=cprA PE=3 SV=1	cprA	GVATNYLFALKQK	13	GlyGly (K)	_GVATNYLFALK[GlyGly (K)]QK_	76.804	3	53.3379	45.5051	91.4732	48.7233	860.827	1102.98	1090.93
A0A0A1UVQ6	NADPH--cytochrome P450 reductase OS=Metarhizium robertsii OX=568076 GN=cprA PE=3 SV=1	cprA	HSNFKLPSDPAKPVIMVGPGTGVAPFR	27	GlyGly (K)	_HSNFKLPSDPAK[GlyGly (K)]PVIMVGPGTGVAPFR_	76.804	4	53.3379			24.2802	184.184	137.279	342.553
A0A0A1UVQ6	NADPH--cytochrome P450 reductase OS=Metarhizium robertsii OX=568076 GN=cprA PE=3 SV=1	cprA	HSNFKLPSDPAKPVIMVGPGTGVAPFR	27	GlyGly (K)	_HSNFK[GlyGly (K)]LPSDPAKPVIMVGPGTGVAPFR_	76.804	4	53.3379			24.2802	184.184	137.279	342.553
A0A0A1UVQ6	NADPH--cytochrome P450 reductase OS=Metarhizium robertsii OX=568076 GN=cprA PE=3 SV=1	cprA	NILEKMDETGK	11	GlyGly (K)	_NILEK[GlyGly (K)]MDETGK_	76.804	2	53.3379	137.04		175.122	150.171	156.158	152.134
A0A0A1UVQ6	NADPH--cytochrome P450 reductase OS=Metarhizium robertsii OX=568076 GN=cprA PE=3 SV=1	cprA	NILEKMDETGK	11	GlyGly (K),Oxidation (M)	_NILEK[GlyGly (K)]M[Oxidation (M)]DETGK_	76.804	2	53.3379	137.04		175.122	150.171	156.158	152.134
A0A0A1UVQ6	NADPH--cytochrome P450 reductase OS=Metarhizium robertsii OX=568076 GN=cprA PE=3 SV=1	cprA	RSEDFLYESEWEEYKK	16	GlyGly (K)	_RSEDFLYESEWEEYK[GlyGly (K)]K_	76.804	3	53.3379		25.9954		129.358	140.509	98.6151
A0A0A1UVQ6	NADPH--cytochrome P450 reductase OS=Metarhizium robertsii OX=568076 GN=cprA PE=3 SV=1	cprA	MHLEGTAKGPFNSHNPYIAPIAESR	25	GlyGly (K)	_MHLEGTAK[GlyGly (K)]GPFNSHNPYIAPIAESR_	76.804	4	53.3379		50.3353		60.9167	96.2128	180.415
A0A0A1UVQ6	NADPH--cytochrome P450 reductase OS=Metarhizium robertsii OX=568076 GN=cprA PE=3 SV=1	cprA	EIGELLSQK	9	Unmodified	_EIGELLSQK_	76.804	2	53.3379	68.8293	63.2042	91.6861	31.0428
A0A0A1UVQ6	NADPH--cytochrome P450 reductase OS=Metarhizium robertsii OX=568076 GN=cprA PE=3 SV=1	cprA	EYFHSKTGPHFYNIAR	16	GlyGly (K)	_EYFHSK[GlyGly (K)]TGPHFYNIAR_	76.804	3	53.3379				209.02	281.792	437.144
A0A0A1UVQ6	NADPH--cytochrome P450 reductase OS=Metarhizium robertsii OX=568076 GN=cprA PE=3 SV=1	cprA	EYFHSKTGPHFYNIAR	16	GlyGly (K)	_EYFHSK[GlyGly (K)]TGPHFYNIAR_	76.804	4	53.3379				209.02	281.792	437.144
A0A0A1UVQ6	NADPH--cytochrome P450 reductase OS=Metarhizium robertsii OX=568076 GN=cprA PE=3 SV=1	cprA	HSNFKLPSDPAK	12	GlyGly (K)	_HSNFK[GlyGly (K)]LPSDPAK_	76.804	3	53.3379				93.8896	81.5088	123.389
A0A0A1UVQ6	NADPH--cytochrome P450 reductase OS=Metarhizium robertsii OX=568076 GN=cprA PE=3 SV=1	cprA	HSNFKLPSDPAK	12	GlyGly (K)	_HSNFK[GlyGly (K)]LPSDPAK_	76.804	2	53.3379				93.8896	81.5088	123.389
A0A0A1UVQ6	NADPH--cytochrome P450 reductase OS=Metarhizium robertsii OX=568076 GN=cprA PE=3 SV=1	cprA	LGSDKEYFHSKTGPHFYNIAR	21	GlyGly (K)	_LGSDKEYFHSK[GlyGly (K)]TGPHFYNIAR_	76.804	4	53.3379				159.304	120.115	250.693
A0A0A1UVQ6	NADPH--cytochrome P450 reductase OS=Metarhizium robertsii OX=568076 GN=cprA PE=3 SV=1	cprA	NVDKALQKLGANR	13	2 GlyGly (K)	_NVDK[GlyGly (K)]ALQK[GlyGly (K)]LGANR_	76.804	2	53.3379				92.8564	106.388	304.412
A0A0A1UVQ6	NADPH--cytochrome P450 reductase OS=Metarhizium robertsii OX=568076 GN=cprA PE=3 SV=1	cprA	DPYANAFANANGAKAGR	17	GlyGly (K)	_DPYANAFANANGAK[GlyGly (K)]AGR_	76.804	2	53.3379				71.765	95.7688	245.934
A0A0A1UVQ6	NADPH--cytochrome P450 reductase OS=Metarhizium robertsii OX=568076 GN=cprA PE=3 SV=1	cprA	QKQNGDPNPSPFGK	14	GlyGly (K)	_QK[GlyGly (K)]QNGDPNPSPFGK_	76.804	2	53.3379				38.5312	56.5287	85.0378
A0A0A1UVQ6	NADPH--cytochrome P450 reductase OS=Metarhizium robertsii OX=568076 GN=cprA PE=3 SV=1	cprA	QKQNGDPNPSPFGK	14	GlyGly (K)	_QK[GlyGly (K)]QNGDPNPSPFGK_	76.804	3	53.3379				38.5312	56.5287	85.0378
A0A0A1UVQ6	NADPH--cytochrome P450 reductase OS=Metarhizium robertsii OX=568076 GN=cprA PE=3 SV=1	cprA	EIGELLSQKAYFYVCGDAAHMAR	23	Carbamidomethyl (C),GlyGly (K),Oxidation (M)	_EIGELLSQK[GlyGly (K)]AYFYVC[Carbamidomethyl (C)]GDAAHM[Oxidation (M)]AR_	76.804	3	53.3379				14.3559	23.8193	33.4293
A0A0A1UVQ6	NADPH--cytochrome P450 reductase OS=Metarhizium robertsii OX=568076 GN=cprA PE=3 SV=1	cprA	EIGELLSQKAYFYVCGDAAHMAR	23	Carbamidomethyl (C),GlyGly (K)	_EIGELLSQK[GlyGly (K)]AYFYVC[Carbamidomethyl (C)]GDAAHMAR_	76.804	3	53.3379				14.3559	23.8193	33.4293
A0A0A1UVQ6	NADPH--cytochrome P450 reductase OS=Metarhizium robertsii OX=568076 GN=cprA PE=3 SV=1	cprA	DPMWAALAEKMGLEER	16	GlyGly (K),Oxidation (M)	_DPMWAALAEK[GlyGly (K)]M[Oxidation (M)]GLEER_	76.804	2	53.3379				30.5711	23.3812	80.8179
A0A0A1UVQ6	NADPH--cytochrome P450 reductase OS=Metarhizium robertsii OX=568076 GN=cprA PE=3 SV=1	cprA	GEKWTNIPFSAFIEGLNK	18	GlyGly (K)	_GEK[GlyGly (K)]WTNIPFSAFIEGLNK_	76.804	3	53.3379				12.6529	18.6379	47.6617
A0A0A1UVQ6	NADPH--cytochrome P450 reductase OS=Metarhizium robertsii OX=568076 GN=cprA PE=3 SV=1	cprA	AKQAQNGATVGR	12	GlyGly (K)	_AK[GlyGly (K)]QAQNGATVGR_	76.804	2	53.3379					19.872	26.1134
A0A0A1UVW0	Histidine biosynthesis trifunctional protein OS=Metarhizium robertsii OX=568076 GN=X797_004834 PE=3 SV=1	X797_004834	KVFVAPDALSHYTDFGDR	18	GlyGly (K)	_K[GlyGly (K)]VFVAPDALSHYTDFGDR_	92.302	3	47.7135	54.2719	31.1709	39.0087	23.3997	32.5269	126.126
A0A0A1UVW0	Histidine biosynthesis trifunctional protein OS=Metarhizium robertsii OX=568076 GN=X797_004834 PE=3 SV=1	X797_004834	ATSLTSPVIK	10	Unmodified	_ATSLTSPVIK_	92.302	2	47.7135	28.8731		19.1461	45.3979	29.8468	55.4361
A0A0A1UVW0	Histidine biosynthesis trifunctional protein OS=Metarhizium robertsii OX=568076 GN=X797_004834 PE=3 SV=1	X797_004834	GLWVKGATSGDTQDLVR	17	GlyGly (K)	_GLWVK[GlyGly (K)]GATSGDTQDLVR_	92.302	2	47.7135	19.2977		18.7742	19.5729	31.3303	67.4355
A0A0A1UVW0	Histidine biosynthesis trifunctional protein OS=Metarhizium robertsii OX=568076 GN=X797_004834 PE=3 SV=1	X797_004834	VKNLYLLPTDGAPLEK	16	GlyGly (K)	_VK[GlyGly (K)]NLYLLPTDGAPLEK_	92.302	2	47.7135					5.36072	17.8475
A0A0A1UVW0	Histidine biosynthesis trifunctional protein OS=Metarhizium robertsii OX=568076 GN=X797_004834 PE=3 SV=1	X797_004834	VKNLYLLPTDGAPLEK	16	GlyGly (K)	_VK[GlyGly (K)]NLYLLPTDGAPLEK_	92.302	3	47.7135					5.36072	17.8475
A0A0A1UVX4	Delta-aminolevulinic acid dehydratase OS=Metarhizium robertsii OX=568076 GN=X797_004311 PE=3 SV=1	X797_004311	LVPFLEPLVHKGLR	14	GlyGly (K)	_LVPFLEPLVHK[GlyGly (K)]GLR_	41.338	3	48.2606	3102.02	3985.59	2230.68	1103.31	1165.28	1984.57
A0A0A1UVX4	Delta-aminolevulinic acid dehydratase OS=Metarhizium robertsii OX=568076 GN=X797_004311 PE=3 SV=1	X797_004311	LKLIEEGIAHK	11	GlyGly (K)	_LK[GlyGly (K)]LIEEGIAHK_	41.338	2	48.2606	277.208	328.369	396.362	104.474	110.784	56.0392
A0A0A1UVX4	Delta-aminolevulinic acid dehydratase OS=Metarhizium robertsii OX=568076 GN=X797_004311 PE=3 SV=1	X797_004311	LKLIEEGIAHK	11	GlyGly (K)	_LK[GlyGly (K)]LIEEGIAHK_	41.338	3	48.2606	277.208	328.369	396.362	104.474	110.784	56.0392
A0A0A1UVX4	Delta-aminolevulinic acid dehydratase OS=Metarhizium robertsii OX=568076 GN=X797_004311 PE=3 SV=1	X797_004311	ISDVAIAYAKAGAHCVAPSDMNDGR	25	Carbamidomethyl (C),GlyGly (K)	_ISDVAIAYAK[GlyGly (K)]AGAHC[Carbamidomethyl (C)]VAPSDMNDGR_	41.338	3	48.2606	328.808	486.813	457.709	18.5325	26.0575	9.28022
A0A0A1UVX4	Delta-aminolevulinic acid dehydratase OS=Metarhizium robertsii OX=568076 GN=X797_004311 PE=3 SV=1	X797_004311	KCYQLPPSGR	10	Carbamidomethyl (C),GlyGly (K)	_K[GlyGly (K)]C[Carbamidomethyl (C)]YQLPPSGR_	41.338	2	48.2606	364.394	364.104	333.599	49.2563	61.5767	65.6804
A0A0A1UVX4	Delta-aminolevulinic acid dehydratase OS=Metarhizium robertsii OX=568076 GN=X797_004311 PE=3 SV=1	X797_004311	PAGQYLDIISDAKDLGK	17	GlyGly (K)	_PAGQYLDIISDAK[GlyGly (K)]DLGK_	41.338	3	48.2606	14.3761	10.9089	23.1912	142.126	101.521	156.839
A0A0A1UVX4	Delta-aminolevulinic acid dehydratase OS=Metarhizium robertsii OX=568076 GN=X797_004311 PE=3 SV=1	X797_004311	SVMLFGVPMKPGTK	14	GlyGly (K)	_SVMLFGVPMK[GlyGly (K)]PGTK_	41.338	2	48.2606	116.05	140.09	62.3377	22.3986		50.2145
A0A0A1UVX4	Delta-aminolevulinic acid dehydratase OS=Metarhizium robertsii OX=568076 GN=X797_004311 PE=3 SV=1	X797_004311	SVMLFGVPMKPGTK	14	GlyGly (K),Oxidation (M)	_SVM[Oxidation (M)]LFGVPMK[GlyGly (K)]PGTK_	41.338	2	48.2606	116.05	140.09	62.3377	22.3986		50.2145
A0A0A1UW13	Ribokinase OS=Metarhizium robertsii OX=568076 GN=X797_005313 PE=3 SV=1	X797_005313	VSNVVITLGGR	11	Unmodified	_VSNVVITLGGR_	33.338	2	45.3298	75.8217	78.3797	95.3886	63.7845	58.6379	41.1438
A0A0A1UW13	Ribokinase OS=Metarhizium robertsii OX=568076 GN=X797_005313 PE=3 SV=1	X797_005313	GVYYATQSGNK	11	Unmodified	_GVYYATQSGNK_	33.338	2	45.3298	64.9332	64.9637	88.6338	50.8692	47.1893	31.1364
A0A0A1UW30	Carbamoylphosphate synthetase/aspartate transcarbamylase OS=Metarhizium robertsii OX=568076 GN=X797_005329 PE=3 SV=1	X797_005329	YTTKDIAR	8	GlyGly (K)	_YTTK[GlyGly (K)]DIAR_	208.876	2	56.8201	802.166	1247.2	1475.08	923.592	941.027	1537.63
A0A0A1UW30	Carbamoylphosphate synthetase/aspartate transcarbamylase OS=Metarhizium robertsii OX=568076 GN=X797_005329 PE=3 SV=1	X797_005329	VVKDIGFPVIVR	12	GlyGly (K)	_VVK[GlyGly (K)]DIGFPVIVR_	208.876	2	56.8201	444.139	730.645	638.494	416.946	389.575	311.137
A0A0A1UW30	Carbamoylphosphate synthetase/aspartate transcarbamylase OS=Metarhizium robertsii OX=568076 GN=X797_005329 PE=3 SV=1	X797_005329	VVKDIGFPVIVR	12	GlyGly (K)	_VVK[GlyGly (K)]DIGFPVIVR_	208.876	3	56.8201	444.139	730.645	638.494	416.946	389.575	311.137
A0A0A1UW30	Carbamoylphosphate synthetase/aspartate transcarbamylase OS=Metarhizium robertsii OX=568076 GN=X797_005329 PE=3 SV=1	X797_005329	LYKPPTSVATR	11	Unmodified	_LYKPPTSVATR_	208.876	2	56.8201	445.213	374.971	605.422	478.764	358.538	162.681
A0A0A1UW30	Carbamoylphosphate synthetase/aspartate transcarbamylase OS=Metarhizium robertsii OX=568076 GN=X797_005329 PE=3 SV=1	X797_005329	IDKWFLR	7	GlyGly (K)	_IDK[GlyGly (K)]WFLR_	208.876	2	56.8201	351.938	457.183	469.295	419.582	348.466	250.477
A0A0A1UW30	Carbamoylphosphate synthetase/aspartate transcarbamylase OS=Metarhizium robertsii OX=568076 GN=X797_005329 PE=3 SV=1	X797_005329	NANVLSVKQYTR	12	GlyGly (K)	_NANVLSVK[GlyGly (K)]QYTR_	208.876	2	56.8201	209.71	263.185	351.424	228.955	283.777	193.383
A0A0A1UW30	Carbamoylphosphate synthetase/aspartate transcarbamylase OS=Metarhizium robertsii OX=568076 GN=X797_005329 PE=3 SV=1	X797_005329	TVHSLVQLLR	10	Unmodified	_TVHSLVQLLR_	208.876	2	56.8201	137.016	181.778	258.884	166.474	214.209	98.8648
A0A0A1UW30	Carbamoylphosphate synthetase/aspartate transcarbamylase OS=Metarhizium robertsii OX=568076 GN=X797_005329 PE=3 SV=1	X797_005329	TVSVPATNSSVQK	13	Unmodified	_TVSVPATNSSVQK_	208.876	2	56.8201	144.926	123.787	148.233	177.285	127.615	108.883
A0A0A1UW30	Carbamoylphosphate synthetase/aspartate transcarbamylase OS=Metarhizium robertsii OX=568076 GN=X797_005329 PE=3 SV=1	X797_005329	DNDIKVIECNVR	12	Carbamidomethyl (C),GlyGly (K)	_DNDIK[GlyGly (K)]VIEC[Carbamidomethyl (C)]NVR_	208.876	2	56.8201	96.508	70.6095	53.0314	73.3614	125.407	239.778
A0A0A1UW30	Carbamoylphosphate synthetase/aspartate transcarbamylase OS=Metarhizium robertsii OX=568076 GN=X797_005329 PE=3 SV=1	X797_005329	HVYLDVSKR	9	GlyGly (K)	_HVYLDVSK[GlyGly (K)]R_	208.876	2	56.8201	86.2294	54.1639	102.401	120.04	164.981	114.643
A0A0A1UW30	Carbamoylphosphate synthetase/aspartate transcarbamylase OS=Metarhizium robertsii OX=568076 GN=X797_005329 PE=3 SV=1	X797_005329	FWDSNEIAVR	10	Unmodified	_FWDSNEIAVR_	208.876	2	56.8201	90.0564	86.1241	119.9	156.418	80.5039	96.3965
A0A0A1UW30	Carbamoylphosphate synthetase/aspartate transcarbamylase OS=Metarhizium robertsii OX=568076 GN=X797_005329 PE=3 SV=1	X797_005329	TTAVNVIR	8	Unmodified	_TTAVNVIR_	208.876	2	56.8201	112.679	63.3235	123.971	110.328	85.7484	81.8212
A0A0A1UW30	Carbamoylphosphate synthetase/aspartate transcarbamylase OS=Metarhizium robertsii OX=568076 GN=X797_005329 PE=3 SV=1	X797_005329	TLACYGDAIVLR	12	Carbamidomethyl (C)	_TLAC[Carbamidomethyl (C)]YGDAIVLR_	208.876	2	56.8201	105.694	81.5329	96.6307	125.33	45.5286	98.2901
A0A0A1UW30	Carbamoylphosphate synthetase/aspartate transcarbamylase OS=Metarhizium robertsii OX=568076 GN=X797_005329 PE=3 SV=1	X797_005329	AFAASPQVLIER	12	Unmodified	_AFAASPQVLIER_	208.876	2	56.8201	75.9576	97.9758	53.0935	60.9474	69.0935	101.254
[truncated: 37,007 more rows]

## Sheet: Table S2
Table S2 Differentially expressed statistics
[truncated: 4,675 more rows]

[truncated: 5 more sheets: Table S3, Table S4, Table S5, Table S6, Table S7]
